# Supplementary material for: Identification of Src Family Kinases as Potential Therapeutic Targets for Chemotherapy-Resistant Triple Negative Breast Cancer
Source: Cancers (Basel). 2022 Aug 30;14(17):4220. doi: 10.3390/cancers14174220 (PMC9454481; doi:10.3390/cancers14174220)
Supplement: Supplementary file 1 [file cancers-14-04220-s001.zip]

Archive with 4 entries (2 files):
- cancers-1841590-supplementary/
- cancers-1841590-supplementary/Kohale_et_al_Supplementary/
- cancers-1841590-supplementary/Kohale_et_al_Supplementary/Kohale_et_al_Supplementary_data_files.xlsx
- cancers-1841590-supplementary/Kohale_et_al_Supplementary/Kohale_et_al_Supplementary_Info.pdf
