# Supplementary material for: Identification of Src Family Kinases as Potential Therapeutic Targets for Chemotherapy-Resistant Triple Negative Breast Cancer
Source: Cancers (Basel). 2022 Aug 30;14(17):4220. doi: 10.3390/cancers14174220 (PMC9454481; doi:10.3390/cancers14174220)
Supplement: Supplementary file 1 [file cancers-14-04220-s001.zip › cancers-1841590-supplementary/Kohale_et_al_Supplementary/Kohale_et_al_Supplementary_data_files.xlsx]

## Sheet: PDX_Info
Patient ID	EX_ID	Visit_Date	Chemoresistance	Type of biopsy tumor	BJ_ID	PDX IDs in Supplementary data	MC_PDX_ID	IDs in manuscript	# Bioreplicates	Notes
P230	Ex169230	051812	Sensitive	Baseline		PDX1	MC-BR-BTY-0001	BTY01	3
P336	Ex169336	052112	Sensitive	Baseline		PDX7	MC-BR-BTY-0002	BTY02	3
P488	Ex170488	071112	Sensitive	Baseline		PDX3	MC-BR-BTY-0004	BTY04	3
P992	Ex170992	081512	Sensitive	Baseline		PDX4	MC-BR-BTY-0035	BTY35	2
P846	Ex177846	120513	Resistant	Baseline		PDX5	MC-BR-BTY-0024	BTY24	3
P852	Ex173852	011713	Resistant	Baseline		PDX6	MC-BR-BTY-0013	BTY13	3
P893	Ex177893	120213	Resistant	Baseline	BJ50	PDX50	MC-BR-BTY-0025	BTY25	3	BJTY25 is from baseline tumor
P540	Ex172540	110212	Resistant	Baseline	BJ08	PDX8	MC-BR-BTY-0009	BTY09	3
P534	Ex169534	053012	Sensitive	Baseline		PDX9	MC-BR-BTY-0003	BTY03	3
P039	Ex171039	082112	Sensitive	Baseline		PDX10	MC-BR-BTY-0005	BTY05	3
P491	Ex172491	110712	Sensitive	Baseline		PDX11	MC-BR-BTY-0037	BTY37	1
P943	Ex173943	021213	Sensitive	Baseline		PDX12	MC-BR-BTY-0015	BTY15	2
P461	Ex175461	052113	Sensitive	Baseline		PDX13	MC-BR-BTY-0020	BTY20	3
P443	Ex176443	080813	Sensitive	Baseline		PDX14	MC-BR-BTY-0021	BTY21	1
P967	Ex176967	091913	Sensitive	Baseline		PDX15	MC-BR-BTY-0022	BTY22	3
P893	Ex177893	062314	Resistant	Post-chemo surgery		PDX16	MC-BR-BTY-0033	BTY33	3	BTY33 established from residual tumor after chemo treatment for P893
P984	Ex172984	111612	Resistant	Baseline	BJ41	PDX41_B	MC-BR-BTY-0010	BTY10	2
P984	Ex172984	053013	Resistant	Post-chemo surgery		PDX41_S	MC-BR-BTY-0030	BTY30	2
P942	Ex173942	012513	Resistant	Baseline	BJ02	PDX2_B	MC-BR-BTY-0014	BTY14	2
P942	Ex173942	042413	Resistant	Post-chemo surgery		PDX2_S	MC-BR-BTY-0031	BTY31	2
P360	Ex171360	090712	Resistant	Baseline		PDX17_B	MC-BR-BTY-0006	BTY06	2
P360	Ex171360	032814	Resistant	Post-chemo surgery		PDX17_S	MC-BR-BTY-0029	BTY29	2
									54	Total number of PDXs
									18	Total number of unique patients for PDXs

## Sheet: Clinical_sample_info_Figure6
Patient ID	Breast Cancer Type
P1	TNBC
P2	TNBC
P3	ER/PR
P4	ER/PR
P5	TNBC
P6	ER/PR
P7	ER/PR
P8	TNBC
P9	ER/PR
P10	ER/PR
P11	TNBC
P12	TNBC
P13	TNBC
P14	TNBC
P15	TNBC
P16	TNBC
P18	TNBC
P19	TNBC
P20	TNBC
ER: Estrogen Receptor
PR: Progesterone Receptor
TNBC: Triple Negative Breast Cancer
ER/PR: ER and PR positive
Total number of patients with clinical samples: 19
Number of TNBC patients with clinical samples: 13

## Sheet: Labeling_Scheme
Condition	pY_FileName	sup_FileName	Abundance 126	Abundance 127C	Abundance 127N	Abundance 128C	Abundance 128N	Abundance 129C	Abundance 129N	Abundance 130C	Abundance 130N	Abundance 131C	Abundance 131N	Abundance 132C	Abundance 132N	Abundance 133C	Abundance 133N	Abundance 134N
Spore_R1	RR_20160621_Spore_ResistSens_R1_TMT_PSMs	RR_20160621_Spore_ResistSensitive_R1_TMT_sup_PSMs	PDX1_R1	PDX7_R1	PDX3_R1	PDX4_R1	PDX5_R1	PDX6_R1	PDX50_R1	PDX8_R1
Spore_R2	RR_20160623_Spore_ReistantSens_R2_TMT_PSMs	RR_20160623_Spore_ResistSensitive_R2_TMT_sup_PSMs			PDX1_R2	PDX7_R2	PDX3_R2	PDX4_R2	PDX5_R2	PDX6_R2	PDX50_R2		PDX8_R2
Spore_R3	RR_20160621_Spore_ResistantSens_R3_TMT_PSMs	RR_20160623_Spore_ResistSensitive_R3_TMT_sup_PSMs	PDX1_R3	PDX7_R3			PDX3_R3	PDX5_R3	PDX6_R3	PDX50_R3	PDX8_R3
Paired_R1	RR_20160621_Spore_Paired_R1_TMT_PSMs	RR_20160621_Spore_Paired_R1_TMT_sup_PSMs	PDX17_B1		PDX2_B1	PDX41_B1			PDX17_S1	PDX2_S1			PDX41_S1
Paired_R2	RR_20160623_Spore_Paired_R2_TMT_PSMs	RR_20160623_Spore_Paired_R2_TMT_sup_PSMs	PDX17_B2		PDX2_B2	PDX41_B2			PDX17_S2	PDX2_S2			PDX41_S2
Beauty_Run1	IK_20170810_BEAUTY_Run1_TMT10plex_pY_IMAC2_PSMs	IK_20170821_BEAUTY_TMT10plex_Run1_pY_Sup_v2_20ppm_quant_PSMs	PDX9_R1	PDX10_R1	PDX11	PDX12_R1	PDX12_R2	PDX13_R3	PDX14	PDX15_R2	PDX15_R3		PDX16_R2
Beauty_Run2	IK_20170816_BEAUTY_Run2_TMT10plex_pY_IMAC4_PSMs	IK_20170816_BEAUTY_TMT10plex_Run2_pY_Sup_20ppm_quant_PSMs	PDX9_R2	PDX9_R3	PDX10_R2	PDX10_R3	PDX13_R1	PDX13_R2	PDX15_R1	PDX16_R1	PDX16_R2		PDX16_R3
BJ02_Run1	IK_20200623_BJ02_CD_TMT9plex_Run3_pY_AC2_PSMs	IK_20200623_TNBC_BJ02_CD_TMT9plex_Run3_pY_Sup_PSMs	BJ02_C1	BJ02_C2	BJ02_C3	BJ02_C4	BJ02_D1	BJ02_D2	BJ02_D3	BJ02_D4			Norm
BJ02_Run2	IK_20200623_BJ02_PPD_TMT9plex_Run4_pY_AC1_PSMs	IK_20200623_TNBC_BJ02_PPD_TMT9plex_Run4_pY_Sup_PSMs	Norm	BJ02_PD4	BJ02_PD3	BJ02_PD2	BJ02_PD1	BJ02_P4	BJ02_P3	BJ02_P2			BJ02_P1
BJ08_Run1	IK_20200624_BJ08_CD_TMT7plex_Run3_pY_AC1_PSMs	IK_20200624_TNBC_BJ08_CD_TMT7plex_Run3_pY_Sup_PSMs	BJ08_C1		BJ08_C2	BJ08_D1			BJ08_D2	BJ08_D3	BJ08_D4		Norm
BJ08_Run2	IK_20200624_BJ08_CPD_TMT7plex_Run4_pY_AC2_PSMs	IK_20200624_TNBC_BJ08_CPD_TMT7plex_Run4_pY_Sup_PSMs	Norm		BJ08_PD4	BJ08_PD3			BJ08_PD2	BJ08_PD1	BJ08_C4		BJ08_C3
BJ41_Run1	IK_20200621_BJ41_CD_TMT10plex_Run1_pY_AC2_PSMs	IK_20200621_TNBC_BJ41_CD_TMT10plex_pY_Sup_PSMs	BJ41_C1	BJ41_C2	BJ41_C3	BJ41_C4	BJ41_C5	BJ41_D1	BJ41_D2	BJ41_D3	BJ41_D4		Norm
BJ41_Run2	IK_20200621_BJ41_PPD_TMT10plex_Run2_pY_AC2_PSMs	IK_20200621_TNBC_BJ41_PPD_TMT10plex_pY_Sup_PSMs	Norm	BJ41_PD5	BJ41_PD4	BJ41_PD3	BJ41_PD2		BJ41_P4	BJ41_P3	BJ41_P2		BJ41_P1
BJ50_Run1	IK_20200622_BJ50_CD_TMT10plex_Run1_pY_AC1_PSMs	IK_20200622_TNBC_BJ50_CD_TMT10plex_Run1_pY_Sup_PSMs	BJ50_C1	BJ50_C2	BJ50_C3	BJ50_C4	BJ50_D1	BJ50_D2	BJ50_D3	BJ50_D4	BJ50_D5		Norm
BJ50_Run2	IK_20200622_BJ50_PPD_TMT10plex_Run2_pY_AC2_PSMs	IK_20200622_TNBC_BJ50_PPD_TMT10plex_Run2_pY_Sup_PSMs	Norm	BJ50_PD5	BJ50_PD4	BJ50_PD3	BJ50_PD2	BJ50_PD1	BJ50_C5	BJ50_P3	BJ50_P2		BJ50_P1
VehicleTreated	IK_20200114_TNBC_PDXs_VehicleTreated_TMT16plex_pY_AC42_PSMs	IK_20200114_TNBC_PDX_VehicleTreated_TMT16plex_pY_Sup_PSMs	BJ02_C1	BJ02_C2	BJ02_C3	BJ02_C4	BJ08_C1	BJ08_C2	BJ08_C3	BJ08_C4	BJ41_C1	BJ41_C2	BJ41_C3	BJ41_C4	BJ50_C1	BJ50_C2	BJ50_C3	BJ50_C4
TNBC_FFPE_Batch1	IK_20200112_TNBC_FFPE_Clinical_TMT10plex_pY_AC44_PSMs	IK_20200116_TNBC_Clinical_FFPE_TMT10plex_pY_Sup_PSMs	P1	P2	P3	P4	P5	P6	P7	P8	P9		P10
TNBC_FFPE_Batch2	IK_20201217_TNBC_Clinical_FFPE_Cores_TMT10plex_pY_AC14_PSMs	IK_20201217_TNBC_Clinical_FFPE_Cores_TMT10plex_pY_Sup_PSMs	P11	P12	P13	P14	P15	P16	P18	P19	P20		Norm
Notes: 131N corresponds to 131 channel of TMT10plex

## Sheet: Spore_R1
Annotated Sequence	Protein Accessions	Protein Descriptions	PDX1_R1	PDX7_R1	PDX3_R1	PDX4_R1	PDX5_R1	PDX6_R1	PDX50_R1	PDX8_R1
AAVPSGASTGIYEALELR+Y12(Phospho)	P13929; P09104; P06733	Beta-enolase OS=Homo sapiens OX=9606 GN=ENO3 PE=1 SV=5; Gamma-enolase OS=Homo sapiens OX=9606 GN=ENO2 PE=1 SV=3; Alpha-enolase OS=Homo sapiens OX=9606 GN=ENO1 PE=1 SV=2	41947.8	28341.2	66129.2	65803.6	63205.1	123603	62292.7	69457.2
AAVPSGASTGIYEALELRDNDKTR+Y12(Phospho)	P06733	Alpha-enolase OS=Homo sapiens OX=9606 GN=ENO1 PE=1 SV=2	8166.17	6245.58	14917.7	12273.4	10857.2	23048.3	8012.53	9983.19
AAYFGIYDTAK+Y3(Phospho)	P05141	ADP/ATP translocase 2 OS=Homo sapiens OX=9606 GN=SLC25A5 PE=1 SV=7	94889.8	95426.2	77002.5	65659.7	490779	80772.8	27746.6	147023
AAYFGIYDTAK+Y7(Phospho)	P05141	ADP/ATP translocase 2 OS=Homo sapiens OX=9606 GN=SLC25A5 PE=1 SV=7	45015.8	42537.1	44771.3	53463.2	217555	31404.9	17797.3	68381.5
AAYFGVYDTAK+Y3(Phospho)	P12236; P12235	ADP/ATP translocase 3 OS=Homo sapiens OX=9606 GN=SLC25A6 PE=1 SV=4; ADP/ATP translocase 1 OS=Homo sapiens OX=9606 GN=SLC25A4 PE=1 SV=4	4582.94	9811.11	11715.7	94971.1	3277.43	3853.92	44898.5	5303.32
AAYFGVYDTAK+Y7(Phospho)	P12236; P12235	ADP/ATP translocase 3 OS=Homo sapiens OX=9606 GN=SLC25A6 PE=1 SV=4; ADP/ATP translocase 1 OS=Homo sapiens OX=9606 GN=SLC25A4 PE=1 SV=4	32494.7	62017.1	50282.3	647007	28592.2	20992.3	391603	44921.3
ADHQPLTEASYVNLPTIALCNTDSPLR+Y11(Phospho)	P08865	40S ribosomal protein SA OS=Homo sapiens OX=9606 GN=RPSA PE=1 SV=4	38483.3	38579.6	42513.9	35209.2	45895	93488.9	13661.8	42383.4
ADYDTLSLR+Y3(Phospho);S7(Phospho)	Q9Y446	Plakophilin-3 OS=Homo sapiens OX=9606 GN=PKP3 PE=1 SV=1	9217.27	8289.78	9571.01	12633.5	57942.7	5516.17	1753.59	13141.3
ADYDTLSLR+Y3(Phospho)	Q9Y446	Plakophilin-3 OS=Homo sapiens OX=9606 GN=PKP3 PE=1 SV=1	62833.8	44624.4	65189.8	0	1.30276e+06	37751.3	0	58277.3
AEFAEYASVDR+Y6(Phospho)	Q9NWQ8	Phosphoprotein associated with glycosphingolipid-enriched microdomains 1 OS=Homo sapiens OX=9606 GN=PAG1 PE=1 SV=2	19497.8	16823	22251.2	10444.5	118985	528872	5683.33	23788.9
AFDEDEDDPYVPMRPGVATPLVSSSDYMPMAPQNVSASK+Y10(Phospho)	O14654	Insulin receptor substrate 4 OS=Homo sapiens OX=9606 GN=IRS4 PE=1 SV=1	0	0	4722.07	2289.65	6557.06	681.721	1633.76	6265.44
AGKGESAGYMEPYEAQR+Y9(Phospho)	Q15464	SH2 domain-containing adapter protein B OS=Homo sapiens OX=9606 GN=SHB PE=1 SV=2	2245.09	395.308	0	0	40389.8	616.115	0	5781.96
AGSLPNYATINGK+Y7(Phospho)	Q9HBL0	Tensin-1 OS=Homo sapiens OX=9606 GN=TNS1 PE=1 SV=2	6356.19	2934.42	4647.29	12384	34492.1	5619.93	0	12138.7
AKHDELTYF+Y8(Phospho)	P04080	Cystatin-B OS=Homo sapiens OX=9606 GN=CSTB PE=1 SV=2	8480.5	7607.52	7596.14	72936.2	11465.3	6203.13	11016.6	24714.8
ALCYPR+Y4(Phospho)	P13535; P12882; Q9UKX2	Myosin-8 OS=Homo sapiens OX=9606 GN=MYH8 PE=1 SV=3; Myosin-1 OS=Homo sapiens OX=9606 GN=MYH1 PE=1 SV=3; Myosin-2 OS=Homo sapiens OX=9606 GN=MYH2 PE=1 SV=1	3425.71	118939	5729.47	642698	0	0	1.67095e+06	3205.15
ALDYYMLR+Y4(Phospho)	Q9Y490	Talin-1 OS=Homo sapiens OX=9606 GN=TLN1 PE=1 SV=3	229164	222809	327895	61414.4	313160	80805.8	21107.8	244412
ALELDSNLYR+Y9(Phospho)	P35579	Myosin-9 OS=Homo sapiens OX=9606 GN=MYH9 PE=1 SV=4	680350	544635	282374	709629	251510	319024	219608	524255
ALNGAEPNYHSLPSAR+Y9(Phospho)	Q6IAA8	Ragulator complex protein LAMTOR1 OS=Homo sapiens OX=9606 GN=LAMTOR1 PE=1 SV=2	1118.25	3202.98	8903.25	2724.65	11099.5	3562.69	3162.64	10440.6
ANLLANNEYYFR+Y10(Phospho)	Q8WZ42	Titin OS=Homo sapiens OX=9606 GN=TTN PE=1 SV=4	10437.5	32860.3	8365.62	176510	15680.7	3606.33	404191	17727
APDFVFYAPR+Y7(Phospho)	P35241; P26038; P15311	Radixin OS=Homo sapiens OX=9606 GN=RDX PE=1 SV=1; Moesin OS=Homo sapiens OX=9606 GN=MSN PE=1 SV=3; Ezrin OS=Homo sapiens OX=9606 GN=EZR PE=1 SV=4	28229	41597.3	25786.9	38890	26397.2	11558.7	18177.4	39203.4
APTNEFYA+Y7(Phospho)	P31431	Syndecan-4 OS=Homo sapiens OX=9606 GN=SDC4 PE=1 SV=2	17291.2	10877.3	21829.4	34669.1	31537.4	11377.9	14722.7	17177.7
AQIPEGDYLSYR+Y8(Phospho)	Q96RT1	Erbin OS=Homo sapiens OX=9606 GN=ERBIN PE=1 SV=2	8322.69	7040.27	7630.51	11034.7	29450.9	6385.55	5808.61	10518.9
ASRRSDSASSEPVGIYQGFEK+S2(Phospho);S5(Phospho);Y16(Phospho)	Q05655	Protein kinase C delta type OS=Homo sapiens OX=9606 GN=PRKCD PE=1 SV=2	7900.62	5883.19	5369.59	13904.9	109585	5021.31	7057.17	21335.6
ASRRSDSASSEPVGIYQGFEK+S2(Phospho);S9(Phospho);Y16(Phospho)	Q05655	Protein kinase C delta type OS=Homo sapiens OX=9606 GN=PRKCD PE=1 SV=2	2977.27	3423.69	11997.8	0	67743.5	3895.93	0	19421.2
ASRSEPDLYCDPR+S4(Phospho);Y9(Phospho)	Q13835	Plakophilin-1 OS=Homo sapiens OX=9606 GN=PKP1 PE=1 SV=2	6493.03	0	0	3605.8	11848.5	428.879	0	2797.79
ATTPPNQGRPDSPVYANLQELK+S12(Phospho);Y15(Phospho)	Q8IWW6	Rho GTPase-activating protein 12 OS=Homo sapiens OX=9606 GN=ARHGAP12 PE=1 SV=1	15777.3	11817.1	11836.1	27378.1	74530.6	13772.6	2775.24	34636.9
ATTPPNQGRPDSPVYANLQELK+T3(Phospho);S12(Phospho);Y15(Phospho)	Q8IWW6	Rho GTPase-activating protein 12 OS=Homo sapiens OX=9606 GN=ARHGAP12 PE=1 SV=1	31891.1	14256.4	15474.5	42236.9	318382	24737.6	1107.42	80814.4
ATYLSVADEHLR+Y3(Phospho)	Q9BSA4	Protein tweety homolog 2 OS=Homo sapiens OX=9606 GN=TTYH2 PE=1 SV=3	10210.4	12539.2	85752.9	10328.8	20686.6	12219.7	6065.52	13432.9
AVCSTYLQSR+Y6(Phospho);S9(Phospho)	Q9H2X6; Q86Z02	Homeodomain-interacting protein kinase 2 OS=Homo sapiens OX=9606 GN=HIPK2 PE=1 SV=2; Homeodomain-interacting protein kinase 1 OS=Homo sapiens OX=9606 GN=HIPK1 PE=1 SV=1	22434.3	32078.5	42197.1	941.304	41844.1	17088.6	0	34424.2
AVCSTYLQSR+Y6(Phospho)	Q9H2X6; Q86Z02	Homeodomain-interacting protein kinase 2 OS=Homo sapiens OX=9606 GN=HIPK2 PE=1 SV=2; Homeodomain-interacting protein kinase 1 OS=Homo sapiens OX=9606 GN=HIPK1 PE=1 SV=1	2.29922e+06	2.86535e+06	2.67971e+06	1.1551e+06	4.2699e+06	2.10635e+06	1.2507e+06	2.38122e+06
AVLYADYR+Y4(Phospho)	Q96J84	Kin of IRRE-like protein 1 OS=Homo sapiens OX=9606 GN=KIRREL1 PE=1 SV=2	32958.3	25679.9	179894	32106.7	140772	12244	4378.5	26606
AVLYADYR+Y7(Phospho)	Q96J84	Kin of IRRE-like protein 1 OS=Homo sapiens OX=9606 GN=KIRREL1 PE=1 SV=2	7597.69	6911.4	37313.4	17497.5	15856.7	5722.35	5972.3	10742.4
AYEFAER+Y2(Phospho)	Q00610; P53675	Clathrin heavy chain 1 OS=Homo sapiens OX=9606 GN=CLTC PE=1 SV=5; Clathrin heavy chain 2 OS=Homo sapiens OX=9606 GN=CLTCL1 PE=1 SV=2	53061.4	55717.6	54747.9	55740.1	43166.3	52299.8	20987.9	41233.4
AYTNFDAER+Y2(Phospho)	A6NMY6; P07355	Putative annexin A2-like protein OS=Homo sapiens OX=9606 GN=ANXA2P2 PE=5 SV=2; Annexin A2 OS=Homo sapiens OX=9606 GN=ANXA2 PE=1 SV=2	42277.4	31435.2	9088.86	48185.8	53064.7	7992.17	30331.1	7539.79
CEFQDAYVLLSEK+Y7(Phospho)	P10809	60 kDa heat shock protein, mitochondrial OS=Homo sapiens OX=9606 GN=HSPD1 PE=1 SV=2	4614.17	3628.85	6642.93	8923	12981.5	10116.7	667.595	13032.6
CNEQPNRVEIYEK+Y11(Phospho)	Q96F07; Q7L576	Cytoplasmic FMR1-interacting protein 2 OS=Homo sapiens OX=9606 GN=CYFIP2 PE=1 SV=2; Cytoplasmic FMR1-interacting protein 1 OS=Homo sapiens OX=9606 GN=CYFIP1 PE=1 SV=1	32404.7	20732.3	31180.9	28073.4	47667.5	72859.6	3001.33	28887.2
CSSVYENCLEQSR+Y5(Phospho)	Q6S5L8	SHC-transforming protein 4 OS=Homo sapiens OX=9606 GN=SHC4 PE=1 SV=1	14962.6	9868.25	14074.6	9735.83	46798.1	2804.29	0	3721.27
CYEMASHLR+Y2(Phospho)	P07737	Profilin-1 OS=Homo sapiens OX=9606 GN=PFN1 PE=1 SV=2	13183	8848.08	3952.42	12789.2	9339.87	16075.5	3743.99	7599.65
DASSQDCYDIPR+Y8(Phospho)	Q13480	GRB2-associated-binding protein 1 OS=Homo sapiens OX=9606 GN=GAB1 PE=1 SV=2	6192.75	0	568.524	0	67710.1	1076.62	0	7687.05
DGYNYTLSK+Y5(Phospho)	P31949	Protein S100-A11 OS=Homo sapiens OX=9606 GN=S100A11 PE=1 SV=2	23277.8	29892	18163.1	13213.4	59550.9	6473.97	13288.2	36999.6
DHVVEGEPYAGYDR+Y9(Phospho)	O75063	Glycosaminoglycan xylosylkinase OS=Homo sapiens OX=9606 GN=FAM20B PE=1 SV=1	53780.7	36889.7	36293.4	26524.8	17500.4	15362.6	27060.8	47882.8
DIEYFVNQR+Y4(Phospho)	Q9H939	Proline-serine-threonine phosphatase-interacting protein 2 OS=Homo sapiens OX=9606 GN=PSTPIP2 PE=1 SV=4	3635.03	12270.9	2132.56	0	741.136	719.003	0	664.027
DLDIIDNYDYSHTVK+Y10(Phospho)	O75369	Filamin-B OS=Homo sapiens OX=9606 GN=FLNB PE=1 SV=2	73242.6	56176.8	53616	117515	51338.9	34734.2	127120	40094.6
DLEYLDLK+Y4(Phospho)	Q6IQ23	Pleckstrin homology domain-containing family A member 7 OS=Homo sapiens OX=9606 GN=PLEKHA7 PE=1 SV=2	28403.1	10747.3	10023.5	49728	129119	18366.4	0	23908.7
DLTDYLMK+Y5(Phospho)	P63267; P60709; P62736; P68133; Q562R1; P68032; P63261	Actin, gamma-enteric smooth muscle OS=Homo sapiens OX=9606 GN=ACTG2 PE=1 SV=1; Actin, cytoplasmic 1 OS=Homo sapiens OX=9606 GN=ACTB PE=1 SV=1; Actin, aortic smooth muscle OS=Homo sapiens OX=9606 GN=ACTA2 PE=1 SV=1; Actin, alpha skeletal muscle OS=Homo sapiens OX=9606 GN=ACTA1 PE=1 SV=1; Beta-actin-like protein 2 OS=Homo sapiens OX=9606 GN=ACTBL2 PE=1 SV=2; Actin, alpha cardiac muscle 1 OS=Homo sa…	25829.2	18448.9	13710.9	10784.2	22823.4	47549.5	12865.9	26392.1
DLYANTVLSGGTTMYPGIADR+Y3(Phospho)	P60709; P63261	Actin, cytoplasmic 1 OS=Homo sapiens OX=9606 GN=ACTB PE=1 SV=1; Actin, cytoplasmic 2 OS=Homo sapiens OX=9606 GN=ACTG1 PE=1 SV=1	36435.6	37992.1	37219.7	76226.7	52414.4	141733	31262.6	85470.5
DQYLMWLTQK+M5(Oxidation);Y3(Phospho)	P27986	Phosphatidylinositol 3-kinase regulatory subunit alpha OS=Homo sapiens OX=9606 GN=PIK3R1 PE=1 SV=2	20099.9	14758.8	16551.8	46969	16241.5	20116.1	13796.2	20290.1
DQYLMWLTQK+Y3(Phospho)	P27986	Phosphatidylinositol 3-kinase regulatory subunit alpha OS=Homo sapiens OX=9606 GN=PIK3R1 PE=1 SV=2	59309.2	43401.5	43267.8	22957.8	49266.2	53563.9	11121.9	55964.6
DSYVGDEAQSK+Y3(Phospho)	P63267; P60709; P62736; P68133; P68032; P63261	Actin, gamma-enteric smooth muscle OS=Homo sapiens OX=9606 GN=ACTG2 PE=1 SV=1; Actin, cytoplasmic 1 OS=Homo sapiens OX=9606 GN=ACTB PE=1 SV=1; Actin, aortic smooth muscle OS=Homo sapiens OX=9606 GN=ACTA2 PE=1 SV=1; Actin, alpha skeletal muscle OS=Homo sapiens OX=9606 GN=ACTA1 PE=1 SV=1; Actin, alpha cardiac muscle 1 OS=Homo sapiens OX=9606 GN=ACTC1 PE=1 SV=1; Actin, cytoplasmic 2 OS=Homo sapiens …	1220.35	2017.78	782.093	2119.17	3043.23	1299.64	9134.69	877.285
DTLYEAVR+Y4(Phospho)	P62906	60S ribosomal protein L10a OS=Homo sapiens OX=9606 GN=RPL10A PE=1 SV=2	46208.6	59656.8	67151.6	34055.9	136038	40356.1	46163.6	42390.9
DVDAAYMSK+Y6(Phospho)	P08729	Keratin, type II cytoskeletal 7 OS=Homo sapiens OX=9606 GN=KRT7 PE=1 SV=5	24392	30155.1	12197.2	0	31872.6	3433.27	17794.7	19628.8
DVDCAYLR+Y6(Phospho)	Q14533; P78386; O43790; A6NCN2; P78385	Keratin, type II cuticular Hb1 OS=Homo sapiens OX=9606 GN=KRT81 PE=1 SV=3; Keratin, type II cuticular Hb5 OS=Homo sapiens OX=9606 GN=KRT85 PE=1 SV=1; Keratin, type II cuticular Hb6 OS=Homo sapiens OX=9606 GN=KRT86 PE=1 SV=1; Putative keratin-87 protein OS=Homo sapiens OX=9606 GN=KRT87P PE=5 SV=4; Keratin, type II cuticular Hb3 OS=Homo sapiens OX=9606 GN=KRT83 PE=1 SV=2	68952.9	32748.6	42684	10097.4	97548.9	17347.6	81965.3	20359.8
DVPDGPLLREETYDVPPAFAK+Y13(Phospho)	P56945	Breast cancer anti-estrogen resistance protein 1 OS=Homo sapiens OX=9606 GN=BCAR1 PE=1 SV=2	11625.2	9787.48	8650.88	3182.25	151798	17725.5	1808.48	49017.5
DVTIGGSAPIYVK+Y11(Phospho)	Q8TEW0	Partitioning defective 3 homolog OS=Homo sapiens OX=9606 GN=PARD3 PE=1 SV=2	8930.14	9034.15	10615.9	8114.08	30229.9	5584.86	6278.09	29410.3
DYLHLPPEIVPATLR+Y2(Phospho)	P46783	40S ribosomal protein S10 OS=Homo sapiens OX=9606 GN=RPS10 PE=1 SV=1	7218.18	5620.64	8150.08	15714.5	24835	5449	0	15271.3
DYSHYYTTIQDLR+Y5(Phospho)	P08727	Keratin, type I cytoskeletal 19 OS=Homo sapiens OX=9606 GN=KRT19 PE=1 SV=4	22617.9	14846.4	13173.5	42227.3	32991.5	17964.3	23721.2	21106
DYSNFDQEFLNEK+Y2(Phospho)	Q05655	Protein kinase C delta type OS=Homo sapiens OX=9606 GN=PRKCD PE=1 SV=2	11829.8	21515.8	12222	11644.4	26642.8	9648.47	0	24190.2
EADSSSDYVNMDFTK+Y8(Phospho)	O14654	Insulin receptor substrate 4 OS=Homo sapiens OX=9606 GN=IRS4 PE=1 SV=1	15023.6	12218	115776	21127.5	191349	14093.3	6933.12	77383.9
EADSSSDYVNMDFTKR+M11(Oxidation);Y8(Phospho)	O14654	Insulin receptor substrate 4 OS=Homo sapiens OX=9606 GN=IRS4 PE=1 SV=1	1405.78	0	91363.7	0	144508	1540.23	5730.73	68223.2
EADSSSDYVNMDFTKR+Y8(Phospho)	O14654	Insulin receptor substrate 4 OS=Homo sapiens OX=9606 GN=IRS4 PE=1 SV=1	19588.7	6538.81	589797	0	987369	13036.7	10560.3	374295
EATQPEPIYAESTK+Y9(Phospho)	Q86YV5	Inactive tyrosine-protein kinase PRAG1 OS=Homo sapiens OX=9606 GN=PRAG1 PE=1 SV=4	15398.3	4207.15	3507.38	8465.76	42796.1	85824.7	0	5231.63
EATQPEPIYAESTKR+Y9(Phospho)	Q86YV5	Inactive tyrosine-protein kinase PRAG1 OS=Homo sapiens OX=9606 GN=PRAG1 PE=1 SV=4	60634.6	1040.05	1835.36	11737	117173	419084	3502.13	4417.64
ECDYSIDGINR+Y4(Phospho)	Q9Y4G6	Talin-2 OS=Homo sapiens OX=9606 GN=TLN2 PE=1 SV=4	9752.56	9401.3	10049.2	1407.39	9915.45	5552.94	5956.68	7561.57
EEDEHPYELLLTAETK+Y7(Phospho)	Q92625	Ankyrin repeat and SAM domain-containing protein 1A OS=Homo sapiens OX=9606 GN=ANKS1A PE=1 SV=4	14028.4	10011.8	9918.21	0	203389	8147.01	18126.9	33375.6
EEPEALYAAVNK+Y7(Phospho)	Q9NZM3	Intersectin-2 OS=Homo sapiens OX=9606 GN=ITSN2 PE=1 SV=3	12927.9	9747.23	15644.8	24916.8	46024.4	143655	24724.6	17384.1
EFIYYADVKEPESFPFVILGNK+Y4(Phospho)	P51151	Ras-related protein Rab-9A OS=Homo sapiens OX=9606 GN=RAB9A PE=1 SV=1	17425.9	9924.8	30558.4	13180.6	9159.21	8585.39	2326.2	32098.3
EGDPAIYAER+Y7(Phospho)	Q9UGI8	Testin OS=Homo sapiens OX=9606 GN=TES PE=1 SV=1	3933.5	4433.15	10545.4	1518.97	2228.33	6861.83	0	20626.7
EHALLAYTLGVK+Y7(Phospho)	Q05639; P68104; Q5VTE0	Elongation factor 1-alpha 2 OS=Homo sapiens OX=9606 GN=EEF1A2 PE=1 SV=1; Elongation factor 1-alpha 1 OS=Homo sapiens OX=9606 GN=EEF1A1 PE=1 SV=1; Putative elongation factor 1-alpha-like 3 OS=Homo sapiens OX=9606 GN=EEF1A1P5 PE=5 SV=1	703033	747150	740200	566055	711320	413866	236600	685547
EIADYLAAGKDER+Y5(Phospho)	P53990	IST1 homolog OS=Homo sapiens OX=9606 GN=IST1 PE=1 SV=1	34789.8	35729.6	37844.2	41314.3	32798.3	15971.9	13032.2	43696.8
EIDVSYVK+Y6(Phospho)	P54760	Ephrin type-B receptor 4 OS=Homo sapiens OX=9606 GN=EPHB4 PE=1 SV=2	26115.9	17387.3	35974.6	42851.2	23007.4	14745.8	12203.9	148097
EITQDTNDITYADLNLPK+Y11(Phospho)	P78324	Tyrosine-protein phosphatase non-receptor type substrate 1 OS=Homo sapiens OX=9606 GN=SIRPA PE=1 SV=2	8660.3	6659.44	17648.8	19980.6	39443.8	5360.95	6171.83	10856.1
EKAEERPTFDYLQSVLDDFYTATEGQYQQQP+Y27(Phospho)	P07948	Tyrosine-protein kinase Lyn OS=Homo sapiens OX=9606 GN=LYN PE=1 SV=3	256344	40340.9	5752.41	221111	105588	74677.3	31755.1	74261.3
ELFDDPSYVNVQNLDK+Y8(Phospho)	P29353	SHC-transforming protein 1 OS=Homo sapiens OX=9606 GN=SHC1 PE=1 SV=4	1.4449e+06	970171	1.77639e+06	3.2694e+06	7.25299e+06	187177	695878	1.43201e+06
ELNYFAK+Y4(Phospho)	P00558	Phosphoglycerate kinase 1 OS=Homo sapiens OX=9606 GN=PGK1 PE=1 SV=3	370137	369014	529045	538861	516923	331410	370965	524051
ENDTITIYSTINHSK+Y8(Phospho)	Q96DU3	SLAM family member 6 OS=Homo sapiens OX=9606 GN=SLAMF6 PE=1 SV=3	22876.2	14805.9	19405.6	15501	34700.7	872817	0	36853.5
ENDYESISDLQQGR+Y4(Phospho)	Q9NWQ8	Phosphoprotein associated with glycosphingolipid-enriched microdomains 1 OS=Homo sapiens OX=9606 GN=PAG1 PE=1 SV=2	10084.8	6710.72	9044.9	10586.6	16376	75024.1	9672.86	11701.7
EPPPPYVSA+Y6(Phospho)	Q86VI4	Lysosomal-associated transmembrane protein 4B OS=Homo sapiens OX=9606 GN=LAPTM4B PE=1 SV=2	1461.58	2198.27	4252.9	0	5685.58	1109.33	889.485	3733.4
EPPPYQEPRPR+Y5(Phospho)	Q08345	Epithelial discoidin domain-containing receptor 1 OS=Homo sapiens OX=9606 GN=DDR1 PE=1 SV=1	3766.97	3534.55	100259	5558.02	1998.59	0	0	932.103
EPSPVRYDNLSR+S3(Phospho);Y7(Phospho)	Q9ULC8; Q9C0B5	Probable palmitoyltransferase ZDHHC8 OS=Homo sapiens OX=9606 GN=ZDHHC8 PE=1 SV=3; Palmitoyltransferase ZDHHC5 OS=Homo sapiens OX=9606 GN=ZDHHC5 PE=1 SV=2	126637	3531.62	10259.5	28467.9	107816	22764.3	0	69357.5
EQAEEERYFR+Y8(Phospho)	Q9UII2	ATPase inhibitor, mitochondrial OS=Homo sapiens OX=9606 GN=ATP5IF1 PE=1 SV=1	5960.54	1180.98	3265.21	0	1502.29	8346.66	1992.79	27814.1
EQEEAIAQFPYVEFTGR+Y11(Phospho)	Q9BVX2	Transmembrane protein 106C OS=Homo sapiens OX=9606 GN=TMEM106C PE=1 SV=1	5250.09	3158.79	4309.69	13134.8	5776.94	5789.91	3873.63	7594.99
ERDYAEIQDFHR+Y4(Phospho)	Q8TEW0	Partitioning defective 3 homolog OS=Homo sapiens OX=9606 GN=PARD3 PE=1 SV=2	9936.47	6158.9	4381.22	9053.15	239110	2761.95	0	28492.4
EVCDGWSLPNPEYYTLR+Y13(Phospho)	Q96JJ3	Engulfment and cell motility protein 2 OS=Homo sapiens OX=9606 GN=ELMO2 PE=1 SV=2	3217.3	3599	15587.9	3232.56	5791.77	4293.29	554.692	8018.33
EVDPAYIKIEEVIGTGSFGEVR+Y6(Phospho)	O15197	Ephrin type-B receptor 6 OS=Homo sapiens OX=9606 GN=EPHB6 PE=1 SV=4	7970.76	8356.35	11033.1	25339.4	14447.9	7543.83	11346.2	199522
EVPIYANR+Y5(Phospho)	Q13443	Disintegrin and metalloproteinase domain-containing protein 9 OS=Homo sapiens OX=9606 GN=ADAM9 PE=1 SV=1	15784.2	6265.04	44104.2	30753.9	42647.1	4279.06	16151.8	17591.7
EVSTYIK+Y5(Phospho)	P68104; Q5VTE0	Elongation factor 1-alpha 1 OS=Homo sapiens OX=9606 GN=EEF1A1 PE=1 SV=1; Putative elongation factor 1-alpha-like 3 OS=Homo sapiens OX=9606 GN=EEF1A1P5 PE=5 SV=1	32685.8	27133.2	26687.4	13614.3	33482.8	25786.7	11803.8	26808.2
EYDQLYEEYTR+Y6(Phospho)	O00459	Phosphatidylinositol 3-kinase regulatory subunit beta OS=Homo sapiens OX=9606 GN=PIK3R2 PE=1 SV=2	303680	341264	101820	103428	103194	65676.5	38630.8	109729
EYDRLYEEYTR+Y6(Phospho)	P27986; Q92569	Phosphatidylinositol 3-kinase regulatory subunit alpha OS=Homo sapiens OX=9606 GN=PIK3R1 PE=1 SV=2; Phosphatidylinositol 3-kinase regulatory subunit gamma OS=Homo sapiens OX=9606 GN=PIK3R3 PE=1 SV=2	36116.9	27830.9	48967.2	43100.7	56645.6	68456.6	18741.1	40827.1
EYFTFPASK+Y2(Phospho)	P55196	Afadin OS=Homo sapiens OX=9606 GN=AFDN PE=1 SV=3	3892.19	3093.3	2632.99	0	151682	6466.34	0	8858.88
EYGMIYLGK+Y2(Phospho)	Q7KZF4	Staphylococcal nuclease domain-containing protein 1 OS=Homo sapiens OX=9606 GN=SND1 PE=1 SV=1	89277.8	74106.7	418609	88611.7	130364	119248	15678.5	308024
FANYIDKVR+Y4(Phospho)	P08670	Vimentin OS=Homo sapiens OX=9606 GN=VIM PE=1 SV=4	89533.8	59903.6	27257	50822.3	26788.1	47903.3	33725.1	26547.8
FGYHIIMVEGR+Y3(Phospho)	Q9Y237	Peptidyl-prolyl cis-trans isomerase NIMA-interacting 4 OS=Homo sapiens OX=9606 GN=PIN4 PE=1 SV=1	37167.9	22887.3	35673.5	80720.2	46136.7	22608.8	43453.1	79322.6
FIQQTYPSGGEEQAQYCR+Y16(Phospho)	Q8WUM4	Programmed cell death 6-interacting protein OS=Homo sapiens OX=9606 GN=PDCD6IP PE=1 SV=1	7021.77	5315.66	11768.6	10051.1	13804	8636.09	10416	11660.2
FLEDDPSDPTYTSSLGGK+T10(Phospho);Y11(Phospho)	P54753	Ephrin type-B receptor 3 OS=Homo sapiens OX=9606 GN=EPHB3 PE=1 SV=2	4163.72	4018.02	9039.46	0	10486.7	3193.32	1733.87	10775.8
FLEDDPSDPTYTSSLGGK+Y11(Phospho)	P54753	Ephrin type-B receptor 3 OS=Homo sapiens OX=9606 GN=EPHB3 PE=1 SV=2	303435	180295	3.70936e+06	71159.1	4.15459e+06	83898.6	238868	246526
FLEDDPSDPTYTSSLGGKIPIR+Y11(Phospho)	P54753	Ephrin type-B receptor 3 OS=Homo sapiens OX=9606 GN=EPHB3 PE=1 SV=2	53397.7	43809.4	337265	85961.5	352865	29473.7	61546.6	52941.3
FLEENSSDPTYTSSLGGK+Y11(Phospho)	P54760	Ephrin type-B receptor 4 OS=Homo sapiens OX=9606 GN=EPHB4 PE=1 SV=2	26507	28881.5	64460.5	82239.3	48532.5	19276.5	35731.8	46956.5
FSGWYDADLSPAGHEEAK+Y5(Phospho)	P18669	Phosphoglycerate mutase 1 OS=Homo sapiens OX=9606 GN=PGAM1 PE=1 SV=2	9404.76	9444.9	20547.3	17325.9	19983	12619	10837.9	16712.6
GAYCLSVSDFDNAK+Y3(Phospho)	P12931	Proto-oncogene tyrosine-protein kinase Src OS=Homo sapiens OX=9606 GN=SRC PE=1 SV=3	15133.6	12337.2	60222.7	24884.9	27496.1	14859.7	6081.32	22825.9
GAYSLSIR+Y3(Phospho)	P07947; P06241; P09769	Tyrosine-protein kinase Yes OS=Homo sapiens OX=9606 GN=YES1 PE=1 SV=3; Tyrosine-protein kinase Fyn OS=Homo sapiens OX=9606 GN=FYN PE=1 SV=3; Tyrosine-protein kinase Fgr OS=Homo sapiens OX=9606 GN=FGR PE=1 SV=2	140292	239858	359945	145695	237003	214094	78317	223070
GDKQVEYLDLDLDSGK+Y7(Phospho)	Q13480	GRB2-associated-binding protein 1 OS=Homo sapiens OX=9606 GN=GAB1 PE=1 SV=2	7170.11	3267.79	4761.37	17780.4	68179	5862.8	9252.78	13606.4
GEGLYADPYGLLHEGR+Y5(Phospho)	Q9C0H9	SRC kinase signaling inhibitor 1 OS=Homo sapiens OX=9606 GN=SRCIN1 PE=1 SV=4	5961.71	3371.59	3286.36	9634.82	12990.9	3252.62	5627.15	7747.43
GEPNVSYICSR+Y7(Phospho);S10(Phospho)	P49840; P49841	Glycogen synthase kinase-3 alpha OS=Homo sapiens OX=9606 GN=GSK3A PE=1 SV=2; Glycogen synthase kinase-3 beta OS=Homo sapiens OX=9606 GN=GSK3B PE=1 SV=2	901359	916995	996332	138737	1.36611e+06	275195	19614.4	601612
GEPNVSYICSR+Y7(Phospho)	P49840; P49841	Glycogen synthase kinase-3 alpha OS=Homo sapiens OX=9606 GN=GSK3A PE=1 SV=2; Glycogen synthase kinase-3 beta OS=Homo sapiens OX=9606 GN=GSK3B PE=1 SV=2	1.81385e+08	2.06122e+08	2.11739e+08	4.10493e+07	2.79602e+08	1.31148e+08	4.50047e+07	1.23216e+08
GGGGYTCQSGSGWDEFTK+Y5(Phospho)	P15924	Desmoplakin OS=Homo sapiens OX=9606 GN=DSP PE=1 SV=3	25546.2	20077.7	15272.8	33536.7	110921	11137.5	14584.2	80293.4
GLCTSPAEHQYFMTEYVATR+M13(Oxidation);Y16(Phospho)	Q13164	Mitogen-activated protein kinase 7 OS=Homo sapiens OX=9606 GN=MAPK7 PE=1 SV=2	43342.8	24577.4	8611.68	37968.8	79406.2	6343.83	31923.1	44380.9
GLCTSPAEHQYFMTEYVATR+T14(Phospho);Y16(Phospho)	Q13164	Mitogen-activated protein kinase 7 OS=Homo sapiens OX=9606 GN=MAPK7 PE=1 SV=2	19914.1	14027.7	7122.53	21285.8	16689.5	5230.41	7358.12	17669.1
GLCTSPAEHQYFMTEYVATR+Y16(Phospho)	Q13164	Mitogen-activated protein kinase 7 OS=Homo sapiens OX=9606 GN=MAPK7 PE=1 SV=2	52592.4	32796.1	16251	21881.6	105308	25607.2	23832.6	15764.9
GLGEHEMEEDEEDYESSAK+Y14(Phospho)	Q9UIQ6	Leucyl-cystinyl aminopeptidase OS=Homo sapiens OX=9606 GN=LNPEP PE=1 SV=3	0	647.891	6127.07	0	4369.08	5014.8	0	5432.92
GNPPHSAPCVPNGSALLLSNPAYR+S6(Phospho);Y23(Phospho)	Q08345	Epithelial discoidin domain-containing receptor 1 OS=Homo sapiens OX=9606 GN=DDR1 PE=1 SV=1	30599.4	25080.5	25436	31069	20525	9040.41	21941.6	23209.3
GPAVGIYNDNINTEMPR+Y7(Phospho)	Q9H5V8	CUB domain-containing protein 1 OS=Homo sapiens OX=9606 GN=CDCP1 PE=1 SV=3	16172.4	6215.84	3303.3	14305.7	82325.3	4338.09	7689.85	24560.7
GPLDGSPYAQVQRPPR+Y8(Phospho)	Q63HR2	Tensin-2 OS=Homo sapiens OX=9606 GN=TNS2 PE=1 SV=2	31668.8	16603.2	28566.2	3483.83	12617.9	2079.88	6337.72	11002.3
GQFDYALV+Y5(Phospho)	P60606	Cortexin-1 OS=Homo sapiens OX=9606 GN=CTXN1 PE=3 SV=1	2956.01	2067.43	3377.35	0	12573.6	2280.07	0	3389.02
GRGEYFAIK+Y5(Phospho)	Q05655	Protein kinase C delta type OS=Homo sapiens OX=9606 GN=PRKCD PE=1 SV=2	14051	15070.1	26698.9	5768.7	36296.5	294543	0	32723.4
GSHQISLDNPDYQQDFFPK+S6(Phospho);Y12(Phospho)	P00533	Epidermal growth factor receptor OS=Homo sapiens OX=9606 GN=EGFR PE=1 SV=2	13767.1	8352.63	11097.6	49299.2	92669.8	6829.31	10438	70556.3
GSHQISLDNPDYQQDFFPK+Y12(Phospho)	P00533	Epidermal growth factor receptor OS=Homo sapiens OX=9606 GN=EGFR PE=1 SV=2	38041.1	21292.5	21198.7	130367	186472	14215.1	30936.1	81248.6
GSPHYFSPFRPY+Y5(Phospho)	Q13242	Serine/arginine-rich splicing factor 9 OS=Homo sapiens OX=9606 GN=SRSF9 PE=1 SV=1	19976.7	19716.5	21361.2	19625.9	30619.8	21511.5	13034	17887.3
GSTAENAEYLR+Y9(Phospho)	P00533	Epidermal growth factor receptor OS=Homo sapiens OX=9606 GN=EGFR PE=1 SV=2	35708.4	21525.3	2081.08	142634	517307	0	22350.1	169111
GVITDQNSDGYCQTGTMSR+Y11(Phospho)	P15924	Desmoplakin OS=Homo sapiens OX=9606 GN=DSP PE=1 SV=3	4424.13	0	0	0	9354.8	4004.32	0	4400.05
GYAFIEYEHER+Y2(Phospho)	P08621	U1 small nuclear ribonucleoprotein 70 kDa OS=Homo sapiens OX=9606 GN=SNRNP70 PE=1 SV=2	6654.11	6151.39	7573.68	10560.8	13272.2	5518.1	9851.02	7563.64
GYMMMFPR+Y2(Phospho)	O14654	Insulin receptor substrate 4 OS=Homo sapiens OX=9606 GN=IRS4 PE=1 SV=1	11810.1	5709.31	196344	24896.3	113214	9909.53	0	132522
GYPGDYTK+Y6(Phospho)	P22102	Trifunctional purine biosynthetic protein adenosine-3 OS=Homo sapiens OX=9606 GN=GART PE=1 SV=1	2878.86	4662.14	9060.69	0	10344.8	186025	0	2448.14
GYSFTTTAER+Y2(Phospho)	P60709; P63261	Actin, cytoplasmic 1 OS=Homo sapiens OX=9606 GN=ACTB PE=1 SV=1; Actin, cytoplasmic 2 OS=Homo sapiens OX=9606 GN=ACTG1 PE=1 SV=1	77903.6	55055.3	31774.9	24757.5	85697.9	126048	28613.4	54870.6
HADAEMTGYVVTR+M6(Oxidation);T7(Phospho);Y9(Phospho)	O15264	Mitogen-activated protein kinase 13 OS=Homo sapiens OX=9606 GN=MAPK13 PE=1 SV=1	26944.9	16477.9	36204.9	94151	12229.8	18561.3	64986.8	13714.7
HADAEMTGYVVTR+M6(Oxidation);Y9(Phospho)	O15264	Mitogen-activated protein kinase 13 OS=Homo sapiens OX=9606 GN=MAPK13 PE=1 SV=1	2488.85	1718.8	6451	15706.7	6136.36	3357.44	6514.46	3020.81
HADAEMTGYVVTR+T7(Phospho);Y9(Phospho)	O15264	Mitogen-activated protein kinase 13 OS=Homo sapiens OX=9606 GN=MAPK13 PE=1 SV=1	32861.4	26553.1	47174.4	131920	35448.4	33031.5	100638	28967.5
HADAEMTGYVVTR+Y9(Phospho)	O15264	Mitogen-activated protein kinase 13 OS=Homo sapiens OX=9606 GN=MAPK13 PE=1 SV=1	12667.3	8398.84	29567.7	25018.2	39251.1	17430.7	12531.6	14901.4
HGHYFVALFDYQAR+Y4(Phospho)	P42685	Tyrosine-protein kinase FRK OS=Homo sapiens OX=9606 GN=FRK PE=1 SV=1	63544.6	38759	55663.8	90280.9	86456.9	42543.8	66899.8	50181.6
HLLAPGPQDIYDVPPVR+Y11(Phospho)	P56945	Breast cancer anti-estrogen resistance protein 1 OS=Homo sapiens OX=9606 GN=BCAR1 PE=1 SV=2	39495.1	28721.6	31351.4	80328.6	97828.4	35965.9	48010.2	65898.2
HTDDEMTGYVATR+M6(Oxidation);T7(Phospho);Y9(Phospho)	Q16539	Mitogen-activated protein kinase 14 OS=Homo sapiens OX=9606 GN=MAPK14 PE=1 SV=3	38440.1	16182	27175.5	130077	26507.5	29403	77518.4	28666.8
HTDDEMTGYVATR+M6(Oxidation);Y9(Phospho)	Q16539	Mitogen-activated protein kinase 14 OS=Homo sapiens OX=9606 GN=MAPK14 PE=1 SV=3	146773	33709.9	61464.4	275168	100540	198369	161701	60566.4
HTDDEMTGYVATR+T7(Phospho);Y9(Phospho)	Q16539	Mitogen-activated protein kinase 14 OS=Homo sapiens OX=9606 GN=MAPK14 PE=1 SV=3	327449	124412	182596	788073	220565	227055	514783	187312
HTDDEMTGYVATR+Y9(Phospho)	Q16539	Mitogen-activated protein kinase 14 OS=Homo sapiens OX=9606 GN=MAPK14 PE=1 SV=3	1.67033e+06	271664	557986	1.6862e+06	1.26728e+06	2.41318e+06	1.00915e+06	612805
HVEAVYIDIADR+Y6(Phospho)	Q00169	Phosphatidylinositol transfer protein alpha isoform OS=Homo sapiens OX=9606 GN=PITPNA PE=1 SV=2	5204.35	3165.34	6809.36	9319.8	7210.6	6104.47	7486.85	5043.94
HVHLENATEYATLR+Y10(Phospho)	Q96A22	Uncharacterized protein C11orf52 OS=Homo sapiens OX=9606 GN=C11orf52 PE=1 SV=2	60600.4	53259	58152.6	74608.7	67132.9	30852.9	43608.2	50488.8
HYEDGYPGGSDNYGSLSR+Y13(Phospho);S15(Phospho)	O60716	Catenin delta-1 OS=Homo sapiens OX=9606 GN=CTNND1 PE=1 SV=1	2651.33	1961.58	5277.02	8710.26	13842.6	1286.14	4453.32	3220.09
HYGNQFPA+Y2(Phospho)	Q9BSA4	Protein tweety homolog 2 OS=Homo sapiens OX=9606 GN=TTYH2 PE=1 SV=3	21278.7	12611.8	75757.6	38279	30533.2	21435.6	21507.5	17723
IADPEHDHTGFLTEYVATR+T13(Phospho);Y15(Phospho)	P27361	Mitogen-activated protein kinase 3 OS=Homo sapiens OX=9606 GN=MAPK3 PE=1 SV=4	806384	882649	2.30595e+06	1.79463e+06	7.8652e+06	1.41251e+06	975639	1.9271e+06
IADPEHDHTGFLTEYVATR+Y15(Phospho)	P27361	Mitogen-activated protein kinase 3 OS=Homo sapiens OX=9606 GN=MAPK3 PE=1 SV=4	1.0725e+06	488329	759394	1.79292e+06	7.56933e+06	1.7343e+06	1.44062e+06	1.58525e+06
IALYETPTGWK+Y4(Phospho)	P36871	Phosphoglucomutase-1 OS=Homo sapiens OX=9606 GN=PGM1 PE=1 SV=3	37261.7	33061	38348.3	33768.3	92427.6	24436.2	36299.2	38806.6
IDFYFDENPYFENK+Y10(Phospho)	Q01105; P0DME0	Protein SET OS=Homo sapiens OX=9606 GN=SET PE=1 SV=3; Protein SETSIP OS=Homo sapiens OX=9606 GN=SETSIP PE=1 SV=1	8621.26	9490.53	13691.4	14175.5	14418.6	19045.3	7909.81	26447.1
IDYIAGLDSR+Y3(Phospho)	P07741	Adenine phosphoribosyltransferase OS=Homo sapiens OX=9606 GN=APRT PE=1 SV=2	23361	17997.3	26319.8	19227.9	34466.3	15523.2	20599.9	43907.7
IEGVYAR+Y5(Phospho)	P18077	60S ribosomal protein L35a OS=Homo sapiens OX=9606 GN=RPL35A PE=1 SV=2	93161.5	132280	375982	192801	74245.7	26216.6	83790.8	238066
IGEGTYGTVFK+Y6(Phospho)	Q00535	Cyclin-dependent-like kinase 5 OS=Homo sapiens OX=9606 GN=CDK5 PE=1 SV=3	10718.7	10160.7	10850.1	11976.1	23696.3	11860.7	146.803	23137
IGEGTYGVVYK+T5(Phospho);Y6(Phospho)	P24941; P06493; Q00526	Cyclin-dependent kinase 2 OS=Homo sapiens OX=9606 GN=CDK2 PE=1 SV=2; Cyclin-dependent kinase 1 OS=Homo sapiens OX=9606 GN=CDK1 PE=1 SV=3; Cyclin-dependent kinase 3 OS=Homo sapiens OX=9606 GN=CDK3 PE=1 SV=1	3.12505e+07	2.07499e+07	5.31615e+07	2.04646e+07	7.16921e+07	2.3896e+07	214777	2.29181e+07
IGEGTYGVVYK+Y6(Phospho)	P24941; P06493; Q00526	Cyclin-dependent kinase 2 OS=Homo sapiens OX=9606 GN=CDK2 PE=1 SV=2; Cyclin-dependent kinase 1 OS=Homo sapiens OX=9606 GN=CDK1 PE=1 SV=3; Cyclin-dependent kinase 3 OS=Homo sapiens OX=9606 GN=CDK3 PE=1 SV=1	4.19462e+07	2.19965e+07	5.596e+07	7.96299e+06	3.39553e+08	1.05318e+08	35262.9	2.35114e+07
IGEGTYGVVYKGR+Y10(Phospho)	P06493	Cyclin-dependent kinase 1 OS=Homo sapiens OX=9606 GN=CDK1 PE=1 SV=3	228631	244242	1.01218e+06	151307	2.93667e+06	438403	70785.8	225653
IGTAEPDYGALYEGR+Y8(Phospho)	P19174	1-phosphatidylinositol 4,5-bisphosphate phosphodiesterase gamma-1 OS=Homo sapiens OX=9606 GN=PLCG1 PE=1 SV=1	12963.8	10995.9	14185.1	18872.2	77728.4	15144.3	11935.5	33202.4
IGVVGGCQEYTGAPYFAAISALK+Y10(Phospho)	Q8IW45	ATP-dependent (S)-NAD(P)H-hydrate dehydratase OS=Homo sapiens OX=9606 GN=NAXD PE=1 SV=1	94280.7	85454.7	33222.2	153350	42048.1	44380.6	16062.9	199167
IHFPLATYAPVISAEK+Y8(Phospho)	P0DPH7; Q6PEY2; Q71U36; P68363; Q9BQE3; P68366	Tubulin alpha-3C chain OS=Homo sapiens OX=9606 GN=TUBA3C PE=1 SV=1; Tubulin alpha-3E chain OS=Homo sapiens OX=9606 GN=TUBA3E PE=1 SV=2; Tubulin alpha-1A chain OS=Homo sapiens OX=9606 GN=TUBA1A PE=1 SV=1; Tubulin alpha-1B chain OS=Homo sapiens OX=9606 GN=TUBA1B PE=1 SV=1; Tubulin alpha-1C chain OS=Homo sapiens OX=9606 GN=TUBA1C PE=1 SV=1; Tubulin alpha-4A chain OS=Homo sapiens OX=9606 GN=TUBA4A PE…	23433.8	24750.8	25628.8	24048.1	20225	23689.6	45005.8	40656.5
IIQLLDDYPK+Y8(Phospho)	P05388; Q8NHW5	60S acidic ribosomal protein P0 OS=Homo sapiens OX=9606 GN=RPLP0 PE=1 SV=1; 60S acidic ribosomal protein P0-like OS=Homo sapiens OX=9606 GN=RPLP0P6 PE=5 SV=1	14287.3	13985.5	22463.8	15063.8	22683.4	11110	14880.6	26363.7
IIQLLDDYPKCFIVGADNVGSK+Y8(Phospho)	P05388; Q8NHW5	60S acidic ribosomal protein P0 OS=Homo sapiens OX=9606 GN=RPLP0 PE=1 SV=1; 60S acidic ribosomal protein P0-like OS=Homo sapiens OX=9606 GN=RPLP0P6 PE=5 SV=1	12646.8	18932.5	28183.4	5194.85	17908.6	15073.9	18351.1	37778.7
INTASDGKLYVSSESR+Y10(Phospho)	P00519	Tyrosine-protein kinase ABL1 OS=Homo sapiens OX=9606 GN=ABL1 PE=1 SV=4	17067.5	12218.2	14635.9	19288.3	16153.3	5157.8	10183.3	17583.8
IQNTGDYYDLYGGEK+Y7(Phospho)	Q06124	Tyrosine-protein phosphatase non-receptor type 11 OS=Homo sapiens OX=9606 GN=PTPN11 PE=1 SV=3	817624	1.0201e+06	525780	1.0513e+06	755275	242927	323196	765175
IRPGEYEQFESTIGFK+Y6(Phospho)	Q9H4G0	Band 4.1-like protein 1 OS=Homo sapiens OX=9606 GN=EPB41L1 PE=1 SV=2	16972.1	10227	24546.9	80704.7	170562	11838.5	24121.8	95233.3
IYGISFPDPK+Y2(Phospho)	P26639	Threonine--tRNA ligase 1, cytoplasmic OS=Homo sapiens OX=9606 GN=TARS1 PE=1 SV=3	82459	45889.8	111813	102824	58141.5	143128	52886.4	78860.3
IYHLPDAESDEDEDFKEQTR+Y2(Phospho)	Q15019	Septin-2 OS=Homo sapiens OX=9606 GN=SEPTIN2 PE=1 SV=1	31919.4	25450.6	31953.6	35913.1	39083.3	31350.5	24966.7	27453
IYQFTAASPK+Y2(Phospho)	O75563	Src kinase-associated phosphoprotein 2 OS=Homo sapiens OX=9606 GN=SKAP2 PE=1 SV=1	75185.6	54308.7	36781.4	60956.6	26311.2	87227.5	29069.4	26838.7
IYQYIQSR+Y4(Phospho)	Q9Y463; Q13627	Dual specificity tyrosine-phosphorylation-regulated kinase 1B OS=Homo sapiens OX=9606 GN=DYRK1B PE=1 SV=1; Dual specificity tyrosine-phosphorylation-regulated kinase 1A OS=Homo sapiens OX=9606 GN=DYRK1A PE=1 SV=2	5.66115e+07	3.66392e+07	5.03011e+07	8.98261e+07	4.99036e+07	4.28881e+07	6.96277e+07	4.84562e+07
KAPTNEFYA+Y8(Phospho)	P31431	Syndecan-4 OS=Homo sapiens OX=9606 GN=SDC4 PE=1 SV=2	52883.3	36235.8	256370	101365	210676	31964.9	34091	109838
KDLYANTVLSGGTTMYPGIADR+Y4(Phospho)	P60709; P63261	Actin, cytoplasmic 1 OS=Homo sapiens OX=9606 GN=ACTB PE=1 SV=1; Actin, cytoplasmic 2 OS=Homo sapiens OX=9606 GN=ACTG1 PE=1 SV=1	64114.8	63772.1	58127.3	42174.5	59363.6	589165	1128.97	58424.5
KDPDERPTFEYIQSFLEDYFTATEPQYQPGENL+Y27(Phospho)	P07947	Tyrosine-protein kinase Yes OS=Homo sapiens OX=9606 GN=YES1 PE=1 SV=3	48567.8	46884	17598.8	25768.3	51070.9	3944.84	9425.76	42558.9
KDPEERPTFEYLQSFLEDYFTATEPQYQPGENL+Y27(Phospho)	P06241	Tyrosine-protein kinase Fyn OS=Homo sapiens OX=9606 GN=FYN PE=1 SV=3	35596	9934.94	2242.6	31171.9	56674	200909	0	24636.4
KLDNGGYYITTR+Y7(Phospho)	P07947; P06241	Tyrosine-protein kinase Yes OS=Homo sapiens OX=9606 GN=YES1 PE=1 SV=3; Tyrosine-protein kinase Fyn OS=Homo sapiens OX=9606 GN=FYN PE=1 SV=3	114050	127755	310258	98033.6	148241	41152.4	82981.9	182953
KLEAAEDIAYQLSR+Y10(Phospho)	P35232	Prohibitin OS=Homo sapiens OX=9606 GN=PHB PE=1 SV=1	132259	114093	92472.3	134410	173378	55752.8	28471.5	313513
KTAGLSDLY+Y9(Phospho)	Q99816	Tumor susceptibility gene 101 protein OS=Homo sapiens OX=9606 GN=TSG101 PE=1 SV=2	62286	56379.5	197348	89783.6	65171	33655.7	38596.1	98594.6
KTGVAGEDMQDNSGTYGK+Y16(Phospho)	Q05655	Protein kinase C delta type OS=Homo sapiens OX=9606 GN=PRKCD PE=1 SV=2	874.559	0	511.477	0	14680.8	0	0	4861.65
KVEEPSIYESVR+Y8(Phospho)	Q9UN19	Dual adapter for phosphotyrosine and 3-phosphotyrosine and 3-phosphoinositide OS=Homo sapiens OX=9606 GN=DAPP1 PE=1 SV=1	60799.5	41894.7	19515.9	60037.4	156077	310101	22983.4	34958.2
KVYNDGYDDDNYDYIVK+Y12(Phospho)	Q13627	Dual specificity tyrosine-phosphorylation-regulated kinase 1A OS=Homo sapiens OX=9606 GN=DYRK1A PE=1 SV=2	44715.5	41613.4	94667	34053.6	282630	23812.1	12249.1	125255
LCDFGSASHVADNDITPYLVSR+S8(Phospho);Y18(Phospho)	Q13523	Serine/threonine-protein kinase PRP4 homolog OS=Homo sapiens OX=9606 GN=PRPF4B PE=1 SV=3	180891	156247	104955	226866	216063	137102	126617	296296
LCDFGSASHVADNDITPYLVSR+Y18(Phospho)	Q13523	Serine/threonine-protein kinase PRP4 homolog OS=Homo sapiens OX=9606 GN=PRPF4B PE=1 SV=3	7.82167e+06	1.3739e+07	7.42436e+06	8.66717e+06	1.52002e+07	7.44874e+06	8.62613e+06	1.42073e+07
LCYVALDFEQEMAMVASSSSLEK+Y3(Phospho)	P0CG39	POTE ankyrin domain family member J OS=Homo sapiens OX=9606 GN=POTEJ PE=3 SV=1	24422.6	21752.6	14758.5	33219.7	22668.8	82728.2	13589.5	29690.9
LDEDLAAYCR+Y8(Phospho)	P09543	2',3'-cyclic-nucleotide 3'-phosphodiesterase OS=Homo sapiens OX=9606 GN=CNP PE=1 SV=2	24013.3	14227.6	40436	38757.7	84713	51726.2	14632	40340.8
LFYHIVDSDEVSTK+Y3(Phospho)	Q9UQE7	Structural maintenance of chromosomes protein 3 OS=Homo sapiens OX=9606 GN=SMC3 PE=1 SV=2	18545.1	15090.4	15987.7	21952.1	26649.2	14447.3	7725.75	15659.2
LGLDYEER+Y5(Phospho)	Q99623	Prohibitin-2 OS=Homo sapiens OX=9606 GN=PHB2 PE=1 SV=2	8431.93	6726.4	17068.8	7928.87	18015.2	3892.32	0	7957.47
LHEEGIIYR+Y8(Phospho)	P26640	Valine--tRNA ligase OS=Homo sapiens OX=9606 GN=VARS1 PE=1 SV=4	6347.75	5322.99	4105.74	2332.64	5080.14	6457.6	4769.03	5703.59
LHEYNTQFQEK+Y4(Phospho)	P27986	Phosphatidylinositol 3-kinase regulatory subunit alpha OS=Homo sapiens OX=9606 GN=PIK3R1 PE=1 SV=2	7104.05	2658.35	2343.92	3882.88	4754.21	8193.91	0	2880.92
LIEDNEYTAR+Y7(Phospho)	P06239; P07947; P06241; P12931	Tyrosine-protein kinase Lck OS=Homo sapiens OX=9606 GN=LCK PE=1 SV=6; Tyrosine-protein kinase Yes OS=Homo sapiens OX=9606 GN=YES1 PE=1 SV=3; Tyrosine-protein kinase Fyn OS=Homo sapiens OX=9606 GN=FYN PE=1 SV=3; Proto-oncogene tyrosine-protein kinase Src OS=Homo sapiens OX=9606 GN=SRC PE=1 SV=3	1.00747e+06	491096	929339	47935.9	1.54647e+07	4.37158e+06	12873.2	3.26756e+06
LIKDDEYNPCQGSK+Y7(Phospho)	P09769	Tyrosine-protein kinase Fgr OS=Homo sapiens OX=9606 GN=FGR PE=1 SV=2	1484.2	2435.3	4283.96	5698.41	6211.43	37065	4870.51	3841.32
LLAQAEGEPCYIR+Y11(Phospho)	P29597	Non-receptor tyrosine-protein kinase TYK2 OS=Homo sapiens OX=9606 GN=TYK2 PE=1 SV=3	7701.79	2628.94	6700.41	9499.17	22375.2	17837	6781.3	14382.7
LLDDFDGTYETQGGK+Y9(Phospho)	P21709	Ephrin type-A receptor 1 OS=Homo sapiens OX=9606 GN=EPHA1 PE=1 SV=4	95440.6	37196.9	128782	74020	394775	15478.8	42352.5	179944
LLDDFDGTYETQGGKIPIR+Y9(Phospho)	P21709	Ephrin type-A receptor 1 OS=Homo sapiens OX=9606 GN=EPHA1 PE=1 SV=4	103850	41260.3	163181	85842.8	496048	12339.2	29032.5	201119
LLLATYARPPR+T5(Phospho);Y6(Phospho)	Q08345	Epithelial discoidin domain-containing receptor 1 OS=Homo sapiens OX=9606 GN=DDR1 PE=1 SV=1	16996.8	13287.5	112043	43929.8	5922.81	12120	8483.57	9434.64
LLLATYARPPR+Y6(Phospho)	Q08345	Epithelial discoidin domain-containing receptor 1 OS=Homo sapiens OX=9606 GN=DDR1 PE=1 SV=1	90154.5	35273.3	735740	359319	58043.6	87211.1	70628.5	39936.7
LMTGDTYTAHAGAK+Y7(Phospho)	P00519; P42684	Tyrosine-protein kinase ABL1 OS=Homo sapiens OX=9606 GN=ABL1 PE=1 SV=4; Tyrosine-protein kinase ABL2 OS=Homo sapiens OX=9606 GN=ABL2 PE=1 SV=1	95487.4	62657.3	45480.6	22421.5	68227.4	76063.9	28342.8	58309.4
LPACVVDCGTGYTK+Y12(Phospho)	P61158	Actin-related protein 3 OS=Homo sapiens OX=9606 GN=ACTR3 PE=1 SV=3	14330.7	10930.2	8057.52	23521.5	16495.4	51926.5	15518.7	16353.8
LPPRSEDIYADPAAYVMR+Y9(Phospho)	Q9Y2H5	Pleckstrin homology domain-containing family A member 6 OS=Homo sapiens OX=9606 GN=PLEKHA6 PE=1 SV=4	12018.8	9780.41	9674.93	18848.1	31516.7	8548.04	16324.3	54807.1
LPQDDDRPADEYDQPWEWNR+Y12(Phospho)	Q15464	SH2 domain-containing adapter protein B OS=Homo sapiens OX=9606 GN=SHB PE=1 SV=2	12097.9	7023.17	6927.99	0	145961	5366.31	4412.32	27642.4
LPSSPVYEDAASFK+Y7(Phospho)	Q14247	Src substrate cortactin OS=Homo sapiens OX=9606 GN=CTTN PE=1 SV=2	17219.8	14343.3	30128	23665.2	169436	9446.59	23496.1	45452.7
LQAEAQELLGYQVDPR+Y11(Phospho)	Q8TAE8	Growth arrest and DNA damage-inducible proteins-interacting protein 1 OS=Homo sapiens OX=9606 GN=GADD45GIP1 PE=1 SV=1	4847.61	2712.73	6322.18	1011.23	10107.5	4841.22	307.714	11306.8
LQQYIAPGMK+M9(Oxidation);Y4(Phospho)	P54753	Ephrin type-B receptor 3 OS=Homo sapiens OX=9606 GN=EPHB3 PE=1 SV=2	36127.5	22415.6	249484	48965.3	76299.8	22004.4	47116	35146.2
LQQYIAPGMK+Y4(Phospho)	P54753	Ephrin type-B receptor 3 OS=Homo sapiens OX=9606 GN=EPHB3 PE=1 SV=2	88417.8	51471.8	1.10201e+06	81569.6	190644	57981.6	68538.6	74169.2
LSLEGDHSTPPSAYGSVK+Y14(Phospho)	A6NMY6; P07355	Putative annexin A2-like protein OS=Homo sapiens OX=9606 GN=ANXA2P2 PE=5 SV=2; Annexin A2 OS=Homo sapiens OX=9606 GN=ANXA2 PE=1 SV=2	316138	296608	119935	974398	369637	72018.1	287190	74992.3
LSSARPGGLGSSSLYGLGASRPR+S13(Phospho);Y15(Phospho)	P08729	Keratin, type II cytoskeletal 7 OS=Homo sapiens OX=9606 GN=KRT7 PE=1 SV=5	19903.8	13943.2	19576.8	89337	149233	20130.5	33201	26004
LSSFTSYENPT+Y7(Phospho)	Q13882	Protein-tyrosine kinase 6 OS=Homo sapiens OX=9606 GN=PTK6 PE=1 SV=1	192559	90871.4	32255.9	593084	61813.9	34598.4	70493.4	70267
LVNEAPVYSVYSK+Y11(Phospho)	O75886	Signal transducing adapter molecule 2 OS=Homo sapiens OX=9606 GN=STAM2 PE=1 SV=1	7433.79	5301.75	7551.45	12105.5	10833.5	21606	10657.5	7859.53
LVQSPNSYFMDVK+M10(Oxidation);Y8(Phospho)	Q71UM5; P42677	40S ribosomal protein S27-like OS=Homo sapiens OX=9606 GN=RPS27L PE=1 SV=3; 40S ribosomal protein S27 OS=Homo sapiens OX=9606 GN=RPS27 PE=1 SV=3	5558.07	5962.3	7968.61	34240.6	20870.4	2638.33	11471.2	17096.4
LVQSPNSYFMDVK+Y8(Phospho)	Q71UM5; P42677	40S ribosomal protein S27-like OS=Homo sapiens OX=9606 GN=RPS27L PE=1 SV=3; 40S ribosomal protein S27 OS=Homo sapiens OX=9606 GN=RPS27 PE=1 SV=3	13617	22923	39227.6	39130.4	36802.1	8308.38	7123.71	47007.3
LVYDGIR+Y3(Phospho)	P35221	Catenin alpha-1 OS=Homo sapiens OX=9606 GN=CTNNA1 PE=1 SV=1	175386	141779	150722	177523	150919	24633.9	18369.6	176930
LWLEAMDGKEPIYTLPAIISK+Y13(Phospho)	A6NI28	Rho GTPase-activating protein 42 OS=Homo sapiens OX=9606 GN=ARHGAP42 PE=1 SV=3	8516.19	3238.54	3912.84	3908.01	8625.36	4325.65	0	24313.8
LYAVVTR+Y2(Phospho)	P07948	Tyrosine-protein kinase Lyn OS=Homo sapiens OX=9606 GN=LYN PE=1 SV=3	20076.8	17599.4	7367.87	5926.86	7224.68	37080.2	11252.5	6656.93
LYDAYELK+Y5(Phospho)	P08758	Annexin A5 OS=Homo sapiens OX=9606 GN=ANXA5 PE=1 SV=2	291231	196531	793361	195454	94814.3	151848	199885	252359
LYDAYELKHALK+Y5(Phospho)	P08758	Annexin A5 OS=Homo sapiens OX=9606 GN=ANXA5 PE=1 SV=2	5992.53	3807.52	14519.4	3036.34	2302.93	3764.47	3148.69	5389.13
LYDFVK+Y2(Phospho)	Q92835	Phosphatidylinositol 3,4,5-trisphosphate 5-phosphatase 1 OS=Homo sapiens OX=9606 GN=INPP5D PE=1 SV=2	4.09517e+06	85255.9	219909	2.17383e+06	2.33592e+06	7.27649e+06	0	1.38124e+06
LYDLNMPAYVK+M6(Oxidation);Y2(Phospho)	P16333	Cytoplasmic protein NCK1 OS=Homo sapiens OX=9606 GN=NCK1 PE=1 SV=1	9883.5	6654.17	9617.14	96356.4	107783	22454.8	5324.07	8917.88
LYDLNMPAYVK+Y2(Phospho)	P16333	Cytoplasmic protein NCK1 OS=Homo sapiens OX=9606 GN=NCK1 PE=1 SV=1	25983.2	12765.8	15141.7	69836.3	332385	52121.4	12469	35743.9
LYEEYTR+Y2(Phospho)	P27986; Q92569	Phosphatidylinositol 3-kinase regulatory subunit alpha OS=Homo sapiens OX=9606 GN=PIK3R1 PE=1 SV=2; Phosphatidylinositol 3-kinase regulatory subunit gamma OS=Homo sapiens OX=9606 GN=PIK3R3 PE=1 SV=2	15644	13931.3	25275	23678.6	18984.3	28879.1	12380.3	20630.9
LYPELSQYMGLSLNEEEIR+M9(Oxidation);Y2(Phospho)	O00560	Syntenin-1 OS=Homo sapiens OX=9606 GN=SDCBP PE=1 SV=1	7797.46	6472.46	18740.2	21131	14699.9	9392.09	10543.1	18482.1
LYPELSQYMGLSLNEEEIR+M9(Oxidation);Y8(Phospho)	O00560	Syntenin-1 OS=Homo sapiens OX=9606 GN=SDCBP PE=1 SV=1	1478.52	3357.52	6184.9	2484.73	4461.36	2443.07	4058.61	6997.84
LYPELSQYMGLSLNEEEIR+Y2(Phospho)	O00560	Syntenin-1 OS=Homo sapiens OX=9606 GN=SDCBP PE=1 SV=1	15135.4	14293.2	46962.5	35477.6	13964.2	8761.33	17840	58570.1
LYPELSQYMGLSLNEEEIR+Y8(Phospho)	O00560	Syntenin-1 OS=Homo sapiens OX=9606 GN=SDCBP PE=1 SV=1	8357.32	7302.66	17425.4	9777.59	7617.39	7527.42	6568.93	34146.6
LYVSSESR+Y2(Phospho)	P00519	Tyrosine-protein kinase ABL1 OS=Homo sapiens OX=9606 GN=ABL1 PE=1 SV=4	22279.5	16498.5	25280.7	17451.1	23151.4	8844.27	10280.9	31765
MAGFDGSAWDEEEEEPPDHQYYNDFPGKEPPLGGVVDMR+Y21(Phospho)	P29353	SHC-transforming protein 1 OS=Homo sapiens OX=9606 GN=SHC1 PE=1 SV=4	6178.22	8245.27	4445.08	1993.66	24560.2	887.092	0	8011.02
MDYVEINIDHK+M1(Oxidation);Y3(Phospho)	Q00341	Vigilin OS=Homo sapiens OX=9606 GN=HDLBP PE=1 SV=2	18867	16171.5	42615.9	73690.1	56084.5	62724.7	19580.1	36263.6
MPEKEPPPPYLPA+Y10(Phospho)	Q15012	Lysosomal-associated transmembrane protein 4A OS=Homo sapiens OX=9606 GN=LAPTM4A PE=1 SV=1	19566.3	14050.8	16333.9	26065.4	92968.5	11369.6	7145.21	33937.4
MQQNGYENPTYK+Y6(Phospho)	P05067	Amyloid-beta precursor protein OS=Homo sapiens OX=9606 GN=APP PE=1 SV=3	1247.95	0	2050.94	0	5446.41	0	0	1794.45
MVVESAYEVIK+Y7(Phospho)	P07195	L-lactate dehydrogenase B chain OS=Homo sapiens OX=9606 GN=LDHB PE=1 SV=2	14591.4	15216	56678.2	33089.1	25793.2	45102.8	18825.5	18354.3
NAGNEQDLGIQYK+Y12(Phospho)	P35221	Catenin alpha-1 OS=Homo sapiens OX=9606 GN=CTNNA1 PE=1 SV=1	108436	63285.6	133015	219166	184121	30191.1	29236.2	213584
NEEENIYSVPHDSTQGK+Y7(Phospho)	Q9NRY4	Rho GTPase-activating protein 35 OS=Homo sapiens OX=9606 GN=ARHGAP35 PE=1 SV=3	121865	243702	107933	499771	225556	43286.5	168373	120160
NEGFYADPYLYHEGR+Y5(Phospho)	Q5T5P2	Sickle tail protein homolog OS=Homo sapiens OX=9606 GN=KIAA1217 PE=1 SV=2	18975.4	12751	15934.4	26599.6	40515.5	14232.6	20293.7	24376.5
NEGFYADPYLYHEGR+Y9(Phospho)	Q5T5P2	Sickle tail protein homolog OS=Homo sapiens OX=9606 GN=KIAA1217 PE=1 SV=2	6738.54	6278.12	8938.47	11396.3	14799.6	3914.71	8697.54	10270
NEGVATYAAAVLFR+Y7(Phospho)	P35222	Catenin beta-1 OS=Homo sapiens OX=9606 GN=CTNNB1 PE=1 SV=1	1044.67	1979.23	2053.02	4076.33	878.074	2379.69	0	1598.5
NFGLYNER+Y5(Phospho)	P17174	Aspartate aminotransferase, cytoplasmic OS=Homo sapiens OX=9606 GN=GOT1 PE=1 SV=3	10529.2	5553.21	11390	17024.8	14556.5	33797.8	13082.6	10490.6
NGDVSQFPYVEFTGR+Y9(Phospho)	Q9NUM4	Transmembrane protein 106B OS=Homo sapiens OX=9606 GN=TMEM106B PE=1 SV=2	20140.3	12056.5	28257	31494.6	33383.8	13676.1	26726.8	25217.8
NIILEEGKEILVGDVGQTVDDPYATFVK+Y23(Phospho)	P23528	Cofilin-1 OS=Homo sapiens OX=9606 GN=CFL1 PE=1 SV=3	8844.77	7818.65	35685.3	20211.6	8702.04	4514.87	97034	16121.9
NITYEELR+Y4(Phospho)	Q9NX40	OCIA domain-containing protein 1 OS=Homo sapiens OX=9606 GN=OCIAD1 PE=1 SV=1	16635	9629.01	32624	88160.9	108963	21183.4	13859.6	19763.4
NLDIERPTYTNLNR+Y9(Phospho)	P0DPH7; Q6PEY2; Q71U36; Q9NY65; P68363; Q9BQE3; P68366	Tubulin alpha-3C chain OS=Homo sapiens OX=9606 GN=TUBA3C PE=1 SV=1; Tubulin alpha-3E chain OS=Homo sapiens OX=9606 GN=TUBA3E PE=1 SV=2; Tubulin alpha-1A chain OS=Homo sapiens OX=9606 GN=TUBA1A PE=1 SV=1; Tubulin alpha-8 chain OS=Homo sapiens OX=9606 GN=TUBA8 PE=1 SV=1; Tubulin alpha-1B chain OS=Homo sapiens OX=9606 GN=TUBA1B PE=1 SV=1; Tubulin alpha-1C chain OS=Homo sapiens OX=9606 GN=TUBA1C PE=1…	12716.9	11682.7	19728.6	10571.3	11232.9	7784.78	18947.4	17853.1
NLDNGGFYISPR+Y8(Phospho)	P06239	Tyrosine-protein kinase Lck OS=Homo sapiens OX=9606 GN=LCK PE=1 SV=6	3543.07	991.006	3167.79	2131.43	9289.87	19804.9	1599.23	3385.55
NLEGYVGFANLPNQVYR+Y5(Phospho)	Q16181	Septin-7 OS=Homo sapiens OX=9606 GN=SEPTIN7 PE=1 SV=2	13458.7	9295.36	14189.5	22223.2	14692.5	14811.9	9062.61	25168
NLIAFSEDGSDPYVR+Y13(Phospho)	A0FGR8	Extended synaptotagmin-2 OS=Homo sapiens OX=9606 GN=ESYT2 PE=1 SV=1	3383.65	2888.46	2901.59	2986.79	3926.4	1296.35	1425.86	4079.8
NLSEGNNANYTEYVATR+Y13(Phospho)	O76039	Cyclin-dependent kinase-like 5 OS=Homo sapiens OX=9606 GN=CDKL5 PE=1 SV=1	5568.72	3025.15	3526.84	3771.24	8907.29	2707.15	2587.24	4224.1
NLYAGDYYR+Y3(Phospho)	Q08345	Epithelial discoidin domain-containing receptor 1 OS=Homo sapiens OX=9606 GN=DDR1 PE=1 SV=1	1.07214e+06	397064	3.47514e+06	1.10342e+06	7556.22	154420	533252	139186
NLYAGDYYR+Y8(Phospho)	Q08345	Epithelial discoidin domain-containing receptor 1 OS=Homo sapiens OX=9606 GN=DDR1 PE=1 SV=1	32191.4	16795.9	244148	96266.1	1699.93	14403.4	48033.6	17234.5
NNYALNTTATYAEPYRPIQYR+Y11(Phospho)	Q99569	Plakophilin-4 OS=Homo sapiens OX=9606 GN=PKP4 PE=1 SV=2	7037.34	3153.15	3838.31	15185.4	30361.5	2508.75	7994.43	5960.52
NPGNQAAYEHFETMK+M14(Oxidation);Y8(Phospho)	P18206	Vinculin OS=Homo sapiens OX=9606 GN=VCL PE=1 SV=4	3392.52	2553.18	2115.25	2629.18	4894.84	578.815	2655.49	2925.8
NPYVWD+Y3(Phospho)	Q9NQ84	G-protein coupled receptor family C group 5 member C OS=Homo sapiens OX=9606 GN=GPRC5C PE=1 SV=2	9789.7	10205.7	5547.95	8884.29	14412.7	9446.45	6493.12	5539.31
NQALNTDNYGHDLASVQALQR+Y9(Phospho)	Q13813	Spectrin alpha chain, non-erythrocytic 1 OS=Homo sapiens OX=9606 GN=SPTAN1 PE=1 SV=3	7070.17	4653.48	4182.3	2518.51	10179	4932.06	1570.9	5407.34
NQDATVYVGGLDEK+Y7(Phospho)	Q15427	Splicing factor 3B subunit 4 OS=Homo sapiens OX=9606 GN=SF3B4 PE=1 SV=1	31940.2	33370.7	39435.7	28277.5	40601.5	20894.6	12254.7	32472.4
NRDYDDIDDDDPFNPQAWR+Y4(Phospho)	Q9BSA4	Protein tweety homolog 2 OS=Homo sapiens OX=9606 GN=TTYH2 PE=1 SV=3	1557.71	2637.28	11463.9	2385.93	8959.67	7587.14	1680.04	14792.2
NRPEERPTFEYIQSVLDDFYTATESQYQQQP+Y27(Phospho)	P08631	Tyrosine-protein kinase HCK OS=Homo sapiens OX=9606 GN=HCK PE=1 SV=5	7416.67	3695.84	3723.97	39151	9877.01	12805.1	7384.33	12995.5
NTSDFVYLK+Y7(Phospho)	Q12959	Disks large homolog 1 OS=Homo sapiens OX=9606 GN=DLG1 PE=1 SV=2	37962.7	30504	77978.4	63954	53014.1	25346.5	23784.9	44803.6
NTYNQTALDIVNQFTTSQASR+Y3(Phospho)	Q8WXE0	Caskin-2 OS=Homo sapiens OX=9606 GN=CASKIN2 PE=1 SV=2	42390.5	29311.2	27054.3	71667.2	76825.9	23674.8	33225.2	97556.4
NVEGQDMLYQSLK+Y9(Phospho)	P63010; Q10567	AP-2 complex subunit beta OS=Homo sapiens OX=9606 GN=AP2B1 PE=1 SV=1; AP-1 complex subunit beta-1 OS=Homo sapiens OX=9606 GN=AP1B1 PE=1 SV=2	14122.7	9140.71	11609.3	9573.89	12632	17653.6	10059.7	9357.15
NVSAGTQDVPSPPSDYVER+Y16(Phospho)	Q16625	Occludin OS=Homo sapiens OX=9606 GN=OCLN PE=1 SV=1	1141.63	796.509	1185.22	0	4063.48	2288.38	1415.88	2509.94
NVYYELNDVR+Y3(Phospho)	Q5T5P2	Sickle tail protein homolog OS=Homo sapiens OX=9606 GN=KIAA1217 PE=1 SV=2	479131	431811	1.0512e+06	331495	619884	125372	173380	1.30403e+06
NVYYELNDVR+Y4(Phospho)	Q5T5P2	Sickle tail protein homolog OS=Homo sapiens OX=9606 GN=KIAA1217 PE=1 SV=2	14038.7	14188.3	24807.7	30758.7	31038.6	6981.46	13190.7	41150.7
NYISAWELQR+Y2(Phospho)	Q9BV38	WD repeat-containing protein 18 OS=Homo sapiens OX=9606 GN=WDR18 PE=1 SV=2	29085.5	21998.5	33230.9	47589.2	39485	42280.4	25363.6	95044.9
QADSEMTGYVVTR+Y9(Phospho)	P53778	Mitogen-activated protein kinase 12 OS=Homo sapiens OX=9606 GN=MAPK12 PE=1 SV=3	48303.4	19689.6	18989.2	20270.6	54663.5	84554.7	18988.8	38374.2
QASEQNWANYSAEQNR+Y10(Phospho)	P17302	Gap junction alpha-1 protein OS=Homo sapiens OX=9606 GN=GJA1 PE=1 SV=2	3554.77	1067.87	1315.17	0	2312.03	2081.01	0	4035.86
QCFYEDIAQGTK+Y4(Phospho)	Q9Y3B3	Transmembrane emp24 domain-containing protein 7 OS=Homo sapiens OX=9606 GN=TMED7 PE=1 SV=2	40036.4	36696.1	27916.3	28441.8	42090.9	15033.4	17464	46197
QDPVYIPPISCNK+Y5(Phospho)	Q13835	Plakophilin-1 OS=Homo sapiens OX=9606 GN=PKP1 PE=1 SV=2	29592.7	7847.51	8486.56	65441.5	54245.5	6524.9	13331	18304.1
QDVYGPQPQVR+Y4(Phospho)	O60716	Catenin delta-1 OS=Homo sapiens OX=9606 GN=CTNND1 PE=1 SV=1	3052.37	2849.27	2549.46	0	19638.2	2321.19	0	9143.51
QEEFYA+Y5(Phospho)	P18827; O75056	Syndecan-1 OS=Homo sapiens OX=9606 GN=SDC1 PE=1 SV=3; Syndecan-3 OS=Homo sapiens OX=9606 GN=SDC3 PE=1 SV=2	11518.9	7586.55	9506.73	12279.4	10199.3	4392.88	2544.99	7670.97
QESTVSFNPYEPELAPWAADKGPQR+Y10(Phospho)	P43405	Tyrosine-protein kinase SYK OS=Homo sapiens OX=9606 GN=SYK PE=1 SV=1	79528.7	20341.4	17965	34004.8	41684	99618.6	56961.6	43144.2
QGYVIYR+Y3(Phospho)	P61313	60S ribosomal protein L15 OS=Homo sapiens OX=9606 GN=RPL15 PE=1 SV=2	182607	226212	190309	105905	49319	77841.7	74528.8	148227
QKYEETQAELEASQK+Y3(Phospho)	P13535; Q9Y623	Myosin-8 OS=Homo sapiens OX=9606 GN=MYH8 PE=1 SV=3; Myosin-4 OS=Homo sapiens OX=9606 GN=MYH4 PE=2 SV=2	12965.1	95720.7	15284.1	408626	21837.6	5005.32	1.08303e+06	14034.9
QLIIEDPYYGNDSDFETVYQQCVR+Y8(Phospho)	P24666	Low molecular weight phosphotyrosine protein phosphatase OS=Homo sapiens OX=9606 GN=ACP1 PE=1 SV=3	3396.55	3500.13	5986.44	9828.66	6708.37	661.371	2122.69	10090.6
QLLYSENK+Y4(Phospho)	P42685	Tyrosine-protein kinase FRK OS=Homo sapiens OX=9606 GN=FRK PE=1 SV=1	54324.8	49717.2	58199.6	64930.4	41933	13785.7	17652.4	60836.5
QLVRGEPNVSYICSR+Y11(Phospho)	P49840; P49841	Glycogen synthase kinase-3 alpha OS=Homo sapiens OX=9606 GN=GSK3A PE=1 SV=2; Glycogen synthase kinase-3 beta OS=Homo sapiens OX=9606 GN=GSK3B PE=1 SV=2	24791.4	16240.3	23280.8	19804.5	14585.7	11712.3	14030.1	14718.1
QRPYSVAVPAFSQGLDDYGAR+Y18(Phospho)	Q9UQB8	Brain-specific angiogenesis inhibitor 1-associated protein 2 OS=Homo sapiens OX=9606 GN=BAIAP2 PE=1 SV=1	3635.3	2257.46	7053.1	13106	15130	4394.78	5048.37	7880.37
QRQYLELECR+Y4(Phospho)	Q7L7X3	Serine/threonine-protein kinase TAO1 OS=Homo sapiens OX=9606 GN=TAOK1 PE=1 SV=1	12868.2	16154.7	19157.3	20204	12951.8	1961.88	7886.87	5748.82
QVAYIYK+Y6(Phospho)	Q01518	Adenylyl cyclase-associated protein 1 OS=Homo sapiens OX=9606 GN=CAP1 PE=1 SV=5	54636.7	39659	47351.3	56875.9	73010.3	104094	44391.9	45488.1
QVEELYHSLLELGEK+Y6(Phospho)	Q13813	Spectrin alpha chain, non-erythrocytic 1 OS=Homo sapiens OX=9606 GN=SPTAN1 PE=1 SV=3	11233.9	11219.3	21501.4	12240.6	18150.9	11096.6	184.806	20933
QVIKVYSEDETSR+Y6(Phospho)	Q14449	Growth factor receptor-bound protein 14 OS=Homo sapiens OX=9606 GN=GRB14 PE=1 SV=2	29876.5	15913.1	5589.61	442.624	31593.3	2058.5	0	4968.48
QVVESAYEVIK+Y7(Phospho)	P00338	L-lactate dehydrogenase A chain OS=Homo sapiens OX=9606 GN=LDHA PE=1 SV=2	169554	140026	159914	86279.3	190176	218347	73373.4	102713
QYELQP+Y2(Phospho)	P51451	Tyrosine-protein kinase Blk OS=Homo sapiens OX=9606 GN=BLK PE=1 SV=3	53854	34493.6	37897.2	42957	65777.6	749070	7934.1	22929.9
RAEDGSVIDYELIDQDAR+Y10(Phospho)	P07355	Annexin A2 OS=Homo sapiens OX=9606 GN=ANXA2 PE=1 SV=2	10574.5	9577.02	10401.8	19139.4	20344.3	9743.95	16360.1	13057.9
RAQIPEGDYLSYR+Y9(Phospho)	Q96RT1	Erbin OS=Homo sapiens OX=9606 GN=ERBIN PE=1 SV=2	6382.56	5176.71	5507.47	22425.4	30913.4	6949.29	14007.1	8373.44
RDNEVDGQDYHFVVSR+Y10(Phospho)	Q92796	Disks large homolog 3 OS=Homo sapiens OX=9606 GN=DLG3 PE=1 SV=2	0	1227.03	1324.41	4726.05	8076.13	1249.86	0	5487.41
RDPSLPYLEQYR+Y7(Phospho)	Q66K14	TBC1 domain family member 9B OS=Homo sapiens OX=9606 GN=TBC1D9B PE=1 SV=3	9253.67	5510.87	6374.35	8992.18	29389.6	14039	14922.8	13606.4
REEPEALYAAVNK+Y8(Phospho)	Q9NZM3	Intersectin-2 OS=Homo sapiens OX=9606 GN=ITSN2 PE=1 SV=3	5424.91	3348.47	2661	5894.99	16782.1	41991.7	964.21	5658.47
RGVITDQNSDGYCQTGTMSR+Y12(Phospho)	P15924	Desmoplakin OS=Homo sapiens OX=9606 GN=DSP PE=1 SV=3	5489.35	0	0	0	12004.6	0	0	6983.28
RIEYIEAR+Y4(Phospho)	Q8WUW1	Protein BRICK1 OS=Homo sapiens OX=9606 GN=BRK1 PE=1 SV=1	19766.5	11893.6	16083	4232.54	7348.5	27729.7	3373.74	12895.2
RPGPGTLYDVPR+Y8(Phospho)	P56945	Breast cancer anti-estrogen resistance protein 1 OS=Homo sapiens OX=9606 GN=BCAR1 PE=1 SV=2	2579.11	2176.31	3006.79	0	13875	803.453	1484.38	5204.05
RSDSASSEPVGIYQGFEK+S4(Phospho);S6(Phospho);Y13(Phospho)	Q05655	Protein kinase C delta type OS=Homo sapiens OX=9606 GN=PRKCD PE=1 SV=2	12791.9	10998.6	9918.55	12130.6	115403	8862.78	2878.39	35716.3
RSDSASSEPVGIYQGFEK+S4(Phospho);Y13(Phospho)	Q05655	Protein kinase C delta type OS=Homo sapiens OX=9606 GN=PRKCD PE=1 SV=2	278078	102314	93250	73105.7	4.94143e+06	145410	152750	660266
RSDSASSEPVGIYQGFEK+Y13(Phospho)	Q05655	Protein kinase C delta type OS=Homo sapiens OX=9606 GN=PRKCD PE=1 SV=2	441420	122144	121041	62751.6	6.20707e+06	212105	199640	966226
RSDSASSEPVGIYQGFEKK+S4(Phospho);Y13(Phospho)	Q05655	Protein kinase C delta type OS=Homo sapiens OX=9606 GN=PRKCD PE=1 SV=2	19066.3	9136.27	11519.6	7497.51	236505	10661.8	12274	41088.1
RSPNEEYVEVGR+Y7(Phospho)	P31321	cAMP-dependent protein kinase type I-beta regulatory subunit OS=Homo sapiens OX=9606 GN=PRKAR1B PE=1 SV=4	0	963.17	376.543	3053.6	23942.2	0	0	641.864
SAAASNYV+Y7(Phospho)	O14493	Claudin-4 OS=Homo sapiens OX=9606 GN=CLDN4 PE=1 SV=1	16366.7	18189.8	62069.8	34768.4	82713.3	1938.03	28408	58007.5
SAIYQLEEEYENLLK+Y4(Phospho)	P15924	Desmoplakin OS=Homo sapiens OX=9606 GN=DSP PE=1 SV=3	8446.13	10565	9265.2	16119.1	24258.7	4402.23	4232.39	22010.4
SDSASSEPVGIYQGFEK+S1(Phospho);Y12(Phospho)	Q05655	Protein kinase C delta type OS=Homo sapiens OX=9606 GN=PRKCD PE=1 SV=2	52157.6	33914.6	33784.6	25076.4	509703	52926.6	20807	92444.2
SDSASSEPVGIYQGFEK+Y12(Phospho)	Q05655	Protein kinase C delta type OS=Homo sapiens OX=9606 GN=PRKCD PE=1 SV=2	272849	92028.9	103897	364214	2.70397e+06	133312	86922.6	482958
SDSASSEPVGIYQGFEKK+S3(Phospho);Y12(Phospho)	Q05655	Protein kinase C delta type OS=Homo sapiens OX=9606 GN=PRKCD PE=1 SV=2	5924.18	3198.17	2688.76	10862.9	52882.4	3818.99	0	11269.7
SDSASSEPVGIYQGFEKK+Y12(Phospho)	Q05655	Protein kinase C delta type OS=Homo sapiens OX=9606 GN=PRKCD PE=1 SV=2	21496.3	11951.4	14458	39323.8	202194	15422.9	15027.2	46160.3
SEDIYADPAAYVMR+M13(Oxidation);Y5(Phospho)	Q9Y2H5	Pleckstrin homology domain-containing family A member 6 OS=Homo sapiens OX=9606 GN=PLEKHA6 PE=1 SV=4	4955.09	6614.33	6545.46	20641.3	21687.9	13458.2	19088.7	14872.1
SEDIYADPAAYVMR+Y5(Phospho)	Q9Y2H5	Pleckstrin homology domain-containing family A member 6 OS=Homo sapiens OX=9606 GN=PLEKHA6 PE=1 SV=4	11704.4	12019	36544.1	17833	53118.4	10962.2	14850.1	69732.8
SEPDLYCDPR+Y6(Phospho)	Q13835	Plakophilin-1 OS=Homo sapiens OX=9606 GN=PKP1 PE=1 SV=2	27967.1	6397.99	2322.47	107733	120595	3887.89	605.51	9903.66
SESVVYADIR+S3(Phospho);Y6(Phospho)	O95297	Myelin protein zero-like protein 1 OS=Homo sapiens OX=9606 GN=MPZL1 PE=1 SV=1	11212.2	12325.6	15181.4	11112.8	36408.7	23724.6	3495.63	15464.9
SESVVYADIR+Y6(Phospho)	O95297	Myelin protein zero-like protein 1 OS=Homo sapiens OX=9606 GN=MPZL1 PE=1 SV=1	602347	651317	983746	456696	1.32261e+06	90955.1	35814.5	447769
SFLDSGYR+Y7(Phospho)	P18206	Vinculin OS=Homo sapiens OX=9606 GN=VCL PE=1 SV=4	7.3371e+06	5.48048e+06	3.44914e+06	4.62499e+06	3.7859e+06	1.18793e+06	2.83663e+06	4.20481e+06
SGDSEVYQLGDVSQK+Y7(Phospho)	Q04837	Single-stranded DNA-binding protein, mitochondrial OS=Homo sapiens OX=9606 GN=SSBP1 PE=1 SV=1	87987.2	42754.8	66062.8	76669	67438	29066.2	67778.1	229115
SGFEPPGDFPFEDYSQHIYR+Y19(Phospho)	Q5T0N5	Formin-binding protein 1-like OS=Homo sapiens OX=9606 GN=FNBP1L PE=1 SV=3	13752.8	11811.7	16040.6	26398.7	74344.6	11346.9	22299	34988.8
SGLSSPIYIDLR+Y8(Phospho)	P11172	Uridine 5'-monophosphate synthase OS=Homo sapiens OX=9606 GN=UMPS PE=1 SV=1	65474.9	47741.7	74463.7	86415.5	106591	167062	48569.2	94266.5
SGQSLTVPESTYTSIQGDPQR+Y12(Phospho)	Q9NWQ8	Phosphoprotein associated with glycosphingolipid-enriched microdomains 1 OS=Homo sapiens OX=9606 GN=PAG1 PE=1 SV=2	3244.98	2087.53	4778.06	8776.79	8759.37	11260.8	4159.28	4085.42
SGYHDDSDEDLLE+Y3(Phospho)	Q99523	Sortilin OS=Homo sapiens OX=9606 GN=SORT1 PE=1 SV=3	5794.04	4910.55	4308.2	12956.4	9115.76	5735.52	9113.74	6649.71
SHYADVDPENQNFLLESNLGK+Y3(Phospho)	Q96QD8	Sodium-coupled neutral amino acid transporter 2 OS=Homo sapiens OX=9606 GN=SLC38A2 PE=1 SV=2	41714.5	25146	38710.6	48415	65704.7	16390.5	24885.4	40447
SILYDER+Y4(Phospho)	P25787	Proteasome subunit alpha type-2 OS=Homo sapiens OX=9606 GN=PSMA2 PE=1 SV=2	200117	164546	141202	76486.3	218484	58486.1	54189	154428
SIYSLDKLYPESQGSDTAWR+Y9(Phospho)	Q14197	Peptidyl-tRNA hydrolase ICT1, mitochondrial OS=Homo sapiens OX=9606 GN=MRPL58 PE=1 SV=1	172243	68749.9	120335	56059.5	167361	73479.3	18241.6	201954
SIYYITGESK+Y3(Phospho)	P08238; Q58FF8	Heat shock protein HSP 90-beta OS=Homo sapiens OX=9606 GN=HSP90AB1 PE=1 SV=4; Putative heat shock protein HSP 90-beta 2 OS=Homo sapiens OX=9606 GN=HSP90AB2P PE=1 SV=2	79807.3	55447.1	117623	55983.3	106491	643899	16981.9	58392.9
SKPPYTDYVSTR+T6(Phospho);Y8(Phospho)	Q9UPZ9	Serine/threonine-protein kinase ICK OS=Homo sapiens OX=9606 GN=CILK1 PE=1 SV=1	2.27185e+06	2.46105e+06	1.99599e+06	313073	1.06049e+06	56971.8	80387	1.67401e+06
SKPPYTDYVSTR+Y8(Phospho)	Q9UPZ9	Serine/threonine-protein kinase ICK OS=Homo sapiens OX=9606 GN=CILK1 PE=1 SV=1	40529.6	17916	15967.6	0	24820	2276.8	27381.5	17064.9
SLDNNYSTPNER+Y6(Phospho)	O60716	Catenin delta-1 OS=Homo sapiens OX=9606 GN=CTNND1 PE=1 SV=1	5052.35	4510.72	8201.81	0	84700.2	19.6559	0	18335.7
SLEATDSAFDNPDYWHSR+Y14(Phospho)	P21860	Receptor tyrosine-protein kinase erbB-3 OS=Homo sapiens OX=9606 GN=ERBB3 PE=1 SV=1	6507.17	3728.77	9333.81	19778.2	25685.1	15091.8	6992.82	36517.7
SLETSSYLNVLVNSQWK+Y7(Phospho)	Q8N4X5	Actin filament-associated protein 1-like 2 OS=Homo sapiens OX=9606 GN=AFAP1L2 PE=1 SV=1	15913.9	17738.9	10674.4	17610.5	19219.7	10262.2	9334.92	29395.3
SLYASSPGGVYATR+Y11(Phospho)	P08670	Vimentin OS=Homo sapiens OX=9606 GN=VIM PE=1 SV=4	17181	6380.38	6489.61	8352.56	12805.4	8296.58	14071.6	8416.25
SLYSMIK+Y3(Phospho)	P08133	Annexin A6 OS=Homo sapiens OX=9606 GN=ANXA6 PE=1 SV=3	126657	105281	92143.1	77450.9	64308.2	732279	92995.7	79628.9
SLYYYIQQDTK+Y3(Phospho)	A6NMY6; P07355	Putative annexin A2-like protein OS=Homo sapiens OX=9606 GN=ANXA2P2 PE=5 SV=2; Annexin A2 OS=Homo sapiens OX=9606 GN=ANXA2 PE=1 SV=2	97865.9	73891.3	37186.3	115499	63182.9	25353.4	50854.1	53763.3
SLYYYIQQDTK+Y4(Phospho)	A6NMY6; P07355	Putative annexin A2-like protein OS=Homo sapiens OX=9606 GN=ANXA2P2 PE=5 SV=2; Annexin A2 OS=Homo sapiens OX=9606 GN=ANXA2 PE=1 SV=2	31606.8	24681	9770.66	31153.2	17974.8	3549.32	11251.6	12319.8
SLYYYIQQDTK+Y5(Phospho)	A6NMY6; P07355	Putative annexin A2-like protein OS=Homo sapiens OX=9606 GN=ANXA2P2 PE=5 SV=2; Annexin A2 OS=Homo sapiens OX=9606 GN=ANXA2 PE=1 SV=2	103900	83255.6	26424.7	137646	58896.1	17316.5	53708.2	43109.3
SPDVGLYGVIPECGETYHSDLAEAK+Y7(Phospho)	P46940	Ras GTPase-activating-like protein IQGAP1 OS=Homo sapiens OX=9606 GN=IQGAP1 PE=1 SV=1	8189.82	7992.37	13043.8	15948.2	20826.1	59504.2	7034.32	13155.5
SPEDEYELLMPHR+Y6(Phospho)	Q8N6F7	Germinal center-associated signaling and motility protein OS=Homo sapiens OX=9606 GN=GCSAM PE=1 SV=1	7987.67	6129.76	7551.31	27090.9	35339.3	19795.7	32736.3	12053.4
SPNEEYVEVGR+Y6(Phospho)	P31321	cAMP-dependent protein kinase type I-beta regulatory subunit OS=Homo sapiens OX=9606 GN=PRKAR1B PE=1 SV=4	4336.7	6303.81	3261.76	10933.6	138556	2103.05	0	3676.73
SPPESESEPYTFSHPNNGDVSSK+Y10(Phospho)	Q9H5V8	CUB domain-containing protein 1 OS=Homo sapiens OX=9606 GN=CDCP1 PE=1 SV=3	0	1163.74	775.417	0	14712.3	944.958	0	1799.73
SPSSCNDLYATVK+Y9(Phospho)	Q9NWQ8	Phosphoprotein associated with glycosphingolipid-enriched microdomains 1 OS=Homo sapiens OX=9606 GN=PAG1 PE=1 SV=2	4631	3451.24	2782.78	7085.6	9766.81	28380.2	2430.08	4748.68
SRDDLYDQDDSRDFPR+Y6(Phospho)	Q86X29	Lipolysis-stimulated lipoprotein receptor OS=Homo sapiens OX=9606 GN=LSR PE=1 SV=4	0	536.824	3074.04	0	3333.31	0	0	854.636
SREEDPTLTEEEISAMYSSVNKPGQLVNK+Y17(Phospho)	Q9NWQ8	Phosphoprotein associated with glycosphingolipid-enriched microdomains 1 OS=Homo sapiens OX=9606 GN=PAG1 PE=1 SV=2	4830.01	3396.62	4604.56	3496.33	12971.3	75772.6	0	8329.89
SREYDQLYEEYTR+Y8(Phospho)	O00459	Phosphatidylinositol 3-kinase regulatory subunit beta OS=Homo sapiens OX=9606 GN=PIK3R2 PE=1 SV=2	92932.7	108608	35335.7	54834.3	40673	27224.6	10232.8	37180.1
SREYDRLYEEYTR+Y8(Phospho)	P27986	Phosphatidylinositol 3-kinase regulatory subunit alpha OS=Homo sapiens OX=9606 GN=PIK3R1 PE=1 SV=2	63286.1	45448.8	72403.9	56800	75180.9	105305	12024.3	59327.5
SSGSGSSVADERVDYVVVDQQK+Y15(Phospho)	Q13480	GRB2-associated-binding protein 1 OS=Homo sapiens OX=9606 GN=GAB1 PE=1 SV=2	32643.3	4630.3	6123.76	81258.1	258792	8599.77	19727	16055.6
SSPLGQNDNSEYVPMLPGK+Y12(Phospho)	O14654	Insulin receptor substrate 4 OS=Homo sapiens OX=9606 GN=IRS4 PE=1 SV=1	29347.6	22408.6	276984	37281.1	377631	14436.9	48076.3	281844
SSSAGGQGSYVPLLR+Y10(Phospho)	Q86X29	Lipolysis-stimulated lipoprotein receptor OS=Homo sapiens OX=9606 GN=LSR PE=1 SV=4	16327.9	9651.18	38183.2	23864.3	25866.3	7704.57	18192.1	18644.4
STTNYVDFYSTK+Y5(Phospho)	Q99569	Plakophilin-4 OS=Homo sapiens OX=9606 GN=PKP4 PE=1 SV=2	4900.08	2344.71	4007.87	0	64341.3	2918.53	0	5742.81
SVNESLNNLFITEEDYQALR+Y16(Phospho)	Q00610	Clathrin heavy chain 1 OS=Homo sapiens OX=9606 GN=CLTC PE=1 SV=5	11505.6	9351.98	10287.2	12903.5	11768.1	8978.99	0	25784.3
SVSSSPWLPQDGFDPSDYAEPMDAVVKPR+Y18(Phospho)	Q9NRY4	Rho GTPase-activating protein 35 OS=Homo sapiens OX=9606 GN=ARHGAP35 PE=1 SV=3	9579.07	8933.99	8617.85	6750.07	21096.6	3552.33	1803.16	12474.4
SYELPDGQVITIGNER+Y2(Phospho)	A5A3E0; P63267; Q9BYX7; P60709; Q6S8J3; P62736; P68133; Q562R1; P68032; P63261	POTE ankyrin domain family member F OS=Homo sapiens OX=9606 GN=POTEF PE=1 SV=2; Actin, gamma-enteric smooth muscle OS=Homo sapiens OX=9606 GN=ACTG2 PE=1 SV=1; Putative beta-actin-like protein 3 OS=Homo sapiens OX=9606 GN=POTEKP PE=5 SV=1; Actin, cytoplasmic 1 OS=Homo sapiens OX=9606 GN=ACTB PE=1 SV=1; POTE ankyrin domain family member E OS=Homo sapiens OX=9606 GN=POTEE PE=2 SV=3; Actin, aortic sm…	35366.3	34946.9	30708.8	80928.2	44971.3	33371.9	90325.9	37835.7
SYSPYDMLESIR+Y5(Phospho)	A6NMY6; P07355	Putative annexin A2-like protein OS=Homo sapiens OX=9606 GN=ANXA2P2 PE=5 SV=2; Annexin A2 OS=Homo sapiens OX=9606 GN=ANXA2 PE=1 SV=2	44280.1	61877.4	21585.4	35733.9	42702.3	8362.56	50246.7	27484.9
SYSPYDMLESIRK+M7(Oxidation);Y5(Phospho)	A6NMY6; P07355	Putative annexin A2-like protein OS=Homo sapiens OX=9606 GN=ANXA2P2 PE=5 SV=2; Annexin A2 OS=Homo sapiens OX=9606 GN=ANXA2 PE=1 SV=2	24596.4	32236.4	11640.6	98438.4	23145.8	5685.47	120778	15468
SYSPYDMLESIRK+Y5(Phospho)	A6NMY6; P07355	Putative annexin A2-like protein OS=Homo sapiens OX=9606 GN=ANXA2P2 PE=5 SV=2; Annexin A2 OS=Homo sapiens OX=9606 GN=ANXA2 PE=1 SV=2	30077.1	39816.6	16918.8	34104.2	34218	6694.64	39219.3	16741.1
SYSTLTTVR+Y2(Phospho)	Q96NY8	Nectin-4 OS=Homo sapiens OX=9606 GN=NECTIN4 PE=1 SV=1	19546.8	19168.1	67476.7	46228.4	69517.6	7907.83	17263.1	67012.6
TACTNFMMTPYVVTR+M7(Oxidation);Y11(Phospho)	P45984	Mitogen-activated protein kinase 9 OS=Homo sapiens OX=9606 GN=MAPK9 PE=1 SV=2	22389.3	14708.2	25827.9	33349.7	40716.7	19590.2	17833.2	25086.9
TACTNFMMTPYVVTR+M8(Oxidation);Y11(Phospho)	P45984	Mitogen-activated protein kinase 9 OS=Homo sapiens OX=9606 GN=MAPK9 PE=1 SV=2	14948.9	10448.8	8803.81	13968.9	12840.9	10178.9	14285.1	14930.6
TACTNFMMTPYVVTR+Y11(Phospho)	P45984	Mitogen-activated protein kinase 9 OS=Homo sapiens OX=9606 GN=MAPK9 PE=1 SV=2	13063.6	11369.8	11492.9	19529.9	16894.9	6583.97	6452.23	17306.1
TAGLSDLY+Y8(Phospho)	Q99816	Tumor susceptibility gene 101 protein OS=Homo sapiens OX=9606 GN=TSG101 PE=1 SV=2	8482.2	5960.31	12419.6	3953.81	10381.8	6408.34	2839.93	7090.67
TAGTSFMMTPYVVTR+Y11(Phospho)	P53779; P45983	Mitogen-activated protein kinase 10 OS=Homo sapiens OX=9606 GN=MAPK10 PE=1 SV=2; Mitogen-activated protein kinase 8 OS=Homo sapiens OX=9606 GN=MAPK8 PE=1 SV=2	7395.51	6310.2	7930.97	9508.81	11379.7	7091.43	2318.44	10204
TDDYLDQPCYETINR+Y10(Phospho)	P50395	Rab GDP dissociation inhibitor beta OS=Homo sapiens OX=9606 GN=GDI2 PE=1 SV=2	37746.1	29316.1	41743.8	37595.4	67267.4	59203.3	18080.1	55914.3
TGHGYVYEYPSR+Y7(Phospho)	Q14511	Enhancer of filamentation 1 OS=Homo sapiens OX=9606 GN=NEDD9 PE=1 SV=1	2041.05	1191.74	0	2027.34	10059	20983.8	2533.72	5159.84
TGVAGEDMQDNSGTYGK+M8(Oxidation);Y15(Phospho)	Q05655	Protein kinase C delta type OS=Homo sapiens OX=9606 GN=PRKCD PE=1 SV=2	3047.68	505.751	318.107	0	72078.1	467.008	11158.9	32258.8
TGVAGEDMQDNSGTYGK+Y15(Phospho)	Q05655	Protein kinase C delta type OS=Homo sapiens OX=9606 GN=PRKCD PE=1 SV=2	31625.9	6256.4	5509.62	5025.68	432481	7694.57	21760.1	146485
TLYGFGG+Y3(Phospho)	P62805	Histone H4 OS=Homo sapiens OX=9606 GN=H4C1 PE=1 SV=2	10982.1	5652.59	6764.96	0	30404.6	16381.4	952.442	11479.5
TMQFEPSTMVYDACR+M2(Oxidation);Y11(Phospho)	Q9Y490	Talin-1 OS=Homo sapiens OX=9606 GN=TLN1 PE=1 SV=3	6228.88	4935.24	6705.26	3546.83	11476.8	8708.39	6743.14	12928.5
TMQFEPSTMVYDACR+Y11(Phospho)	Q9Y490	Talin-1 OS=Homo sapiens OX=9606 GN=TLN1 PE=1 SV=3	8452.59	7734.53	10707.7	11879.4	13467.9	6435.07	2447.64	20478.7
TPYEAYDPIGK+Y3(Phospho)	Q96J84	Kin of IRRE-like protein 1 OS=Homo sapiens OX=9606 GN=KIRREL1 PE=1 SV=2	10830.9	9345.26	37085.4	9971.51	35485.9	6295.15	3704.66	9124.82
TPYEAYDPIGK+Y6(Phospho)	Q96J84	Kin of IRRE-like protein 1 OS=Homo sapiens OX=9606 GN=KIRREL1 PE=1 SV=2	18947.8	10896.4	89289.4	23756.8	61523.7	12665.8	11218.8	17087.3
TQTPPVSPAPQPTEERLPSSPVYEDAASFK+Y23(Phospho)	Q14247	Src substrate cortactin OS=Homo sapiens OX=9606 GN=CTTN PE=1 SV=2	2957.98	1869.33	5988.68	4809.89	28428.3	2645.96	6253.65	6587.76
TRDQYLMWLTQK+Y5(Phospho)	P27986	Phosphatidylinositol 3-kinase regulatory subunit alpha OS=Homo sapiens OX=9606 GN=PIK3R1 PE=1 SV=2	34860.9	25435.3	27693.5	24667.3	28552.2	33319.5	9413.04	32602
TTENNYCPHYEK+Y10(Phospho)	P98172	Ephrin-B1 OS=Homo sapiens OX=9606 GN=EFNB1 PE=1 SV=1	5749.53	3090.53	27026.2	0	59102.8	7229.74	135.844	8447.8
TTGIVMDSGDGVTHTVPIYEGYALPHAILR+Y19(Phospho)	P60709; P63261	Actin, cytoplasmic 1 OS=Homo sapiens OX=9606 GN=ACTB PE=1 SV=1; Actin, cytoplasmic 2 OS=Homo sapiens OX=9606 GN=ACTG1 PE=1 SV=1	29457.2	20691.7	20780.2	56108.6	43222.2	44247.5	38016.3	42219
TTNPFYNTM+M9(Oxidation);Y6(Phospho)	Q76I76	Protein phosphatase Slingshot homolog 2 OS=Homo sapiens OX=9606 GN=SSH2 PE=1 SV=1	27828.5	27118.2	19607.2	28880.4	17205.2	23115.2	19940.5	19802
TTNPFYNTM+Y6(Phospho)	Q76I76	Protein phosphatase Slingshot homolog 2 OS=Homo sapiens OX=9606 GN=SSH2 PE=1 SV=1	43003.3	37106.4	25284.3	55030.8	36246.6	41234.2	33705.7	53909.2
TVCSTYLQSR+Y6(Phospho);S9(Phospho)	Q9H422	Homeodomain-interacting protein kinase 3 OS=Homo sapiens OX=9606 GN=HIPK3 PE=1 SV=1	63847.1	77690.4	40863.3	51489.5	94356.4	27508.3	36450.9	26459.1
TVCSTYLQSR+Y6(Phospho)	Q9H422	Homeodomain-interacting protein kinase 3 OS=Homo sapiens OX=9606 GN=HIPK3 PE=1 SV=1	1.69509e+06	1.46885e+06	740738	1.49669e+06	2.58223e+06	971414	679971	662321
TVFYYYGSDKDK+Y5(Phospho)	O75563	Src kinase-associated phosphoprotein 2 OS=Homo sapiens OX=9606 GN=SKAP2 PE=1 SV=1	79757.7	49931.2	31445	71064	30750.7	156048	37874.5	34811.2
TVFYYYGSDKDK+Y6(Phospho)	O75563	Src kinase-associated phosphoprotein 2 OS=Homo sapiens OX=9606 GN=SKAP2 PE=1 SV=1	31876.9	18111.7	15064.5	31061.5	10888.8	55497.7	13155.9	14390.8
TVPDYTTFTTVGDWLDAIK+Y5(Phospho)	P54753	Ephrin type-B receptor 3 OS=Homo sapiens OX=9606 GN=EPHB3 PE=1 SV=2	30336.2	20432.6	665118	0	250155	2432.81	1848.64	27105.9
TVTAMDVVYALK+Y9(Phospho)	P62805	Histone H4 OS=Homo sapiens OX=9606 GN=H4C1 PE=1 SV=2	7098.76	8114.28	5636.74	9568.71	7379.25	888.22	1304.6	9381.05
TVTAMDVVYALKR+Y9(Phospho)	P62805	Histone H4 OS=Homo sapiens OX=9606 GN=H4C1 PE=1 SV=2	63987.7	88462.2	47582.8	130972	57538	9870.16	16362.6	81903.9
TYVDPFTYEDPNQAVR+Y2(Phospho)	P54764	Ephrin type-A receptor 4 OS=Homo sapiens OX=9606 GN=EPHA4 PE=1 SV=1	15012.5	6724.95	7010.36	16071.8	49376.1	6444	14504.5	23517.1
TYVDPFTYEDPNQAVR+Y8(Phospho)	P54764	Ephrin type-A receptor 4 OS=Homo sapiens OX=9606 GN=EPHA4 PE=1 SV=1	30061.2	10307.9	14894.2	34089.4	102927	13132.2	35775.1	38799.9
VADPDHDHTGFLTEYVATR+T13(Phospho);Y15(Phospho)	P28482	Mitogen-activated protein kinase 1 OS=Homo sapiens OX=9606 GN=MAPK1 PE=1 SV=3	1.42157e+06	1.11119e+06	2.9008e+06	261475	4.15452e+07	2.0761e+06	1.53999e+06	3.15476e+06
VADPDHDHTGFLTEYVATR+Y15(Phospho)	P28482	Mitogen-activated protein kinase 1 OS=Homo sapiens OX=9606 GN=MAPK1 PE=1 SV=3	1.60817e+06	767321	1.01364e+06	775773	2.79222e+07	2.58813e+06	3.45217e+06	2.14261e+06
VANPSGNLTETYVQDR+Y12(Phospho)	P21333	Filamin-A OS=Homo sapiens OX=9606 GN=FLNA PE=1 SV=4	3081.32	3023.78	2630.57	0	5131.6	2686.67	1171.9	2809.08
VAQQPLSLVGCEVVPDPSPDHLYSFR+Y23(Phospho)	Q8N4X5	Actin filament-associated protein 1-like 2 OS=Homo sapiens OX=9606 GN=AFAP1L2 PE=1 SV=1	122790	150252	74146.9	128984	169071	86378.5	68676.9	238509
VCAYGAQGEGPYSSLVSCR+Y12(Phospho)	P16144	Integrin beta-4 OS=Homo sapiens OX=9606 GN=ITGB4 PE=1 SV=5	61786.1	48816.7	236281	71718	76429.9	39264.1	65196.8	39168.4
VCEPCYEQLNR+Y6(Phospho)	O14964	Hepatocyte growth factor-regulated tyrosine kinase substrate OS=Homo sapiens OX=9606 GN=HGS PE=1 SV=1	24360.4	21767.2	19818.2	21714.8	52106.7	17889.1	11582.9	21579.4
VDLFDDPCYINTQALQSTPGSAGNQR+Y9(Phospho)	Q6S5L8	SHC-transforming protein 4 OS=Homo sapiens OX=9606 GN=SHC4 PE=1 SV=1	10946.5	5456.27	7599.52	18591.5	58091.4	9807.43	1003.73	24674.8
VDQLQEGCSYYFR+Y11(Phospho)	Q8WZ42	Titin OS=Homo sapiens OX=9606 GN=TTN PE=1 SV=4	3810.13	18447.5	4458.87	84966	8328.83	3623.19	171625	5523.93
VDYFIASK+Y3(Phospho)	Q99442	Translocation protein SEC62 OS=Homo sapiens OX=9606 GN=SEC62 PE=1 SV=1	87231.4	86324.2	336681	77552.1	84785	72985.1	64337.8	85558.6
VDYVVVDQQK+Y3(Phospho)	Q13480	GRB2-associated-binding protein 1 OS=Homo sapiens OX=9606 GN=GAB1 PE=1 SV=2	15982.1	5738.72	9867.38	26345.3	92199.3	9438.22	1921.26	16911.8
VGAHAGEYGAEALER+Y8(Phospho)	P69905	Hemoglobin subunit alpha OS=Homo sapiens OX=9606 GN=HBA1 PE=1 SV=2	17190.6	6855.95	17667.1	35575.3	20790.3	11179.8	22184.2	16579.8
VGEEEHVYSFPNK+Y8(Phospho)	P49023	Paxillin OS=Homo sapiens OX=9606 GN=PXN PE=1 SV=3	167904	27989	27942.7	5436.21	755721	163558	60021.8	144513
VGFQYEGTYK+Y9(Phospho)	P11413	Glucose-6-phosphate 1-dehydrogenase OS=Homo sapiens OX=9606 GN=G6PD PE=1 SV=4	16232.5	18958.5	11456.3	14953.8	23131.7	28248.9	14352.8	24546
VGINYQPPTVVPGGDLAK+Y5(Phospho)	P0DPH7; Q6PEY2; Q71U36; Q9NY65; P68363; Q9BQE3; P68366	Tubulin alpha-3C chain OS=Homo sapiens OX=9606 GN=TUBA3C PE=1 SV=1; Tubulin alpha-3E chain OS=Homo sapiens OX=9606 GN=TUBA3E PE=1 SV=2; Tubulin alpha-1A chain OS=Homo sapiens OX=9606 GN=TUBA1A PE=1 SV=1; Tubulin alpha-8 chain OS=Homo sapiens OX=9606 GN=TUBA8 PE=1 SV=1; Tubulin alpha-1B chain OS=Homo sapiens OX=9606 GN=TUBA1B PE=1 SV=1; Tubulin alpha-1C chain OS=Homo sapiens OX=9606 GN=TUBA1C PE=1…	22472.1	21530.4	22070.2	31205.9	33859.1	21491.8	18744.4	37528.5
VGNEYVTK+Y5(Phospho)	A7E2Y1; P13535; Q9UKX3; P11055; P12882; P12883; Q9UKX2; P13533	Myosin-7B OS=Homo sapiens OX=9606 GN=MYH7B PE=1 SV=4; Myosin-8 OS=Homo sapiens OX=9606 GN=MYH8 PE=1 SV=3; Myosin-13 OS=Homo sapiens OX=9606 GN=MYH13 PE=2 SV=2; Myosin-3 OS=Homo sapiens OX=9606 GN=MYH3 PE=1 SV=3; Myosin-1 OS=Homo sapiens OX=9606 GN=MYH1 PE=1 SV=3; Myosin-7 OS=Homo sapiens OX=9606 GN=MYH7 PE=1 SV=5; Myosin-2 OS=Homo sapiens OX=9606 GN=MYH2 PE=1 SV=1; Myosin-6 OS=Homo sapiens OX=960…	1467.08	14986.6	2481.53	69783.3	5152.41	0	158805	2701.73
VGQGYVYEAAQPEQDEYDIPR+Y17(Phospho)	P56945	Breast cancer anti-estrogen resistance protein 1 OS=Homo sapiens OX=9606 GN=BCAR1 PE=1 SV=2	3070.22	3323.2	3480.7	4562.31	21780.6	4209.68	7742.45	7081.38
VHSPSGALEECYVTEIDQDKYAVR+Y21(Phospho)	P21333	Filamin-A OS=Homo sapiens OX=9606 GN=FLNA PE=1 SV=4	18436.4	20484.6	11065.6	24016.2	16599.2	10287	14458.6	18232.6
VIQAQTAFSANPANPAILSEASAPIPHDGNLYPR+Y32(Phospho)	O00560	Syntenin-1 OS=Homo sapiens OX=9606 GN=SDCBP PE=1 SV=1	5866.66	5008.74	17243.2	2314.12	8668.68	9810.71	5280.71	17049.7
VIYDFIEK+Y3(Phospho)	O00401	Neural Wiskott-Aldrich syndrome protein OS=Homo sapiens OX=9606 GN=WASL PE=1 SV=2	997019	281392	388522	2.81848e+06	1.19061e+06	82857.2	68183.6	703373
VIYSQPSAR+Y3(Phospho)	Q9Y624	Junctional adhesion molecule A OS=Homo sapiens OX=9606 GN=F11R PE=1 SV=1	3293.63	2142.23	34970.2	3245.88	7742.11	339.404	3111.63	7263.19
VLEDDPEAAYTTR+Y10(Phospho)	P54764; P54756; P29320	Ephrin type-A receptor 4 OS=Homo sapiens OX=9606 GN=EPHA4 PE=1 SV=1; Ephrin type-A receptor 5 OS=Homo sapiens OX=9606 GN=EPHA5 PE=1 SV=3; Ephrin type-A receptor 3 OS=Homo sapiens OX=9606 GN=EPHA3 PE=1 SV=2	80810.5	51490.9	52550.9	85345.8	753998	21608.6	20295.2	116586
VLEDDPEATYTTSGGK+Y10(Phospho)	P29317	Ephrin type-A receptor 2 OS=Homo sapiens OX=9606 GN=EPHA2 PE=1 SV=2	16851.1	13425.7	20003.6	34443.1	80295.6	78333.6	12493	31728.6
VLLPEYGGTK+Y6(Phospho)	P61604	10 kDa heat shock protein, mitochondrial OS=Homo sapiens OX=9606 GN=HSPE1 PE=1 SV=2	88598.9	81161	179499	155173	164691	160379	13738.4	160325
VLYYMEK+Y3(Phospho)	Q86X29	Lipolysis-stimulated lipoprotein receptor OS=Homo sapiens OX=9606 GN=LSR PE=1 SV=4	26150.1	18226.4	102262	22055.2	104751	7406.13	4197.73	48486.2
VPIVINPNAYDNLAIYK+Y10(Phospho)	Q9H792	Inactive tyrosine-protein kinase PEAK1 OS=Homo sapiens OX=9606 GN=PEAK1 PE=1 SV=4	17039.1	5053.12	6175.25	25554.1	40912	7322.01	15430.1	38341.8
VPSEGAYDIILPR+Y7(Phospho)	Q9NQ84	G-protein coupled receptor family C group 5 member C OS=Homo sapiens OX=9606 GN=GPRC5C PE=1 SV=2	77912.9	109056	29323	113539	124459	28513	99950	56653.6
VQENDGKEPPPVVNYEEDAR+Y15(Phospho)	P16591	Tyrosine-protein kinase Fer OS=Homo sapiens OX=9606 GN=FER PE=1 SV=2	2998.06	1081.35	1072.45	20403.1	49147.1	3179.67	24066.9	7963.43
VQIYHNPTANSFR+Y4(Phospho)	P50552	Vasodilator-stimulated phosphoprotein OS=Homo sapiens OX=9606 GN=VASP PE=1 SV=3	35797.9	25299.7	25693.4	44249.3	45963	30671	33707.8	37804.2
VQPNEAVYTK+Y8(Phospho)	P11413	Glucose-6-phosphate 1-dehydrogenase OS=Homo sapiens OX=9606 GN=G6PD PE=1 SV=4	16945	15996.4	30408.1	2033.08	22212.8	50573.4	1088.73	27085.5
VSEKPSADYVLSVR+Y9(Phospho)	Q13882	Protein-tyrosine kinase 6 OS=Homo sapiens OX=9606 GN=PTK6 PE=1 SV=1	112770	83974.6	9235.44	65828.5	13662	6447.28	23357.1	10141.9
VTIEYYSQLK+Y5(Phospho)	P49189	4-trimethylaminobutyraldehyde dehydrogenase OS=Homo sapiens OX=9606 GN=ALDH9A1 PE=1 SV=3	17675.3	21025.6	48027.3	12228.9	55999.1	15292.8	7994.27	24716.9
VVQDFIDIFSDYANFK+Y12(Phospho)	P23469	Receptor-type tyrosine-protein phosphatase epsilon OS=Homo sapiens OX=9606 GN=PTPRE PE=1 SV=1	1248.12	2625.25	2906.41	1236.85	6921.41	2890.44	0	12408.8
VVQEYIDAFSDYANFK+Y12(Phospho)	P18433	Receptor-type tyrosine-protein phosphatase alpha OS=Homo sapiens OX=9606 GN=PTPRA PE=1 SV=3	596746	892234	788474	2.57343e+06	1.48796e+06	291568	170831	879671
VVYSAPR+Y3(Phospho)	O15551	Claudin-3 OS=Homo sapiens OX=9606 GN=CLDN3 PE=1 SV=1	21550.5	21499	185432	45113.7	66949.3	637.663	45078	35691.5
VYALPEDLVEVNPK+Y2(Phospho)	P13796	Plastin-2 OS=Homo sapiens OX=9606 GN=LCP1 PE=1 SV=6	8539.1	4446.54	4411.42	5855.27	7522.49	43679.1	2999.71	7950.96
VYAPASTLVDQPYANEGTVVVTER+Y2(Phospho)	Q14126	Desmoglein-2 OS=Homo sapiens OX=9606 GN=DSG2 PE=1 SV=2	16670.7	17507.7	18363.9	29648.3	37490.8	8983.22	14668.3	24469.6
VYENVGLMQQQK+Y2(Phospho)	Q06124	Tyrosine-protein phosphatase non-receptor type 11 OS=Homo sapiens OX=9606 GN=PTPN11 PE=1 SV=3	48732.6	23180	49269.1	47187	225132	141002	20414.7	42516.1
VYIDPFTYEDPNEAVR+Y2(Phospho);T7(Phospho)	P54760; P54753	Ephrin type-B receptor 4 OS=Homo sapiens OX=9606 GN=EPHB4 PE=1 SV=2; Ephrin type-B receptor 3 OS=Homo sapiens OX=9606 GN=EPHB3 PE=1 SV=2	3346.5	1553.06	15293.4	0	52927.8	2807.9	0	9066.73
VYIDPFTYEDPNEAVR+Y2(Phospho);Y8(Phospho)	P54760; P54753	Ephrin type-B receptor 4 OS=Homo sapiens OX=9606 GN=EPHB4 PE=1 SV=2; Ephrin type-B receptor 3 OS=Homo sapiens OX=9606 GN=EPHB3 PE=1 SV=2	15966.4	10781.9	40367.3	21595.9	139367	8747.57	17382.6	36672.5
VYIDPFTYEDPNEAVR+Y2(Phospho)	P54760; P54753	Ephrin type-B receptor 4 OS=Homo sapiens OX=9606 GN=EPHB4 PE=1 SV=2; Ephrin type-B receptor 3 OS=Homo sapiens OX=9606 GN=EPHB3 PE=1 SV=2	86993.8	38442.5	615444	104960	839572	40794.2	67692.9	98368.7
VYIDPFTYEDPNEAVR+Y8(Phospho)	P54760; P54753	Ephrin type-B receptor 4 OS=Homo sapiens OX=9606 GN=EPHB4 PE=1 SV=2; Ephrin type-B receptor 3 OS=Homo sapiens OX=9606 GN=EPHB3 PE=1 SV=2	57435.9	33316.9	362330	11296.9	1.2958e+06	25643.2	50687.2	95392
VYIDPFTYEDPNEAVREFAK+Y8(Phospho)	P54760; P54753	Ephrin type-B receptor 4 OS=Homo sapiens OX=9606 GN=EPHB4 PE=1 SV=2; Ephrin type-B receptor 3 OS=Homo sapiens OX=9606 GN=EPHB3 PE=1 SV=2	10120.1	6720.94	75002.7	0	265787	8445.25	0	15213.5
VYNDGYDDDNYDYIVK+Y11(Phospho)	Q13627	Dual specificity tyrosine-phosphorylation-regulated kinase 1A OS=Homo sapiens OX=9606 GN=DYRK1A PE=1 SV=2	20793.2	20086.6	40480.9	24136.5	91315.9	16153.3	10894.8	60015.5
VYTYIQSR+Y4(Phospho)	Q92630; Q9NR20	Dual specificity tyrosine-phosphorylation-regulated kinase 2 OS=Homo sapiens OX=9606 GN=DYRK2 PE=1 SV=3; Dual specificity tyrosine-phosphorylation-regulated kinase 4 OS=Homo sapiens OX=9606 GN=DYRK4 PE=1 SV=2	1.40647e+06	1.02377e+06	895386	1.48452e+06	1.1974e+06	1.20252e+06	1.05147e+06	872084
VYVTAESR+Y2(Phospho)	P42684	Tyrosine-protein kinase ABL2 OS=Homo sapiens OX=9606 GN=ABL2 PE=1 SV=1	15170.2	17556.9	30683.6	21191.3	16584.6	1938.71	12902.2	19051.2
WDSYENLSADGEVLHTQGPVDGSLYAK+S3(Phospho);Y25(Phospho)	Q68CZ2	Tensin-3 OS=Homo sapiens OX=9606 GN=TNS3 PE=1 SV=2	38595.1	10205.8	7001.91	10925.7	6181.06	12731.5	10214.5	12751
WDTGENPIYK+Y9(Phospho)	P05556	Integrin beta-1 OS=Homo sapiens OX=9606 GN=ITGB1 PE=1 SV=2	368778	263181	720511	214155	231562	90077.7	197137	194261
WIYEDVER+Y3(Phospho)	O43852	Calumenin OS=Homo sapiens OX=9606 GN=CALU PE=1 SV=2	17468.3	16103.3	9964.57	12463.1	15375.8	6239.35	40844.8	19691.8
WTAPEAALYGR+Y9(Phospho)	P07947; P06241; P12931	Tyrosine-protein kinase Yes OS=Homo sapiens OX=9606 GN=YES1 PE=1 SV=3; Tyrosine-protein kinase Fyn OS=Homo sapiens OX=9606 GN=FYN PE=1 SV=3; Proto-oncogene tyrosine-protein kinase Src OS=Homo sapiens OX=9606 GN=SRC PE=1 SV=3	116989	138821	171611	101128	95134.3	57153.5	42946.5	104676
WTAPEAIAYR+Y9(Phospho)	Q9UF33; P54764; P54762; P54753	Ephrin type-A receptor 6 OS=Homo sapiens OX=9606 GN=EPHA6 PE=2 SV=3; Ephrin type-A receptor 4 OS=Homo sapiens OX=9606 GN=EPHA4 PE=1 SV=1; Ephrin type-B receptor 1 OS=Homo sapiens OX=9606 GN=EPHB1 PE=1 SV=1; Ephrin type-B receptor 3 OS=Homo sapiens OX=9606 GN=EPHB3 PE=1 SV=2	20778	8554.28	207139	14848.4	30464.2	68501.9	7522.21	20095.2
WTPIEYFNNK+Y6(Phospho)	Q12965	Unconventional myosin-Ie OS=Homo sapiens OX=9606 GN=MYO1E PE=1 SV=2	17157.8	8739.17	6834.66	12422.1	4722.02	1963.18	1437.77	13614.4
YAAPELEIAR+Y1(Phospho)	Q86VE9	Serine incorporator 5 OS=Homo sapiens OX=9606 GN=SERINC5 PE=2 SV=1	118774	71151.6	626473	98305.6	117905	31941.1	69180.3	79084.9
YAGSALQYEDVSTAVQNLQK+Y1(Phospho)	Q9NP79	Vacuolar protein sorting-associated protein VTA1 homolog OS=Homo sapiens OX=9606 GN=VTA1 PE=1 SV=1	32372.4	21477.2	25367.7	26798.7	57031.3	15946.3	35845.4	39120.7
YALYDATYETK+Y1(Phospho)	P23528; Q9Y281	Cofilin-1 OS=Homo sapiens OX=9606 GN=CFL1 PE=1 SV=3; Cofilin-2 OS=Homo sapiens OX=9606 GN=CFL2 PE=1 SV=1	18078.2	11354.2	32389.2	19185.5	22556.8	13059	36996.1	19770
YATPQVIQAPGPR+Y1(Phospho)	Q07912	Activated CDC42 kinase 1 OS=Homo sapiens OX=9606 GN=TNK2 PE=1 SV=3	5756.76	3298.4	3948.36	2869.81	5368.68	5271.5	3634.53	5166
YCRPESQEHPEADPGSAAPYLK+Y20(Phospho)	P40763	Signal transducer and activator of transcription 3 OS=Homo sapiens OX=9606 GN=STAT3 PE=1 SV=2	373205	277140	114539	347602	234379	797403	103500	212111
YENVPLIGR+Y1(Phospho)	Q9BSA4	Protein tweety homolog 2 OS=Homo sapiens OX=9606 GN=TTYH2 PE=1 SV=3	131915	68561.5	826945	292214	86865.2	89879.9	158920	98209
YFPTQALNFAFK+Y1(Phospho)	P12236; P05141; P12235; Q9H0C2	ADP/ATP translocase 3 OS=Homo sapiens OX=9606 GN=SLC25A6 PE=1 SV=4; ADP/ATP translocase 2 OS=Homo sapiens OX=9606 GN=SLC25A5 PE=1 SV=7; ADP/ATP translocase 1 OS=Homo sapiens OX=9606 GN=SLC25A4 PE=1 SV=4; ADP/ATP translocase 4 OS=Homo sapiens OX=9606 GN=SLC25A31 PE=1 SV=1	8703.15	10805.2	7430	6974.59	41458.1	4894.27	17572.1	13304.7
YFYTSA+Y1(Phospho)	Q96FX8	p53 apoptosis effector related to PMP-22 OS=Homo sapiens OX=9606 GN=PERP PE=1 SV=1	7751.62	6075.08	10993.9	22870.2	15108.8	3189.5	2060.06	11421.4
YGDGIQLTR+Y1(Phospho)	P15924	Desmoplakin OS=Homo sapiens OX=9606 GN=DSP PE=1 SV=3	49352.5	12678.5	14947.5	86660.8	106445	3995.09	7163.46	82634.5
YIDQEELNK+Y1(Phospho)	P07900; P08238; Q58FF8; Q14568	Heat shock protein HSP 90-alpha OS=Homo sapiens OX=9606 GN=HSP90AA1 PE=1 SV=5; Heat shock protein HSP 90-beta OS=Homo sapiens OX=9606 GN=HSP90AB1 PE=1 SV=4; Putative heat shock protein HSP 90-beta 2 OS=Homo sapiens OX=9606 GN=HSP90AB2P PE=1 SV=2; Heat shock protein HSP 90-alpha A2 OS=Homo sapiens OX=9606 GN=HSP90AA2P PE=1 SV=2	8032.92	4154.03	6819.95	8656.2	10674.5	4837.64	15519.1	7153.48
YIEDEDYYK+Y7(Phospho)	Q14289	Protein-tyrosine kinase 2-beta OS=Homo sapiens OX=9606 GN=PTK2B PE=1 SV=2	8423.75	6900.87	14653.6	10780.8	22318.1	110690	7675.71	14454.7
YIEDEDYYK+Y8(Phospho)	Q14289	Protein-tyrosine kinase 2-beta OS=Homo sapiens OX=9606 GN=PTK2B PE=1 SV=2	6580.94	4652.2	6752.74	11725.5	14001.6	81228.5	8977.92	8524.21
YIEDEDYYKASVTR+Y7(Phospho);Y8(Phospho)	Q14289	Protein-tyrosine kinase 2-beta OS=Homo sapiens OX=9606 GN=PTK2B PE=1 SV=2	11623.7	6716.7	8529.78	7297.02	83611.4	466143	0	44179.8
YIEDEDYYKASVTR+Y7(Phospho)	Q14289	Protein-tyrosine kinase 2-beta OS=Homo sapiens OX=9606 GN=PTK2B PE=1 SV=2	17444.8	10410.5	12778.2	10777.7	59308.5	722924	0	41344.5
YIEDEDYYKASVTR+Y8(Phospho)	Q14289	Protein-tyrosine kinase 2-beta OS=Homo sapiens OX=9606 GN=PTK2B PE=1 SV=2	20418.4	16381.6	17779.3	6684.53	52123.1	826145	0	39510.7
YLAEFATGNDRK+Y1(Phospho)	P62258	14-3-3 protein epsilon OS=Homo sapiens OX=9606 GN=YWHAE PE=1 SV=1	19233	23710	23107.2	31156.2	22666.9	6722.96	48573.1	17911.9
YLDIPK+Y1(Phospho)	P12814; Q08043; O43707	Alpha-actinin-1 OS=Homo sapiens OX=9606 GN=ACTN1 PE=1 SV=2; Alpha-actinin-3 OS=Homo sapiens OX=9606 GN=ACTN3 PE=1 SV=2; Alpha-actinin-4 OS=Homo sapiens OX=9606 GN=ACTN4 PE=1 SV=2	48854.6	32633.4	32532	64328.1	67151.4	19967.2	29298.4	30032.7
YLSEMNYVHR+M5(Oxidation);Y7(Phospho)	P54753	Ephrin type-B receptor 3 OS=Homo sapiens OX=9606 GN=EPHB3 PE=1 SV=2	1205.57	0	2936.35	0	1156.59	763.519	0	1558.89
YMEDSTYYK+M2(Oxidation);Y1(Phospho)	Q05397	Focal adhesion kinase 1 OS=Homo sapiens OX=9606 GN=PTK2 PE=1 SV=2	107050	130770	88622.1	225381	67449.3	17848.9	206916	129443
YMEDSTYYK+M2(Oxidation);Y7(Phospho)	Q05397	Focal adhesion kinase 1 OS=Homo sapiens OX=9606 GN=PTK2 PE=1 SV=2	77862.9	15383.6	20448.5	112899	80910.3	14739.9	64202.8	69170.3
YMEDSTYYK+Y1(Phospho)	Q05397	Focal adhesion kinase 1 OS=Homo sapiens OX=9606 GN=PTK2 PE=1 SV=2	403884	374501	247888	110181	220933	52463	174935	380522
YMEDSTYYK+Y7(Phospho)	Q05397	Focal adhesion kinase 1 OS=Homo sapiens OX=9606 GN=PTK2 PE=1 SV=2	636704	78854.4	115165	180445	756438	130028	37356	542125
YQEVWTSSTSPR+Y1(Phospho)	Q9H792	Inactive tyrosine-protein kinase PEAK1 OS=Homo sapiens OX=9606 GN=PEAK1 PE=1 SV=4	18895	5424.76	15464.2	50783	58269.8	7561.86	10550.8	15992.5
YRCNVENLPR+Y1(Phospho)	Q92896	Golgi apparatus protein 1 OS=Homo sapiens OX=9606 GN=GLG1 PE=1 SV=2	7329.57	7946	4584.88	904.507	3790.27	909.113	0	3479.56
YSLYEVHVSGER+Y4(Phospho)	P55196	Afadin OS=Homo sapiens OX=9606 GN=AFDN PE=1 SV=3	4361.6	4477.61	5325.09	9015.1	11472.5	4398.33	6325.81	4653.72
YSYYDESQGEIYR+Y12(Phospho)	Q9Y316	Protein MEMO1 OS=Homo sapiens OX=9606 GN=MEMO1 PE=1 SV=1	5976	3140.51	8403.16	2577.12	7250.76	6472.46	983.028	5534.34
YTVQDESHSEWVSCVR+Y1(Phospho)	P63244	Receptor of activated protein C kinase 1 OS=Homo sapiens OX=9606 GN=RACK1 PE=1 SV=3	8484.77	6208.19	9327.18	14205.6	8165.73	7598.08	6225.95	9003.13
YTYSEWHSFTQPR+Y3(Phospho)	Q14574; Q02487	Desmocollin-3 OS=Homo sapiens OX=9606 GN=DSC3 PE=1 SV=3; Desmocollin-2 OS=Homo sapiens OX=9606 GN=DSC2 PE=1 SV=1	11389.8	8918.33	11762.5	38249.4	60224.7	6703.16	8554.15	16091.8
YVDILPYDYNR+Y1(Phospho)	P08575	Receptor-type tyrosine-protein phosphatase C OS=Homo sapiens OX=9606 GN=PTPRC PE=1 SV=3	9387.85	10957.8	7669.83	30538.9	9630.41	31379	16397.4	13121.9
YVDSEGHLYTVPIR+Y9(Phospho)	Q03135	Caveolin-1 OS=Homo sapiens OX=9606 GN=CAV1 PE=1 SV=4	19819.5	10674	15877.3	32994.3	47665	19130	15912	30024.8
YVLDDQYTSSSGAK+Y7(Phospho)	P42680	Tyrosine-protein kinase Tec OS=Homo sapiens OX=9606 GN=TEC PE=1 SV=2	6087.22	3939.33	6589.07	14517.5	30049.2	45435.9	2288.19	12494.9
YYRPTEVDFLQGDCTK+Y1(Phospho)	O60547	GDP-mannose 4,6 dehydratase OS=Homo sapiens OX=9606 GN=GMDS PE=1 SV=1	229376	276444	217056	66127.1	300958	78309.3	61861.3	235791

## Sheet: Spore_R2
Annotated Sequence	Protein Accessions	Protein Descriptions	PDX1_R2	PDX7_R2	PDX3_R2	PDX4_R2	PDX5_R2	PDX6_R2	PDX50_R2	PDX8_R2
AAVPSGASTGIYEALELR+Y12(Phospho)	P13929; P09104; P06733	Beta-enolase OS=Homo sapiens OX=9606 GN=ENO3 PE=1 SV=5; Gamma-enolase OS=Homo sapiens OX=9606 GN=ENO2 PE=1 SV=3; Alpha-enolase OS=Homo sapiens OX=9606 GN=ENO1 PE=1 SV=2	12886.5	7278.46	15045.5	15243.1	16416.2	6046.89	16854.4	14075.9
AAYFGIYDTAK+Y3(Phospho)	P05141	ADP/ATP translocase 2 OS=Homo sapiens OX=9606 GN=SLC25A5 PE=1 SV=7	138819	149464	94574.4	180258	580305	73393	398506	186207
AAYFGIYDTAK+Y7(Phospho)	P05141	ADP/ATP translocase 2 OS=Homo sapiens OX=9606 GN=SLC25A5 PE=1 SV=7	123298	137848	72961.5	157422	708030	80915.4	455228	217128
ADYDTLSLR+Y3(Phospho)	Q9Y446	Plakophilin-3 OS=Homo sapiens OX=9606 GN=PKP3 PE=1 SV=1	108663	91515	127406	341875	884532	44711.6	177963	165803
AEDMYSAQSHQAATPPKDGK+Y5(Phospho)	Q9NQ84	G-protein coupled receptor family C group 5 member C OS=Homo sapiens OX=9606 GN=GPRC5C PE=1 SV=2	29161.8	41593.9	6649.41	19699.6	11611.6	1703.64	5254.39	4969.35
AEERPTFDYLQSVLDDFYTATEGQYQQQP+Y25(Phospho)	P07948	Tyrosine-protein kinase Lyn OS=Homo sapiens OX=9606 GN=LYN PE=1 SV=3	501848	551934	22385.6	1.70201e+06	537035	111754	427004	437143
AGISEAQLTDAETSKLIYDFIEDQGGLEAVR+Y18(Phospho)	P42768	Wiskott-Aldrich syndrome protein OS=Homo sapiens OX=9606 GN=WAS PE=1 SV=4	22066.9	14175.5	6715.75	78448.5	30580.1	38727.9	107822	72755.3
AHYTHSDYQYSQR+Y3(Phospho)	Q99959	Plakophilin-2 OS=Homo sapiens OX=9606 GN=PKP2 PE=1 SV=2	3393.81	4203.1	2777.34	4274.86	3835.04	416.836	7069.78	6479.47
ALDYYMLR+Y4(Phospho)	Q9Y490	Talin-1 OS=Homo sapiens OX=9606 GN=TLN1 PE=1 SV=3	120694	84162.8	88826.7	72571.8	160236	22391.4	78612.4	110167
ALEHFTDLYDIKR+Y9(Phospho)	Q00610	Clathrin heavy chain 1 OS=Homo sapiens OX=9606 GN=CLTC PE=1 SV=5	19048.1	13231.6	9836.62	20703.3	22168.2	13351.1	22654	20687.5
ALELDSNLYR+Y9(Phospho)	P35579	Myosin-9 OS=Homo sapiens OX=9606 GN=MYH9 PE=1 SV=4	375520	206935	51267.7	326524	187762	148544	405702	309700
ALPQNDDHYVMQEHR+M11(Oxidation);Y9(Phospho)	Q07912	Activated CDC42 kinase 1 OS=Homo sapiens OX=9606 GN=TNK2 PE=1 SV=3	11820.1	12638.5	10822.7	19868.6	23659	8057.98	20116.8	15160.2
ALPQNDDHYVMQEHR+Y9(Phospho)	Q07912	Activated CDC42 kinase 1 OS=Homo sapiens OX=9606 GN=TNK2 PE=1 SV=3	32075.8	32115.3	27165.2	49441.4	99031.3	34787.2	52000.1	56143.4
ALPQNDDHYVMQEHRK+Y9(Phospho)	Q07912	Activated CDC42 kinase 1 OS=Homo sapiens OX=9606 GN=TNK2 PE=1 SV=3	5538.95	5979.06	4078.49	12396.8	23821.3	8830.13	12724.8	10493.6
ANPQERDGVYDVPLHNPPDAK+Y10(Phospho)	Q14511	Enhancer of filamentation 1 OS=Homo sapiens OX=9606 GN=NEDD9 PE=1 SV=1	9050.57	8899.87	9055.48	29979.3	31871.6	3967.57	13238.5	16279.3
ATTPPNQGRPDSPVYANLQELK+S12(Phospho);Y15(Phospho)	Q8IWW6	Rho GTPase-activating protein 12 OS=Homo sapiens OX=9606 GN=ARHGAP12 PE=1 SV=1	30743.7	24276.2	36515.6	71846.6	86254.4	16075.7	61184.2	62407
ATTPPNQGRPDSPVYANLQELK+T3(Phospho);S12(Phospho);Y15(Phospho)	Q8IWW6	Rho GTPase-activating protein 12 OS=Homo sapiens OX=9606 GN=ARHGAP12 PE=1 SV=1	55951	51928	51386.1	207135	379486	24301.9	123580	170734
ATYLSVADEHLR+Y3(Phospho)	Q9BSA4	Protein tweety homolog 2 OS=Homo sapiens OX=9606 GN=TTYH2 PE=1 SV=3	9971.92	13141.2	26816.8	21520.7	22813.7	3245.33	12774.5	15976.5
AVCSTYLQSR+Y6(Phospho)	Q9H2X6; Q86Z02	Homeodomain-interacting protein kinase 2 OS=Homo sapiens OX=9606 GN=HIPK2 PE=1 SV=2; Homeodomain-interacting protein kinase 1 OS=Homo sapiens OX=9606 GN=HIPK1 PE=1 SV=1	4.89965e+06	3.68662e+06	4.32458e+06	4.62703e+06	6.96137e+06	1.53838e+06	3.09991e+06	4.2417e+06
AYDHLFK+Y2(Phospho)	P51153	Ras-related protein Rab-13 OS=Homo sapiens OX=9606 GN=RAB13 PE=1 SV=1	26060.1	19146.6	40973	60269.7	178698	7541.43	70194.3	61399
CSSVYENCLEQSR+Y5(Phospho)	Q6S5L8	SHC-transforming protein 4 OS=Homo sapiens OX=9606 GN=SHC4 PE=1 SV=1	32663.8	22604.7	16177.5	22218	56699.1	7521.92	23086.2	19704.2
CYEMASHLR+M4(Oxidation);Y2(Phospho)	P07737	Profilin-1 OS=Homo sapiens OX=9606 GN=PFN1 PE=1 SV=2	9597.06	6373.94	5193.19	12766.1	9360.6	1358.81	8334.06	7841.32
CYEMASHLR+Y2(Phospho)	P07737	Profilin-1 OS=Homo sapiens OX=9606 GN=PFN1 PE=1 SV=2	35274.9	27518.3	24684.5	26110.5	30615.3	13753.3	27661.2	27542.3
DAQHYGGWEHR+Y5(Phospho)	Q14697	Neutral alpha-glucosidase AB OS=Homo sapiens OX=9606 GN=GANAB PE=1 SV=3	4780.68	5172.65	3554.63	3686.11	4852.82	1477.92	5966.51	3937.4
DASSQDCYDIPR+Y8(Phospho)	Q13480	GRB2-associated-binding protein 1 OS=Homo sapiens OX=9606 GN=GAB1 PE=1 SV=2	12472.4	10550.8	11251.5	24286.7	60900.9	2475.73	17162.6	33658.4
DAVTYTEHAK+Y5(Phospho)	P62805	Histone H4 OS=Homo sapiens OX=9606 GN=H4C1 PE=1 SV=2	8288.14	5954.64	5514.07	19441.9	9798.54	5995.35	16796.1	29275.5
DGHPLSPERDHLEGLYAK+Y16(Phospho)	Q8TEW8	Partitioning defective 3 homolog B OS=Homo sapiens OX=9606 GN=PARD3B PE=1 SV=2	14080.3	18121.9	16686.4	43729.5	126510	6854.48	27179.7	31140.9
DGVYDVPLHNPPDAK+Y4(Phospho)	Q14511	Enhancer of filamentation 1 OS=Homo sapiens OX=9606 GN=NEDD9 PE=1 SV=1	9775.05	7499.08	6854.92	44617.7	38572.1	3731.34	26586.2	20139
DHVVEGEPYAGYDR+Y9(Phospho)	O75063	Glycosaminoglycan xylosylkinase OS=Homo sapiens OX=9606 GN=FAM20B PE=1 SV=1	105073	111216	145266	87648.7	70552.9	39454.9	91458.5	94122.2
DLDIIDNYDYSHTVK+Y10(Phospho)	O75369	Filamin-B OS=Homo sapiens OX=9606 GN=FLNB PE=1 SV=2	126157	87667.2	55960.8	112007	83527.9	19249.7	120892	94244.9
DNHLHFYQDR+Y7(Phospho)	Q8N4X5	Actin filament-associated protein 1-like 2 OS=Homo sapiens OX=9606 GN=AFAP1L2 PE=1 SV=1	23636	20121.3	13411.9	34503.2	31760.6	10973.5	27574.8	20812.1
DQYLMWLTQK+Y3(Phospho)	P27986	Phosphatidylinositol 3-kinase regulatory subunit alpha OS=Homo sapiens OX=9606 GN=PIK3R1 PE=1 SV=2	73444	44659.3	31671.8	49493.1	72872.1	38531	46284	80262.6
DTDIVDEAIYYFK+Y10(Phospho)	O15145	Actin-related protein 2/3 complex subunit 3 OS=Homo sapiens OX=9606 GN=ARPC3 PE=1 SV=3	12000.3	8382.19	5096.65	11919.9	9421.34	5181.46	15069.6	11497.4
DVDCAYLR+Y6(Phospho)	Q14533; P78386; O43790; A6NCN2; P78385	Keratin, type II cuticular Hb1 OS=Homo sapiens OX=9606 GN=KRT81 PE=1 SV=3; Keratin, type II cuticular Hb5 OS=Homo sapiens OX=9606 GN=KRT85 PE=1 SV=1; Keratin, type II cuticular Hb6 OS=Homo sapiens OX=9606 GN=KRT86 PE=1 SV=1; Putative keratin-87 protein OS=Homo sapiens OX=9606 GN=KRT87P PE=5 SV=4; Keratin, type II cuticular Hb3 OS=Homo sapiens OX=9606 GN=KRT83 PE=1 SV=2	66868.5	14055.8	30877.7	40627.7	119808	13849.7	36371	45646.3
DVPDGPLLREETYDVPPAFAK+Y13(Phospho)	P56945	Breast cancer anti-estrogen resistance protein 1 OS=Homo sapiens OX=9606 GN=BCAR1 PE=1 SV=2	23127.8	18487.9	18435.1	186628	251717	12989.7	124314	128727
DVTIGGSAPIYVK+Y11(Phospho)	Q8TEW0	Partitioning defective 3 homolog OS=Homo sapiens OX=9606 GN=PARD3 PE=1 SV=2	63271.4	37517.7	74039.5	98945.2	183547	16686.5	56606.3	194521
DYLHLPPEIVPATLR+Y2(Phospho)	P46783	40S ribosomal protein S10 OS=Homo sapiens OX=9606 GN=RPS10 PE=1 SV=1	21484.3	20538	16817.2	24727.3	24066.7	6325.28	28968.2	21020.8
DYSHYYTTIQDLR+Y5(Phospho)	P08727	Keratin, type I cytoskeletal 19 OS=Homo sapiens OX=9606 GN=KRT19 PE=1 SV=4	62794.7	53078.2	48211.5	76674.5	100172	26674.8	84550.9	66323
EADSSSDYVNMDFTK+Y8(Phospho)	O14654	Insulin receptor substrate 4 OS=Homo sapiens OX=9606 GN=IRS4 PE=1 SV=1	38081.9	30932.5	42773.2	39153.8	113984	18046.6	59869.5	54076.5
EADSSSDYVNMDFTKR+M11(Oxidation);Y8(Phospho)	O14654	Insulin receptor substrate 4 OS=Homo sapiens OX=9606 GN=IRS4 PE=1 SV=1	42482.5	38395.8	82550	46009.1	527370	14490.5	288677	146696
EADSSSDYVNMDFTKR+Y8(Phospho)	O14654	Insulin receptor substrate 4 OS=Homo sapiens OX=9606 GN=IRS4 PE=1 SV=1	74147.2	76810.1	281174	69932.4	1.43633e+06	37218.5	433934	297463
EAEYSDKHGQYLIGHGTK+Y4(Phospho)	P54760	Ephrin type-B receptor 4 OS=Homo sapiens OX=9606 GN=EPHB4 PE=1 SV=2	15303	14652.7	24157.9	29125.9	26790.1	5885.8	114157	59245.1
EATQPEPIYAESTKR+Y9(Phospho)	Q86YV5	Inactive tyrosine-protein kinase PRAG1 OS=Homo sapiens OX=9606 GN=PRAG1 PE=1 SV=4	54536.7	42889	22154.8	20912.5	246544	45411.1	26751.3	40848.2
EEDEHPYELLLTAETK+Y7(Phospho)	Q92625	Ankyrin repeat and SAM domain-containing protein 1A OS=Homo sapiens OX=9606 GN=ANKS1A PE=1 SV=4	45320.8	46163.8	39188.9	162494	394040	15664.6	93230.9	88401.6
EFEVYGPIKR+Y5(Phospho)	P08621	U1 small nuclear ribonucleoprotein 70 kDa OS=Homo sapiens OX=9606 GN=SNRNP70 PE=1 SV=2	300681	185080	441649	537185	340569	118761	305045	290120
EFIYYADVKEPESFPFVILGNK+Y4(Phospho)	P51151	Ras-related protein Rab-9A OS=Homo sapiens OX=9606 GN=RAB9A PE=1 SV=1	57150	36960.2	109528	36161.8	25104.7	9965.44	44748.7	37413.2
EHALLAYTLGVK+Y7(Phospho)	Q05639; P68104; Q5VTE0	Elongation factor 1-alpha 2 OS=Homo sapiens OX=9606 GN=EEF1A2 PE=1 SV=1; Elongation factor 1-alpha 1 OS=Homo sapiens OX=9606 GN=EEF1A1 PE=1 SV=1; Putative elongation factor 1-alpha-like 3 OS=Homo sapiens OX=9606 GN=EEF1A1P5 PE=5 SV=1	657875	611020	620142	734330	582739	110138	651143	709691
EIADYLAAGKDER+Y5(Phospho)	P53990	IST1 homolog OS=Homo sapiens OX=9606 GN=IST1 PE=1 SV=1	48147.1	40386.4	36363.6	77024.6	63252.9	29062.7	66433.8	55082.8
EKLCYVALDFEQEMATAASSSSLEK+Y5(Phospho)	P60709; Q6S8J3; P63261	Actin, cytoplasmic 1 OS=Homo sapiens OX=9606 GN=ACTB PE=1 SV=1; POTE ankyrin domain family member E OS=Homo sapiens OX=9606 GN=POTEE PE=2 SV=3; Actin, cytoplasmic 2 OS=Homo sapiens OX=9606 GN=ACTG1 PE=1 SV=1	41715.3	21125	12904.5	40289.4	31284.7	28447.7	38612.8	26359.9
ELEAENYHDIKR+Y7(Phospho)	Q01082	Spectrin beta chain, non-erythrocytic 1 OS=Homo sapiens OX=9606 GN=SPTBN1 PE=1 SV=2	12053.2	10644.4	7643.97	9256.86	13022	4696.8	23130.7	16666.7
ELFDDPSYVNVQNLDK+Y8(Phospho)	P29353	SHC-transforming protein 1 OS=Homo sapiens OX=9606 GN=SHC1 PE=1 SV=4	3.33593e+06	905802	744441	2.76519e+06	5.43038e+06	80787.5	1.04658e+06	3.0242e+06
ELNYFAK+Y4(Phospho)	P00558	Phosphoglycerate kinase 1 OS=Homo sapiens OX=9606 GN=PGK1 PE=1 SV=3	462126	393367	340903	325843	626146	174177	435967	611150
EPPPYQEPRPR+Y5(Phospho)	Q08345	Epithelial discoidin domain-containing receptor 1 OS=Homo sapiens OX=9606 GN=DDR1 PE=1 SV=1	57468.4	129058	720149	555775	47090.4	1030.33	51575.8	28763.3
ERDYAEIQDFHR+Y4(Phospho)	Q8TEW0	Partitioning defective 3 homolog OS=Homo sapiens OX=9606 GN=PARD3 PE=1 SV=2	51373.1	68811.8	53109.1	226889	879777	34665.5	73841.6	172368
ETAIELGYLTAEQFDEWVKPK+Y8(Phospho)	P07954	Fumarate hydratase, mitochondrial OS=Homo sapiens OX=9606 GN=FH PE=1 SV=3	69290.2	65162.2	64463.5	92229.5	92973.6	32500.1	146490	196380
EVPIYANR+Y5(Phospho)	Q13443	Disintegrin and metalloproteinase domain-containing protein 9 OS=Homo sapiens OX=9606 GN=ADAM9 PE=1 SV=1	20610.4	12985.4	24195.6	75179.2	46207.2	6724.58	69477.9	25162.8
EYDQLYEEYTR+Y6(Phospho)	O00459	Phosphatidylinositol 3-kinase regulatory subunit beta OS=Homo sapiens OX=9606 GN=PIK3R2 PE=1 SV=2	309429	258279	46084.3	204534	112743	27217.6	98138.8	113594
EYDRLYEEYTR+Y6(Phospho)	P27986; Q92569	Phosphatidylinositol 3-kinase regulatory subunit alpha OS=Homo sapiens OX=9606 GN=PIK3R1 PE=1 SV=2; Phosphatidylinositol 3-kinase regulatory subunit gamma OS=Homo sapiens OX=9606 GN=PIK3R3 PE=1 SV=2	54582.4	44706.5	56517	94699.1	106256	50430.4	97846.4	77987.8
EYFTFPASK+Y2(Phospho)	P55196	Afadin OS=Homo sapiens OX=9606 GN=AFDN PE=1 SV=3	70467.6	75680.1	75795	540793	1.20323e+06	35871.7	125918	231928
EYGMIYLGK+Y2(Phospho)	Q7KZF4	Staphylococcal nuclease domain-containing protein 1 OS=Homo sapiens OX=9606 GN=SND1 PE=1 SV=1	106576	69760.5	305300	106078	201804	50994.9	153449	281370
FAGSGNEENRNNAYPHK+Y14(Phospho)	Q8NBF2	NHL repeat-containing protein 2 OS=Homo sapiens OX=9606 GN=NHLRC2 PE=1 SV=1	7814.26	7492.47	24821.2	8453.99	8330.12	2708.19	17599.2	13234.1
FDTIYQILLK+Y5(Phospho)	Q14258	E3 ubiquitin/ISG15 ligase TRIM25 OS=Homo sapiens OX=9606 GN=TRIM25 PE=1 SV=2	3236.89	1972.97	1354.72	4337.09	3438.83	6500.13	2725.79	3314.08
FGYHIIMVEGR+M7(Oxidation);Y3(Phospho)	Q9Y237	Peptidyl-prolyl cis-trans isomerase NIMA-interacting 4 OS=Homo sapiens OX=9606 GN=PIN4 PE=1 SV=1	22731.1	21356	25126.4	41014.3	33595.9	10967.9	33231.5	44601.4
FGYHIIMVEGR+Y3(Phospho)	Q9Y237	Peptidyl-prolyl cis-trans isomerase NIMA-interacting 4 OS=Homo sapiens OX=9606 GN=PIN4 PE=1 SV=1	4880.97	5780.67	5346.16	8220.42	5889.4	3109.86	6287.81	12268.9
FLEDDPSDPTYTSSLGGK+Y11(Phospho)	P54753	Ephrin type-B receptor 3 OS=Homo sapiens OX=9606 GN=EPHB3 PE=1 SV=2	233914	215009	3.15213e+06	597220	2.77426e+06	65344.1	1.02079e+06	309404
FLFPEYILDPEPQPTR+Y6(Phospho)	Q8NC60	Nitric oxide-associated protein 1 OS=Homo sapiens OX=9606 GN=NOA1 PE=1 SV=2	23238.1	19235.8	18717.3	37751.9	21850.2	59949.3	25900.9	13119.8
GAYSLSIR+Y3(Phospho)	P07947; P06241; P09769	Tyrosine-protein kinase Yes OS=Homo sapiens OX=9606 GN=YES1 PE=1 SV=3; Tyrosine-protein kinase Fyn OS=Homo sapiens OX=9606 GN=FYN PE=1 SV=3; Tyrosine-protein kinase Fgr OS=Homo sapiens OX=9606 GN=FGR PE=1 SV=2	118939	96920.8	194174	171750	178757	30758.9	186742	187742
GEPNVSYICSR+Y7(Phospho)	P49840; P49841	Glycogen synthase kinase-3 alpha OS=Homo sapiens OX=9606 GN=GSK3A PE=1 SV=2; Glycogen synthase kinase-3 beta OS=Homo sapiens OX=9606 GN=GSK3B PE=1 SV=2	1.67375e+08	1.08073e+08	1.64338e+08	1.32066e+08	2.37862e+08	1.09863e+07	7.67612e+07	1.38022e+08
GGGGYTCQSGSGWDEFTK+Y5(Phospho)	P15924	Desmoplakin OS=Homo sapiens OX=9606 GN=DSP PE=1 SV=3	25918.1	23014	27438	54994	78106.8	11014.4	78112.8	81679.1
GHGQPGADAEKPFYVNVEFHHER+Y14(Phospho)	P11274	Breakpoint cluster region protein OS=Homo sapiens OX=9606 GN=BCR PE=1 SV=2	68724.3	70401	62720.7	116325	50434.9	15510.5	51253.5	37357.3
GLCTSPAEHQYFMTEYVATR+Y16(Phospho)	Q13164	Mitogen-activated protein kinase 7 OS=Homo sapiens OX=9606 GN=MAPK7 PE=1 SV=2	91867.1	58425.3	75926.8	58509.8	143516	13998.8	45453.2	54373.5
GPAVGIYNDNINTEMPR+Y7(Phospho)	Q9H5V8	CUB domain-containing protein 1 OS=Homo sapiens OX=9606 GN=CDCP1 PE=1 SV=3	16684.8	13062.2	8847	77096.9	106132	5058.49	56471.3	62756.5
GPLDGSPYAQVQRPPR+Y8(Phospho)	Q63HR2	Tensin-2 OS=Homo sapiens OX=9606 GN=TNS2 PE=1 SV=2	130466	162370	210068	69120.5	90101.7	16772.2	52869.4	58414.3
GSHQISLDNPDYQQDFFPK+Y12(Phospho)	P00533	Epidermal growth factor receptor OS=Homo sapiens OX=9606 GN=EGFR PE=1 SV=2	150154	137534	82189.8	459764	501714	45711.8	152631	395745
GSPHYFSPFRPY+Y5(Phospho)	Q13242	Serine/arginine-rich splicing factor 9 OS=Homo sapiens OX=9606 GN=SRSF9 PE=1 SV=1	35251.6	31676.3	46345.8	67701.4	58855	14824.6	44746.8	48595.4
GSTAENAEYLR+Y9(Phospho)	P00533	Epidermal growth factor receptor OS=Homo sapiens OX=9606 GN=EGFR PE=1 SV=2	64688.3	115788	33793.1	578008	604513	8366.24	49144	306854
HADAEMTGYVVTR+M6(Oxidation);Y9(Phospho)	O15264	Mitogen-activated protein kinase 13 OS=Homo sapiens OX=9606 GN=MAPK13 PE=1 SV=1	97408	73253.7	165089	104693	55782.4	27211	99148.9	69933.3
HADAEMTGYVVTR+Y9(Phospho)	O15264	Mitogen-activated protein kinase 13 OS=Homo sapiens OX=9606 GN=MAPK13 PE=1 SV=1	103303	67667.9	131107	94303.1	111974	31374.2	100673	89675
HELQANCYEEVKDR+Y8(Phospho)	P23528	Cofilin-1 OS=Homo sapiens OX=9606 GN=CFL1 PE=1 SV=3	53236.8	46006.5	59365.9	46054.4	64051	14161	62652.2	41266.5
HGHYFVALFDYQAR+Y4(Phospho)	P42685	Tyrosine-protein kinase FRK OS=Homo sapiens OX=9606 GN=FRK PE=1 SV=1	378979	235896	240352	387136	387462	116551	310295	208310
HLLAPGPQDIYDVPPVR+Y11(Phospho)	P56945	Breast cancer anti-estrogen resistance protein 1 OS=Homo sapiens OX=9606 GN=BCAR1 PE=1 SV=2	128712	123648	143439	220128	241088	71644.8	203744	166562
HLSPYATLTVGDSSHK+Y5(Phospho)	Q9BSJ8	Extended synaptotagmin-1 OS=Homo sapiens OX=9606 GN=ESYT1 PE=1 SV=1	9692.58	11611	8144.28	29993.3	14706.6	5166.04	18862.2	11863.1
HPDIYAVPIK+Y5(Phospho)	Q9UDY2	Tight junction protein ZO-2 OS=Homo sapiens OX=9606 GN=TJP2 PE=1 SV=2	44261.6	32113.2	66127.4	127873	203213	15274.9	58215.2	206479
HRPELIDYGK+Y8(Phospho)	P12814	Alpha-actinin-1 OS=Homo sapiens OX=9606 GN=ACTN1 PE=1 SV=2	190200	122314	78684.6	189280	181422	44001.6	285575	204038
HTDDEMTGYVATR+M6(Oxidation);T7(Phospho);Y9(Phospho)	Q16539	Mitogen-activated protein kinase 14 OS=Homo sapiens OX=9606 GN=MAPK14 PE=1 SV=3	65511.7	67794.4	51413	82888.4	40588.4	24899.4	69814.5	50187.5
HTDDEMTGYVATR+M6(Oxidation);Y9(Phospho)	Q16539	Mitogen-activated protein kinase 14 OS=Homo sapiens OX=9606 GN=MAPK14 PE=1 SV=3	1.01326e+06	736756	1.86681e+06	925157	563899	236746	705893	590941
HTDDEMTGYVATR+T7(Phospho);Y9(Phospho)	Q16539	Mitogen-activated protein kinase 14 OS=Homo sapiens OX=9606 GN=MAPK14 PE=1 SV=3	1331.42	1924.28	1808.37	995.272	745.844	436.31	1459.77	796.304
HTDDEMTGYVATR+Y9(Phospho)	Q16539	Mitogen-activated protein kinase 14 OS=Homo sapiens OX=9606 GN=MAPK14 PE=1 SV=3	3.28007e+06	1.7191e+06	6.55468e+06	1.9972e+06	1.3407e+06	624974	1.73945e+06	1.49415e+06
HVAAGTQQPYTDGVR+Y10(Phospho)	P14923	Junction plakoglobin OS=Homo sapiens OX=9606 GN=JUP PE=1 SV=3	1843.34	3979.86	1155.45	4665.74	5677.6	1651.51	5119.55	3915.95
HVHLENATEYATLR+Y10(Phospho)	Q96A22	Uncharacterized protein C11orf52 OS=Homo sapiens OX=9606 GN=C11orf52 PE=1 SV=2	194725	191913	136446	208504	248108	111501	275270	200036
HYEDGYPGGSDNYGSLSR+Y13(Phospho)	O60716	Catenin delta-1 OS=Homo sapiens OX=9606 GN=CTNND1 PE=1 SV=1	39568.9	39828.6	35382.5	51294.5	57599.7	19340.6	45417	45578.1
HYEELQAR+Y2(Phospho)	O15020	Spectrin beta chain, non-erythrocytic 2 OS=Homo sapiens OX=9606 GN=SPTBN2 PE=1 SV=3	1302.17	2976.96	7777.69	2873.43	5936.35	3002.71	1423.12	3238.36
HYGGLTGLNK+Y2(Phospho)	Q8N0Y7; P18669; P15259	Probable phosphoglycerate mutase 4 OS=Homo sapiens OX=9606 GN=PGAM4 PE=3 SV=1; Phosphoglycerate mutase 1 OS=Homo sapiens OX=9606 GN=PGAM1 PE=1 SV=2; Phosphoglycerate mutase 2 OS=Homo sapiens OX=9606 GN=PGAM2 PE=1 SV=3	221188	181661	295668	182953	270454	205196	197292	260283
IADPEHDHTGFLTEYVATR+T13(Phospho);Y15(Phospho)	P27361	Mitogen-activated protein kinase 3 OS=Homo sapiens OX=9606 GN=MAPK3 PE=1 SV=4	1.43481e+07	3.08276e+06	2.63238e+06	3.07588e+06	1.04199e+07	1.06924e+06	1.24613e+07	1.08818e+07
IADPEHDHTGFLTEYVATR+Y15(Phospho)	P27361	Mitogen-activated protein kinase 3 OS=Homo sapiens OX=9606 GN=MAPK3 PE=1 SV=4	3.28676e+06	959695	1.04847e+06	2.11767e+06	4.96601e+06	443903	3.87761e+06	4.68727e+06
IAIYELLFK+Y4(Phospho)	P46783	40S ribosomal protein S10 OS=Homo sapiens OX=9606 GN=RPS10 PE=1 SV=1	1.70437e+06	1.13625e+06	976761	2.24731e+06	3.39756e+06	260014	2.63246e+06	1.58865e+06
IEIAQKHPDIYAVPIK+Y11(Phospho)	Q9UDY2	Tight junction protein ZO-2 OS=Homo sapiens OX=9606 GN=TJP2 PE=1 SV=2	23293.3	15369.8	24833.9	117448	283447	8399.1	71540	296748
IGEGTYGVVYK+T5(Phospho);Y6(Phospho)	P24941; P06493; Q00526	Cyclin-dependent kinase 2 OS=Homo sapiens OX=9606 GN=CDK2 PE=1 SV=2; Cyclin-dependent kinase 1 OS=Homo sapiens OX=9606 GN=CDK1 PE=1 SV=3; Cyclin-dependent kinase 3 OS=Homo sapiens OX=9606 GN=CDK3 PE=1 SV=1	3.76063e+07	3.34173e+07	5.2335e+07	9.74371e+07	1.3134e+08	2.11709e+07	4.51509e+07	3.11466e+07
IGEGTYGVVYK+Y6(Phospho)	P24941; P06493; Q00526	Cyclin-dependent kinase 2 OS=Homo sapiens OX=9606 GN=CDK2 PE=1 SV=2; Cyclin-dependent kinase 1 OS=Homo sapiens OX=9606 GN=CDK1 PE=1 SV=3; Cyclin-dependent kinase 3 OS=Homo sapiens OX=9606 GN=CDK3 PE=1 SV=1	6.34678e+07	3.59559e+07	1.87087e+08	5.71457e+07	3.13608e+08	1.32062e+07	1.48426e+07	6.4797e+07
IGVVGGCQEYTGAPYFAAISALK+Y10(Phospho)	Q8IW45	ATP-dependent (S)-NAD(P)H-hydrate dehydratase OS=Homo sapiens OX=9606 GN=NAXD PE=1 SV=1	197325	279828	192092	414362	213458	106430	236177	557706
IIQLLDDYPK+Y8(Phospho)	P05388; Q8NHW5	60S acidic ribosomal protein P0 OS=Homo sapiens OX=9606 GN=RPLP0 PE=1 SV=1; 60S acidic ribosomal protein P0-like OS=Homo sapiens OX=9606 GN=RPLP0P6 PE=5 SV=1	25552.8	20356.3	27866.7	7781.51	45449.7	10754.4	70432.2	28680.7
IQEIIEQLDVTTSEYEKEK+Y15(Phospho)	P10809	60 kDa heat shock protein, mitochondrial OS=Homo sapiens OX=9606 GN=HSPD1 PE=1 SV=2	17059.2	17626.3	42263.5	85264.4	36517.5	30468	73855.3	44850.1
IQNTGDYYDLYGGEK+Y7(Phospho)	Q06124	Tyrosine-protein phosphatase non-receptor type 11 OS=Homo sapiens OX=9606 GN=PTPN11 PE=1 SV=3	268422	239672	114393	257951	249680	23681.7	179076	269108
IRPGEYEQFESTIGFK+Y6(Phospho)	Q9H4G0	Band 4.1-like protein 1 OS=Homo sapiens OX=9606 GN=EPB41L1 PE=1 SV=2	24967.9	17110.4	32112.5	64778	96620.3	10463.3	72561.9	115339
ISGLIYEETR+Y6(Phospho)	P62805	Histone H4 OS=Homo sapiens OX=9606 GN=H4C1 PE=1 SV=2	39781.6	34741.4	29469.8	51032.8	51937.4	66542	47383.5	44657.3
IWHHTFYNELR+Y7(Phospho)	A5A3E0; Q9BYX7; P0CG39; P60709; Q6S8J3; P68133; P0CG38; P68032; P63261	POTE ankyrin domain family member F OS=Homo sapiens OX=9606 GN=POTEF PE=1 SV=2; Putative beta-actin-like protein 3 OS=Homo sapiens OX=9606 GN=POTEKP PE=5 SV=1; POTE ankyrin domain family member J OS=Homo sapiens OX=9606 GN=POTEJ PE=3 SV=1; Actin, cytoplasmic 1 OS=Homo sapiens OX=9606 GN=ACTB PE=1 SV=1; POTE ankyrin domain family member E OS=Homo sapiens OX=9606 GN=POTEE PE=2 SV=3; Actin, alpha sk…	53913.9	44667.3	46388.3	87664	75521.5	32111.2	74719.4	70125.7
IYQFTAASPK+Y2(Phospho)	O75563	Src kinase-associated phosphoprotein 2 OS=Homo sapiens OX=9606 GN=SKAP2 PE=1 SV=1	128036	56162.6	38181.5	92094.9	74087.6	20879.6	120443	90065.9
IYQYIQSR+Y4(Phospho)	Q9Y463; Q13627	Dual specificity tyrosine-phosphorylation-regulated kinase 1B OS=Homo sapiens OX=9606 GN=DYRK1B PE=1 SV=1; Dual specificity tyrosine-phosphorylation-regulated kinase 1A OS=Homo sapiens OX=9606 GN=DYRK1A PE=1 SV=2	8.16714e+07	8.33761e+07	8.92131e+07	9.82908e+07	1.03174e+08	2.82037e+07	1.07634e+08	6.53228e+07
KDASSQDCYDIPR+Y9(Phospho)	Q13480	GRB2-associated-binding protein 1 OS=Homo sapiens OX=9606 GN=GAB1 PE=1 SV=2	16642.2	19092.4	15290	25938.2	61342.7	5388.63	28867.3	33621
KDLYANTVLSGGTTMYPGIADR+M15(Oxidation);Y4(Phospho)	P60709; P63261	Actin, cytoplasmic 1 OS=Homo sapiens OX=9606 GN=ACTB PE=1 SV=1; Actin, cytoplasmic 2 OS=Homo sapiens OX=9606 GN=ACTG1 PE=1 SV=1	24755.3	18657.9	29243.1	25366.2	72686.5	21340.6	52933.7	45906.6
KDPDERPTFEYIQSFLEDYFTATEPQYQPGENL+Y27(Phospho)	P07947	Tyrosine-protein kinase Yes OS=Homo sapiens OX=9606 GN=YES1 PE=1 SV=3	5.2022e+06	4.52494e+06	456804	5.47044e+06	6.12577e+06	98285.1	5.67506e+06	3.1748e+06
KDPEERPTFEYLQSFLEDYFTATEPQYQPGENL+Y27(Phospho)	P06241	Tyrosine-protein kinase Fyn OS=Homo sapiens OX=9606 GN=FYN PE=1 SV=3	295043	118923	6420.55	93681.3	318186	144588	45384.8	59049.7
KEPEERPTFEYLQAFLEDYFTSTEPQYQPGENL+Y27(Phospho)	P12931	Proto-oncogene tyrosine-protein kinase Src OS=Homo sapiens OX=9606 GN=SRC PE=1 SV=3	13759.2	6832.52	7643.23	32140.8	21510.2	1748.94	40596.4	11279.5
KGHGQPGADAEKPFYVNVEFHHER+Y15(Phospho)	P11274	Breakpoint cluster region protein OS=Homo sapiens OX=9606 GN=BCR PE=1 SV=2	12455.3	59865.5	9784.87	71631.7	15177.6	4587.22	26724.1	17554
KLDNGGYYITTR+Y7(Phospho)	P07947; P06241	Tyrosine-protein kinase Yes OS=Homo sapiens OX=9606 GN=YES1 PE=1 SV=3; Tyrosine-protein kinase Fyn OS=Homo sapiens OX=9606 GN=FYN PE=1 SV=3	31261.6	28764.4	82444.9	47105.5	55237.9	6797.77	73479.4	71593.8
KLEAAEDIAYQLSR+Y10(Phospho)	P35232	Prohibitin OS=Homo sapiens OX=9606 GN=PHB PE=1 SV=1	23367	34776	18295	38691.8	40351	16376.2	89628.8	48425
KTAGLSDLY+Y9(Phospho)	Q99816	Tumor susceptibility gene 101 protein OS=Homo sapiens OX=9606 GN=TSG101 PE=1 SV=2	59638.4	58031.6	113170	94001.2	95225	31769.4	160182	78627.4
KTGVAGEDMQDNSGTYGK+M9(Oxidation);Y16(Phospho)	Q05655	Protein kinase C delta type OS=Homo sapiens OX=9606 GN=PRKCD PE=1 SV=2	14859.1	13741.1	15227.7	30943.3	110965	6124.08	29056.2	36246.9
KTGVAGEDMQDNSGTYGK+Y16(Phospho)	Q05655	Protein kinase C delta type OS=Homo sapiens OX=9606 GN=PRKCD PE=1 SV=2	51477.9	38824.8	28837.4	72950.2	760488	16559.3	100849	149888
KVEEPSIYESVR+Y8(Phospho)	Q9UN19	Dual adapter for phosphotyrosine and 3-phosphotyrosine and 3-phosphoinositide OS=Homo sapiens OX=9606 GN=DAPP1 PE=1 SV=1	26196	26947.9	17080.6	189698	138953	31522.3	73052.4	33400.7
KVYNDGYDDDNYDYIVK+Y12(Phospho)	Q13627	Dual specificity tyrosine-phosphorylation-regulated kinase 1A OS=Homo sapiens OX=9606 GN=DYRK1A PE=1 SV=2	98180.5	50586.8	163201	109635	542012	11236.2	166679	309649
LCDFGSASHVADNDITPYLVSR+S8(Phospho);Y18(Phospho)	Q13523	Serine/threonine-protein kinase PRP4 homolog OS=Homo sapiens OX=9606 GN=PRPF4B PE=1 SV=3	28850.8	29863.8	29612.5	45697.4	40359.1	10983.5	43066.9	32636.9
LCDFGSASHVADNDITPYLVSR+Y18(Phospho)	Q13523	Serine/threonine-protein kinase PRP4 homolog OS=Homo sapiens OX=9606 GN=PRPF4B PE=1 SV=3	9.65256e+06	8.80215e+06	7.2984e+06	1.1713e+07	1.55505e+07	3.21767e+06	1.40045e+07	1.216e+07
LCLSNEEQIIIHDFILEATQDDYVLEVR+Y23(Phospho)	P23470	Receptor-type tyrosine-protein phosphatase gamma OS=Homo sapiens OX=9606 GN=PTPRG PE=1 SV=4	30971.8	27940.8	18109.1	40446.4	41998.5	10081.7	35464.4	21867.5
LFYHIVDSDEVSTK+Y3(Phospho)	Q9UQE7	Structural maintenance of chromosomes protein 3 OS=Homo sapiens OX=9606 GN=SMC3 PE=1 SV=2	17346.8	16819.5	24915.8	28038.2	35662	20666.9	28006.7	19630.2
LHEYNTQFQEK+Y4(Phospho)	P27986	Phosphatidylinositol 3-kinase regulatory subunit alpha OS=Homo sapiens OX=9606 GN=PIK3R1 PE=1 SV=2	43967.4	34056.6	37846.5	59218.8	68903.7	27404.8	55436.2	56307.3
LIEDNEYTAR+Y7(Phospho)	P06239; P07947; P06241; P12931	Tyrosine-protein kinase Lck OS=Homo sapiens OX=9606 GN=LCK PE=1 SV=6; Tyrosine-protein kinase Yes OS=Homo sapiens OX=9606 GN=YES1 PE=1 SV=3; Tyrosine-protein kinase Fyn OS=Homo sapiens OX=9606 GN=FYN PE=1 SV=3; Proto-oncogene tyrosine-protein kinase Src OS=Homo sapiens OX=9606 GN=SRC PE=1 SV=3	751740	600805	601235	2.66395e+06	6.52118e+06	367274	1.0432e+06	2.01529e+06
LIYDFIEDQGGLEAVR+Y3(Phospho)	P42768	Wiskott-Aldrich syndrome protein OS=Homo sapiens OX=9606 GN=WAS PE=1 SV=4	15171.8	5192.56	6398.87	71037.6	26354.1	33424.6	75953	58607
LKPIISDPEYLLDQHILISIK+Y10(Phospho)	Q92835	Phosphatidylinositol 3,4,5-trisphosphate 5-phosphatase 1 OS=Homo sapiens OX=9606 GN=INPP5D PE=1 SV=2	49519.3	25127.7	13217.1	42500.1	67005.6	21381	52835.2	39334.2
LLDDFDGTYETQGGK+Y9(Phospho)	P21709	Ephrin type-A receptor 1 OS=Homo sapiens OX=9606 GN=EPHA1 PE=1 SV=4	16370.9	14817.1	54651.4	34089.9	113302	6428.18	102839	53345.3
LLDDFDGTYETQGGKIPIR+Y9(Phospho)	P21709	Ephrin type-A receptor 1 OS=Homo sapiens OX=9606 GN=EPHA1 PE=1 SV=4	47379.1	46342.8	122166	81376.6	247305	11903.6	255232	135373
LLDIDETEYHADGGKVPIK+Y9(Phospho)	P04626	Receptor tyrosine-protein kinase erbB-2 OS=Homo sapiens OX=9606 GN=ERBB2 PE=1 SV=1	80597.1	78355.8	76472.7	151553	657901	33558.6	226200	196285
LLLATYARPPR+Y6(Phospho)	Q08345	Epithelial discoidin domain-containing receptor 1 OS=Homo sapiens OX=9606 GN=DDR1 PE=1 SV=1	59588.6	65531.3	443401	604996	74056.4	10210.8	77223.6	31329.7
LMTGDTYTAHAGAK+M2(Oxidation);Y7(Phospho)	P00519; P42684	Tyrosine-protein kinase ABL1 OS=Homo sapiens OX=9606 GN=ABL1 PE=1 SV=4; Tyrosine-protein kinase ABL2 OS=Homo sapiens OX=9606 GN=ABL2 PE=1 SV=1	97248.2	49929.4	156375	163467	211789	15756.4	124603	111789
LMTGDTYTAHAGAK+Y7(Phospho)	P00519; P42684	Tyrosine-protein kinase ABL1 OS=Homo sapiens OX=9606 GN=ABL1 PE=1 SV=4; Tyrosine-protein kinase ABL2 OS=Homo sapiens OX=9606 GN=ABL2 PE=1 SV=1	170698	110489	254183	176337	292116	53989	153917	206193
LPSSPVYEDAASFK+Y7(Phospho)	Q14247	Src substrate cortactin OS=Homo sapiens OX=9606 GN=CTTN PE=1 SV=2	11167.8	13936.3	17568.7	52300.3	205094	4277.53	25770.2	70271.4
LQQYIAPGMK+Y4(Phospho)	P54753	Ephrin type-B receptor 3 OS=Homo sapiens OX=9606 GN=EPHB3 PE=1 SV=2	53948.8	38080.7	563490	64692.2	176450	13813.8	175405	59151
LSLEGDHSTPPSAYGSVK+Y14(Phospho)	A6NMY6; P07355	Putative annexin A2-like protein OS=Homo sapiens OX=9606 GN=ANXA2P2 PE=5 SV=2; Annexin A2 OS=Homo sapiens OX=9606 GN=ANXA2 PE=1 SV=2	114894	50156.8	44094.4	170321	100459	9016.05	111643	40462.6
LSSFTSYENPT+Y7(Phospho)	Q13882	Protein-tyrosine kinase 6 OS=Homo sapiens OX=9606 GN=PTK6 PE=1 SV=1	233946	131470	41998.3	147286	87944.4	24299.5	95317.8	71929.4
LVPLYAVVSEEPIYIVTEFMSK+Y14(Phospho)	P07947	Tyrosine-protein kinase Yes OS=Homo sapiens OX=9606 GN=YES1 PE=1 SV=3	35816.8	18083.5	12250.3	14569.3	21056.7	2004.06	11027.3	16319.5
LVYDGIR+Y3(Phospho)	P35221	Catenin alpha-1 OS=Homo sapiens OX=9606 GN=CTNNA1 PE=1 SV=1	305138	124942	147159	308526	250860	42326	341353	263047
LWLKPYVDLQAYEDPAQGALDFTR+Y12(Phospho)	P21709	Ephrin type-A receptor 1 OS=Homo sapiens OX=9606 GN=EPHA1 PE=1 SV=4	14237.5	9071.37	10205.1	15621.4	38454.9	5958.82	23934.8	24491.2
LYDAYELK+Y5(Phospho)	P08758	Annexin A5 OS=Homo sapiens OX=9606 GN=ANXA5 PE=1 SV=2	577782	535332	1.74709e+06	782705	426437	395044	504045	585571
LYDAYELKHALK+Y5(Phospho)	P08758	Annexin A5 OS=Homo sapiens OX=9606 GN=ANXA5 PE=1 SV=2	488073	476794	1.62591e+06	628671	308427	298882	492898	502470
LYDFVK+Y2(Phospho)	Q92835	Phosphatidylinositol 3,4,5-trisphosphate 5-phosphatase 1 OS=Homo sapiens OX=9606 GN=INPP5D PE=1 SV=2	2.66438e+06	1.84773e+06	177456	2.62217e+06	3.01957e+06	484915	2.99462e+06	4.85623e+06
LYDLNMPAYVK+Y2(Phospho)	P16333	Cytoplasmic protein NCK1 OS=Homo sapiens OX=9606 GN=NCK1 PE=1 SV=1	12390.4	11385.3	6977.46	41701.1	356790	4876.14	8180.22	14776.7
NEEENIYSVPHDSTQGK+Y7(Phospho)	Q9NRY4	Rho GTPase-activating protein 35 OS=Homo sapiens OX=9606 GN=ARHGAP35 PE=1 SV=3	354463	390176	135477	741887	674703	125485	783704	606320
NESHDYPHR+Y6(Phospho)	P17706	Tyrosine-protein phosphatase non-receptor type 2 OS=Homo sapiens OX=9606 GN=PTPN2 PE=1 SV=2	3902.61	4481.2	4298.29	3943.73	3134.3	1720.88	857.688	1473.71
NLYAGDYYR+Y3(Phospho);Y7(Phospho)	Q08345	Epithelial discoidin domain-containing receptor 1 OS=Homo sapiens OX=9606 GN=DDR1 PE=1 SV=1	65755.9	62311.2	76106.6	73489.7	95494.6	16161.4	66341.3	57537.7
NLYAGDYYR+Y3(Phospho)	Q08345	Epithelial discoidin domain-containing receptor 1 OS=Homo sapiens OX=9606 GN=DDR1 PE=1 SV=1	205687	247445	666932	451060	112096	30576.6	152690	88526.2
NLYAGDYYR+Y7(Phospho)	Q08345	Epithelial discoidin domain-containing receptor 1 OS=Homo sapiens OX=9606 GN=DDR1 PE=1 SV=1	62686.2	71245.3	138843	104626	28253.8	8244.13	49026.8	31904.2
NMAEQIIQEIYSQIQSK+Y11(Phospho)	P29401	Transketolase OS=Homo sapiens OX=9606 GN=TKT PE=1 SV=3	196333	102401	88584.9	90966.7	363028	100545	248105	346955
NPYVWD+Y3(Phospho)	Q9NQ84	G-protein coupled receptor family C group 5 member C OS=Homo sapiens OX=9606 GN=GPRC5C PE=1 SV=2	6308.92	16150.1	0	4581.33	5583.58	460.393	434.668	0
NRPEERPTFEYIQSVLDDFYTATESQYQQQP+Y27(Phospho)	P08631	Tyrosine-protein kinase HCK OS=Homo sapiens OX=9606 GN=HCK PE=1 SV=5	42608.4	35834	0	111730	35607.2	35888	88537.2	62244.8
NTYNQTALDIVNQFTTSQASR+Y3(Phospho)	Q8WXE0	Caskin-2 OS=Homo sapiens OX=9606 GN=CASKIN2 PE=1 SV=2	19357.3	21294.4	12484	21086.6	30641.3	8067.44	22143.5	23128.1
NVYYELNDVR+Y3(Phospho)	Q5T5P2	Sickle tail protein homolog OS=Homo sapiens OX=9606 GN=KIAA1217 PE=1 SV=2	547197	359847	867133	442043	737018	100593	634094	1.32239e+06
QAAEYREIDKR+Y5(Phospho)	P27986	Phosphatidylinositol 3-kinase regulatory subunit alpha OS=Homo sapiens OX=9606 GN=PIK3R1 PE=1 SV=2	41046.3	24759.9	13948.5	45779.9	33261	19984.1	41329.8	52640
QDPVYIPPISCNK+Y5(Phospho)	Q13835	Plakophilin-1 OS=Homo sapiens OX=9606 GN=PKP1 PE=1 SV=2	43726.2	34650.9	33327.5	64058.9	113290	13944.7	49647.1	37303.2
QDVYGPQPQVR+Y4(Phospho)	O60716	Catenin delta-1 OS=Homo sapiens OX=9606 GN=CTNND1 PE=1 SV=1	33182.3	29559.1	22422.6	72054.2	109372	6964.96	23397.8	49123.8
QEEAEYVR+Y6(Phospho)	P46108	Adapter molecule crk OS=Homo sapiens OX=9606 GN=CRK PE=1 SV=2	14742.3	10556.3	4127.37	8051	14554.8	1936.19	10965.2	9651.2
QEYDESGPSIVHR+Y3(Phospho)	A5A3E0; Q9BYX7; P0CG39; P60709; Q6S8J3; P0CG38; P63261	POTE ankyrin domain family member F OS=Homo sapiens OX=9606 GN=POTEF PE=1 SV=2; Putative beta-actin-like protein 3 OS=Homo sapiens OX=9606 GN=POTEKP PE=5 SV=1; POTE ankyrin domain family member J OS=Homo sapiens OX=9606 GN=POTEJ PE=3 SV=1; Actin, cytoplasmic 1 OS=Homo sapiens OX=9606 GN=ACTB PE=1 SV=1; POTE ankyrin domain family member E OS=Homo sapiens OX=9606 GN=POTEE PE=2 SV=3; POTE ankyrin do…	15817.2	11558	15959.4	20267.1	19564.1	7916.54	16501.8	16978.3
QGYVIYR+Y3(Phospho)	P61313	60S ribosomal protein L15 OS=Homo sapiens OX=9606 GN=RPL15 PE=1 SV=2	141715	100508	64123.7	187479	66663.8	52492.9	128991	138647
QRQYLELECR+Y4(Phospho)	Q7L7X3	Serine/threonine-protein kinase TAO1 OS=Homo sapiens OX=9606 GN=TAOK1 PE=1 SV=1	30079.6	23340.7	24906.8	78251.8	32803	6217.43	23320.2	22638.6
QVAYIYK+Y6(Phospho)	Q01518	Adenylyl cyclase-associated protein 1 OS=Homo sapiens OX=9606 GN=CAP1 PE=1 SV=5	78151	61749.7	50223.2	83951.6	88443.2	34129.1	83082.1	70166.3
QWTTITAHSLEEGHYVIGPK+Y15(Phospho)	Q9H706	GRB2-associated and regulator of MAPK protein 1 OS=Homo sapiens OX=9606 GN=GAREM1 PE=1 SV=2	20179.9	12117.6	10903.7	36078.9	49552.3	7032.86	34054.5	89713.7
QYELQP+Y2(Phospho)	P51451	Tyrosine-protein kinase Blk OS=Homo sapiens OX=9606 GN=BLK PE=1 SV=3	34386.8	34326.6	40128.3	53569.7	56034.1	89010.2	46122.3	40533.3
RDNEVDGQDYHFVVSR+Y10(Phospho)	Q92796	Disks large homolog 3 OS=Homo sapiens OX=9606 GN=DLG3 PE=1 SV=2	31729.6	29677.7	23215.1	39126.8	47835.2	13277	101835	43862.7
RDYEVDGRDYHFVTSR+Y10(Phospho)	Q12959	Disks large homolog 1 OS=Homo sapiens OX=9606 GN=DLG1 PE=1 SV=2	7070.02	7231.86	10679.3	15460.9	16757.7	3937.09	13395.3	13993.9
RGVITDQNSDGYCQTGTMSR+Y12(Phospho)	P15924	Desmoplakin OS=Homo sapiens OX=9606 GN=DSP PE=1 SV=3	7020	6379.38	3625.19	5083.3	7131.04	2361.23	7327.45	6638.22
RIEYIEAR+Y4(Phospho)	Q8WUW1	Protein BRICK1 OS=Homo sapiens OX=9606 GN=BRK1 PE=1 SV=1	35753.1	26351.9	29831.5	35255.1	28882.3	24507.7	33743.3	38924.7
RKPSVPDSASPADDSFVDPGERLYDLNMPAYVK+Y24(Phospho)	P16333	Cytoplasmic protein NCK1 OS=Homo sapiens OX=9606 GN=NCK1 PE=1 SV=1	7853.31	6888.08	8280.17	17062.3	128154	3252.4	20207	10170
RPGPGTLYDVPR+Y8(Phospho)	P56945	Breast cancer anti-estrogen resistance protein 1 OS=Homo sapiens OX=9606 GN=BCAR1 PE=1 SV=2	29453.9	19162	14011.8	86749	102393	17073.1	70117.3	54234.9
RRPEDYDIHNSR+Y6(Phospho)	Q96MU7	YTH domain-containing protein 1 OS=Homo sapiens OX=9606 GN=YTHDC1 PE=1 SV=3	2980.86	1782.62	4077.2	5667.54	6960.92	546.752	4055.63	4180.64
RRPHKEEEEEAYYPPAPPPYSETDSQASR+Y12(Phospho)	Q86X29	Lipolysis-stimulated lipoprotein receptor OS=Homo sapiens OX=9606 GN=LSR PE=1 SV=4	5525.3	7311.57	4738.32	5545.91	3454.1	752.715	17006.9	5255.9
RSDSASSEPVGIYQGFEK+S4(Phospho);Y13(Phospho)	Q05655	Protein kinase C delta type OS=Homo sapiens OX=9606 GN=PRKCD PE=1 SV=2	706420	369111	528029	1.45275e+06	4.15226e+06	145367	2.64908e+06	1.46172e+06
RSDSASSEPVGIYQGFEK+Y13(Phospho)	Q05655	Protein kinase C delta type OS=Homo sapiens OX=9606 GN=PRKCD PE=1 SV=2	268290	117871	222862	871670	3.51974e+06	66505.1	2.06339e+06	757218
RSDSASSEPVGIYQGFEKK+Y13(Phospho)	Q05655	Protein kinase C delta type OS=Homo sapiens OX=9606 GN=PRKCD PE=1 SV=2	24440	19017.9	19500.1	74133.7	201563	12943.9	145060	65036.3
RSPNEEYVEVGR+Y7(Phospho)	P31321	cAMP-dependent protein kinase type I-beta regulatory subunit OS=Homo sapiens OX=9606 GN=PRKAR1B PE=1 SV=4	19849.1	22256.3	28071.9	27549.4	85997.2	5699.59	35942.7	24906.9
SAIYQLEEEYENLLK+Y4(Phospho)	P15924	Desmoplakin OS=Homo sapiens OX=9606 GN=DSP PE=1 SV=3	40813.3	54139.6	40230.1	34155.7	76802.9	16463.9	43635	40282.6
SDSASSEPVGIYQGFEK+Y12(Phospho)	Q05655	Protein kinase C delta type OS=Homo sapiens OX=9606 GN=PRKCD PE=1 SV=2	326878	191385	274840	825023	2.74144e+06	89673.4	1.47769e+06	687386
SEDIYADPAAYVMR+M13(Oxidation);Y5(Phospho)	Q9Y2H5	Pleckstrin homology domain-containing family A member 6 OS=Homo sapiens OX=9606 GN=PLEKHA6 PE=1 SV=4	20971.4	15777.2	21660.9	50487.6	82270.7	7968.14	49311.7	71268.5
SELPYEELWLEEGKPSHQPLTR+Y5(Phospho)	Q9H706	GRB2-associated and regulator of MAPK protein 1 OS=Homo sapiens OX=9606 GN=GAREM1 PE=1 SV=2	6447.33	4138.83	5404.07	8603.69	14819.9	1836.06	7836.3	23285.4
SESVVYADIR+Y6(Phospho)	O95297	Myelin protein zero-like protein 1 OS=Homo sapiens OX=9606 GN=MPZL1 PE=1 SV=1	454021	340263	386404	508580	751490	100954	387884	404404
SFLDSGYR+Y7(Phospho)	P18206	Vinculin OS=Homo sapiens OX=9606 GN=VCL PE=1 SV=4	1.0377e+07	5.10134e+06	3.1037e+06	1.21052e+07	6.42651e+06	786033	1.51381e+07	7.63133e+06
SHYADVDPENQNFLLESNLGK+Y3(Phospho)	Q96QD8	Sodium-coupled neutral amino acid transporter 2 OS=Homo sapiens OX=9606 GN=SLC38A2 PE=1 SV=2	29488.6	25197.4	21510.7	21821.3	51150.8	13377.9	38590.2	32415
SIYSLDKLYPESQGSDTAWR+Y9(Phospho)	Q14197	Peptidyl-tRNA hydrolase ICT1, mitochondrial OS=Homo sapiens OX=9606 GN=MRPL58 PE=1 SV=1	21421.5	21183	29209.6	27806.1	40370.1	14192.8	28320.1	26459.6
SIYYITGESK+Y3(Phospho)	P08238; Q58FF8	Heat shock protein HSP 90-beta OS=Homo sapiens OX=9606 GN=HSP90AB1 PE=1 SV=4; Putative heat shock protein HSP 90-beta 2 OS=Homo sapiens OX=9606 GN=HSP90AB2P PE=1 SV=2	79924.1	33449.6	41143.4	51348.8	44313.8	103241	39975.7	38507.5
SKPPYTDYVSTR+T6(Phospho);Y8(Phospho)	Q9UPZ9	Serine/threonine-protein kinase ICK OS=Homo sapiens OX=9606 GN=CILK1 PE=1 SV=1	1.2219e+06	1.06738e+06	964723	809063	625965	47301	456579	1.15295e+06
SKPPYTDYVSTR+Y8(Phospho)	Q9UPZ9	Serine/threonine-protein kinase ICK OS=Homo sapiens OX=9606 GN=CILK1 PE=1 SV=1	156261	135293	248366	109188	132155	15857.8	95010	265613
SLDNNYSTPNER+Y6(Phospho)	O60716	Catenin delta-1 OS=Homo sapiens OX=9606 GN=CTNND1 PE=1 SV=1	33736.2	40065.3	38792.9	64471.7	252100	4625.84	31763.9	59750.9
SLEATDSAFDNPDYWHSR+Y14(Phospho)	P21860	Receptor tyrosine-protein kinase erbB-3 OS=Homo sapiens OX=9606 GN=ERBB3 PE=1 SV=1	53040.6	35600.5	39151.5	59237.3	69586.3	20546.3	73213.9	97259.4
SLPSGSHQGPVIYAQLDHSGGHHSDK+Y13(Phospho)	O95297	Myelin protein zero-like protein 1 OS=Homo sapiens OX=9606 GN=MPZL1 PE=1 SV=1	16907.6	26800.4	10997.3	43124	42433.7	5767.91	26678	18391.9
SLYSFIK+Y3(Phospho)	P09525	Annexin A4 OS=Homo sapiens OX=9606 GN=ANXA4 PE=1 SV=4	63230.3	64462.7	30901.4	74075.5	34481	61667.9	76987	58996.8
SLYYYIQQDTK+Y3(Phospho)	A6NMY6; P07355	Putative annexin A2-like protein OS=Homo sapiens OX=9606 GN=ANXA2P2 PE=5 SV=2; Annexin A2 OS=Homo sapiens OX=9606 GN=ANXA2 PE=1 SV=2	45941.1	57733.1	10737.9	50639.2	21251.3	18162	59098.7	24713.5
SLYYYIQQDTK+Y4(Phospho)	A6NMY6; P07355	Putative annexin A2-like protein OS=Homo sapiens OX=9606 GN=ANXA2P2 PE=5 SV=2; Annexin A2 OS=Homo sapiens OX=9606 GN=ANXA2 PE=1 SV=2	22900.8	23778.3	5211.53	35239.5	7710.53	7207.45	28911.6	12762.4
SLYYYIQQDTK+Y5(Phospho)	A6NMY6; P07355	Putative annexin A2-like protein OS=Homo sapiens OX=9606 GN=ANXA2P2 PE=5 SV=2; Annexin A2 OS=Homo sapiens OX=9606 GN=ANXA2 PE=1 SV=2	94519.9	112828	10264	99172.5	27432.9	25078.5	79707.9	31683.1
SQAKPGTPGGTGGPAPQY+Y18(Phospho)	P54760	Ephrin type-B receptor 4 OS=Homo sapiens OX=9606 GN=EPHB4 PE=1 SV=2	28746.5	29107.8	52428.4	36154.5	35218.8	9257.85	145641	67082.6
SRDPHYDDFR+Y6(Phospho)	Q86X29	Lipolysis-stimulated lipoprotein receptor OS=Homo sapiens OX=9606 GN=LSR PE=1 SV=4	84166.6	59285.4	218426	131345	260242	26075	189070	121091
SREYDRLYEEYTR+Y8(Phospho)	P27986	Phosphatidylinositol 3-kinase regulatory subunit alpha OS=Homo sapiens OX=9606 GN=PIK3R1 PE=1 SV=2	24369.4	19864.9	23918.6	37137.3	43462.7	27678.8	32948.3	33354.1
SSEHENAYENVPEEEGKVR+Y8(Phospho)	Q13113	PDZK1-interacting protein 1 OS=Homo sapiens OX=9606 GN=PDZK1IP1 PE=1 SV=1	11729.7	14613.2	6400.9	10290.3	9500.96	2335.78	5348.83	9106.3
SSPLGQNDNSEYVPMLPGK+M15(Oxidation);Y12(Phospho)	O14654	Insulin receptor substrate 4 OS=Homo sapiens OX=9606 GN=IRS4 PE=1 SV=1	35028.3	26206.6	83188.4	38677.1	211679	12751.9	144507	87208.3
SSPLGQNDNSEYVPMLPGK+Y12(Phospho)	O14654	Insulin receptor substrate 4 OS=Homo sapiens OX=9606 GN=IRS4 PE=1 SV=1	40401.1	38195.8	231416	62367.2	585159	19281.2	218759	189274
SVNESLNNLFITEEDYQALR+Y16(Phospho)	Q00610	Clathrin heavy chain 1 OS=Homo sapiens OX=9606 GN=CLTC PE=1 SV=5	6879.57	6299.89	5676.34	9594.4	11452.1	6534.03	12133.9	10060.8
SYELPDGQVITIGNER+Y2(Phospho)	A5A3E0; P63267; Q9BYX7; P60709; Q6S8J3; P62736; P68133; Q562R1; P68032; P63261	POTE ankyrin domain family member F OS=Homo sapiens OX=9606 GN=POTEF PE=1 SV=2; Actin, gamma-enteric smooth muscle OS=Homo sapiens OX=9606 GN=ACTG2 PE=1 SV=1; Putative beta-actin-like protein 3 OS=Homo sapiens OX=9606 GN=POTEKP PE=5 SV=1; Actin, cytoplasmic 1 OS=Homo sapiens OX=9606 GN=ACTB PE=1 SV=1; POTE ankyrin domain family member E OS=Homo sapiens OX=9606 GN=POTEE PE=2 SV=3; Actin, aortic sm…	26373	20877.7	18331.2	36824.4	29504.9	13632.4	37318.5	26891.6
SYSPYDMLESIRK+Y5(Phospho)	A6NMY6; P07355	Putative annexin A2-like protein OS=Homo sapiens OX=9606 GN=ANXA2P2 PE=5 SV=2; Annexin A2 OS=Homo sapiens OX=9606 GN=ANXA2 PE=1 SV=2	157343	62268.4	22980.6	107545	93931.9	11342.4	72714.5	40448.7
TADSVFCPHYEK+Y10(Phospho)	P52799	Ephrin-B2 OS=Homo sapiens OX=9606 GN=EFNB2 PE=1 SV=1	35364.9	17458.8	17680.5	52146.3	41896.2	6591.14	93482.7	29740.6
TGHGYVYEYPSR+Y7(Phospho)	Q14511	Enhancer of filamentation 1 OS=Homo sapiens OX=9606 GN=NEDD9 PE=1 SV=1	27738.4	29808.3	24394.3	38342.7	42132.4	16550	38895	40204.9
TGVAGEDMQDNSGTYGK+M8(Oxidation);Y15(Phospho)	Q05655	Protein kinase C delta type OS=Homo sapiens OX=9606 GN=PRKCD PE=1 SV=2	20345.8	20687.4	14377.2	34604.8	169983	9158.72	41054.9	43497.3
TGVAGEDMQDNSGTYGK+Y15(Phospho)	Q05655	Protein kinase C delta type OS=Homo sapiens OX=9606 GN=PRKCD PE=1 SV=2	32364.2	26580.8	15562.1	41122	233938	16291.4	60004.8	64380.1
THEAEIVEGENHTYCIR+Y14(Phospho)	P21333	Filamin-A OS=Homo sapiens OX=9606 GN=FLNA PE=1 SV=4	11358.4	10267.3	5759.7	9761.43	10155.5	4183.47	12440.1	11102.3
TKPSDEEMLFIYGHYK+Y12(Phospho)	P07108	Acyl-CoA-binding protein OS=Homo sapiens OX=9606 GN=DBI PE=1 SV=2	251430	233422	196744	323242	468518	39677.4	154353	306254
TPYEAYDPIGK+Y3(Phospho)	Q96J84	Kin of IRRE-like protein 1 OS=Homo sapiens OX=9606 GN=KIRREL1 PE=1 SV=2	10641.9	7418.21	39204.2	23437.3	28749.9	5199.13	13705.3	12916.8
TTENNYCPHYEK+Y10(Phospho)	P98172	Ephrin-B1 OS=Homo sapiens OX=9606 GN=EFNB1 PE=1 SV=1	60821.9	49408.4	184802	95999.7	258044	16029.4	238533	50905.9
TTENNYCPHYEK+Y6(Phospho)	P98172	Ephrin-B1 OS=Homo sapiens OX=9606 GN=EFNB1 PE=1 SV=1	31070.1	28484.2	86326.9	37860.3	85082.3	8601.44	91717.6	25578.8
TTGIVMDSGDGVTHTVPIYEGYALPHAILR+Y19(Phospho)	P60709; P63261	Actin, cytoplasmic 1 OS=Homo sapiens OX=9606 GN=ACTB PE=1 SV=1; Actin, cytoplasmic 2 OS=Homo sapiens OX=9606 GN=ACTG1 PE=1 SV=1	28761.9	22182.2	21563.1	37850	36837.1	19068.1	32318.1	27412.5
TTNPFYNTM+M9(Oxidation);Y6(Phospho)	Q76I76	Protein phosphatase Slingshot homolog 2 OS=Homo sapiens OX=9606 GN=SSH2 PE=1 SV=1	80768.5	73962.2	43540.3	63896.6	62382.1	16113.5	52436.1	50043.2
TTNPFYNTM+Y6(Phospho)	Q76I76	Protein phosphatase Slingshot homolog 2 OS=Homo sapiens OX=9606 GN=SSH2 PE=1 SV=1	75631	56028.6	39661.7	42744.5	44957.6	22344.4	57951.4	48791.7
TVCSTYLQSR+Y6(Phospho)	Q9H422	Homeodomain-interacting protein kinase 3 OS=Homo sapiens OX=9606 GN=HIPK3 PE=1 SV=1	1.30538e+06	1.07354e+06	749543	1.1758e+06	1.98648e+06	190629	621769	730215
TVPDYTTFTTVGDWLDAIK+Y5(Phospho)	P54753	Ephrin type-B receptor 3 OS=Homo sapiens OX=9606 GN=EPHB3 PE=1 SV=2	238647	317522	5.53809e+06	458943	2.07482e+06	18423.9	1.90449e+06	242929
VAAYDKLEK+Y4(Phospho)	P35579	Myosin-9 OS=Homo sapiens OX=9606 GN=MYH9 PE=1 SV=4	72799	40738.1	17771.7	53068.9	52137.9	14186	74439.2	63140.5
VADPDHDHTGFLTEYVATR+T13(Phospho);Y15(Phospho)	P28482	Mitogen-activated protein kinase 1 OS=Homo sapiens OX=9606 GN=MAPK1 PE=1 SV=3	7.07167e+06	1.62184e+06	1.46239e+06	2.14825e+06	1.37968e+07	555485	5.24471e+06	5.13268e+06
VADPDHDHTGFLTEYVATR+Y15(Phospho)	P28482	Mitogen-activated protein kinase 1 OS=Homo sapiens OX=9606 GN=MAPK1 PE=1 SV=3	7.42396e+06	1.9024e+06	2.17209e+06	5.55802e+06	2.44426e+07	793114	6.74378e+06	8.69915e+06
VAQQPLSLVGCEVVPDPSPDHLYSFR+Y23(Phospho)	Q8N4X5	Actin filament-associated protein 1-like 2 OS=Homo sapiens OX=9606 GN=AFAP1L2 PE=1 SV=1	140480	155099	88453.6	251280	259438	44639.6	199112	344741
VCAYGAQGEGPYSSLVSCR+Y12(Phospho)	P16144	Integrin beta-4 OS=Homo sapiens OX=9606 GN=ITGB4 PE=1 SV=5	70510.5	65271.7	158552	88643.4	148477	28044.3	111254	91345
VDNEDIYESRHEIK+Y7(Phospho)	P42685	Tyrosine-protein kinase FRK OS=Homo sapiens OX=9606 GN=FRK PE=1 SV=1	12749.6	14480.1	6755.34	9807.53	8950.57	3960.16	13965.2	10778.7
VFDKDGNGYISAAELR+Y9(Phospho)	P0DP23	Calmodulin-1 OS=Homo sapiens OX=9606 GN=CALM1 PE=1 SV=1	450975	271409	288177	321046	347159	109184	599769	433002
VFLHFEEEEITFAPTYRFER+Y16(Phospho)	Q92835	Phosphatidylinositol 3,4,5-trisphosphate 5-phosphatase 1 OS=Homo sapiens OX=9606 GN=INPP5D PE=1 SV=2	8758.63	5641.37	5824.19	15330.8	10338.5	5711.15	9784.31	11778.5
VGEEEHVYSFPNK+Y8(Phospho)	P49023	Paxillin OS=Homo sapiens OX=9606 GN=PXN PE=1 SV=3	72584.7	66430.5	61245.6	614639	723964	28770.2	120723	214054
VIQAQTAFSANPANPAILSEASAPIPHDGNLYPR+Y32(Phospho)	O00560	Syntenin-1 OS=Homo sapiens OX=9606 GN=SDCBP PE=1 SV=1	34632.7	40732.4	139673	86715.5	77305	18124.1	165600	62748.8
VIYDFIEK+Y3(Phospho)	O00401	Neural Wiskott-Aldrich syndrome protein OS=Homo sapiens OX=9606 GN=WASL PE=1 SV=2	241907	149483	209546	508280	560682	6963.86	754183	306703
VLEDDPEAAYTTR+Y10(Phospho)	P54764; P54756; P29320	Ephrin type-A receptor 4 OS=Homo sapiens OX=9606 GN=EPHA4 PE=1 SV=1; Ephrin type-A receptor 5 OS=Homo sapiens OX=9606 GN=EPHA5 PE=1 SV=3; Ephrin type-A receptor 3 OS=Homo sapiens OX=9606 GN=EPHA3 PE=1 SV=2	18908.2	13797.9	13949.1	25550.9	90699.4	6681.65	40829.9	34658
VLLPEYGGTK+Y6(Phospho)	P61604	10 kDa heat shock protein, mitochondrial OS=Homo sapiens OX=9606 GN=HSPE1 PE=1 SV=2	307808	250316	420827	659121	635759	158537	830137	619611
VNHLYSDLSDALVIFQLYEK+Y5(Phospho)	P13796	Plastin-2 OS=Homo sapiens OX=9606 GN=LCP1 PE=1 SV=6	57461.3	45757.1	46836.1	70512	42789.8	190616	211682	50955.3
VPSEGAYDIILPR+Y7(Phospho)	Q9NQ84	G-protein coupled receptor family C group 5 member C OS=Homo sapiens OX=9606 GN=GPRC5C PE=1 SV=2	6400.44	10786.5	1123.61	9113.46	6857.29	709.93	1244.08	1181.14
VQENDGKEPPPVVNYEEDAR+Y15(Phospho)	P16591	Tyrosine-protein kinase Fer OS=Homo sapiens OX=9606 GN=FER PE=1 SV=2	15161.2	13019.1	16638.8	54604.5	96152.3	6202.15	67894.1	41639
VVQDFIDIFSDYANFK+Y12(Phospho)	P23469	Receptor-type tyrosine-protein phosphatase epsilon OS=Homo sapiens OX=9606 GN=PTPRE PE=1 SV=1	25218.4	33208.2	12498.3	52940.8	46400.5	5765.91	106792	102527
VVQEYIDAFSDYANFK+Y12(Phospho)	P18433	Receptor-type tyrosine-protein phosphatase alpha OS=Homo sapiens OX=9606 GN=PTPRA PE=1 SV=3	4.56115e+06	5.21831e+06	2.43534e+06	5.21396e+06	7.00638e+06	276280	9.03252e+06	6.65562e+06
VVYSAPR+Y3(Phospho)	O15551	Claudin-3 OS=Homo sapiens OX=9606 GN=CLDN3 PE=1 SV=1	33076	33427.6	149183	141821	101499	9012.53	73909.4	48590.2
VYIDPFTYEDPNEAVR+Y2(Phospho)	P54760; P54753	Ephrin type-B receptor 4 OS=Homo sapiens OX=9606 GN=EPHB4 PE=1 SV=2; Ephrin type-B receptor 3 OS=Homo sapiens OX=9606 GN=EPHB3 PE=1 SV=2	26428.9	27242.8	122500	49589.8	151663	15325.5	85696.9	39365.2
VYIDPFTYEDPNEAVR+Y8(Phospho)	P54760; P54753	Ephrin type-B receptor 4 OS=Homo sapiens OX=9606 GN=EPHB4 PE=1 SV=2; Ephrin type-B receptor 3 OS=Homo sapiens OX=9606 GN=EPHB3 PE=1 SV=2	20799.8	24276.3	87194.7	68400.7	219421	14038.6	52568.2	29440.4
VYNDGYDDDNYDYIVK+Y11(Phospho)	Q13627	Dual specificity tyrosine-phosphorylation-regulated kinase 1A OS=Homo sapiens OX=9606 GN=DYRK1A PE=1 SV=2	26452.5	21030.5	27994.8	31419.9	77542	12063.4	42538.8	50000.5
VYTYIQSR+Y4(Phospho)	Q92630; Q9NR20	Dual specificity tyrosine-phosphorylation-regulated kinase 2 OS=Homo sapiens OX=9606 GN=DYRK2 PE=1 SV=3; Dual specificity tyrosine-phosphorylation-regulated kinase 4 OS=Homo sapiens OX=9606 GN=DYRK4 PE=1 SV=2	323303	226260	195430	345143	373176	89728.2	242442	206030
WDTGENPIYK+Y9(Phospho)	P05556	Integrin beta-1 OS=Homo sapiens OX=9606 GN=ITGB1 PE=1 SV=2	270333	225855	436823	218379	313700	91655.8	225322	212459
WTAPEAALYGR+Y9(Phospho)	P07947; P06241; P12931	Tyrosine-protein kinase Yes OS=Homo sapiens OX=9606 GN=YES1 PE=1 SV=3; Tyrosine-protein kinase Fyn OS=Homo sapiens OX=9606 GN=FYN PE=1 SV=3; Proto-oncogene tyrosine-protein kinase Src OS=Homo sapiens OX=9606 GN=SRC PE=1 SV=3	217374	257783	263935	310836	320381	209615	288780	238141
YAAELHLVHWNTK+Y1(Phospho)	P00918	Carbonic anhydrase 2 OS=Homo sapiens OX=9606 GN=CA2 PE=1 SV=2	14259.6	9073.27	14233.6	11768.4	35375.3	24635.3	13046.2	52877.8
YAAPELEIAR+Y1(Phospho)	Q86VE9	Serine incorporator 5 OS=Homo sapiens OX=9606 GN=SERINC5 PE=2 SV=1	133772	176283	718714	176912	194946	51211	229417	123289
YCRPESQEHPEADPGSAAPYLK+Y20(Phospho)	P40763	Signal transducer and activator of transcription 3 OS=Homo sapiens OX=9606 GN=STAT3 PE=1 SV=2	1.72052e+06	1.49235e+06	317405	1.49947e+06	1.66749e+06	2.07542e+06	1.44799e+06	1.596e+06
YHGHSMSDPGVSYR+M6(Oxidation);S5(Phospho);Y13(Phospho)	P08559; P29803	Pyruvate dehydrogenase E1 component subunit alpha, somatic form, mitochondrial OS=Homo sapiens OX=9606 GN=PDHA1 PE=1 SV=3; Pyruvate dehydrogenase E1 component subunit alpha, testis-specific form, mitochondrial OS=Homo sapiens OX=9606 GN=PDHA2 PE=1 SV=1	3601.45	4798.94	3465.34	5181.28	5107.04	1460.51	4732.91	4685.51
YHGHSMSDPGVSYR+M6(Oxidation);Y13(Phospho)	P08559; P29803	Pyruvate dehydrogenase E1 component subunit alpha, somatic form, mitochondrial OS=Homo sapiens OX=9606 GN=PDHA1 PE=1 SV=3; Pyruvate dehydrogenase E1 component subunit alpha, testis-specific form, mitochondrial OS=Homo sapiens OX=9606 GN=PDHA2 PE=1 SV=1	15255.9	20045.6	14086.5	14430.2	9359.52	15416.1	16266.7	18962.1
YHGHSMSDPGVSYR+Y13(Phospho)	P08559; P29803	Pyruvate dehydrogenase E1 component subunit alpha, somatic form, mitochondrial OS=Homo sapiens OX=9606 GN=PDHA1 PE=1 SV=3; Pyruvate dehydrogenase E1 component subunit alpha, testis-specific form, mitochondrial OS=Homo sapiens OX=9606 GN=PDHA2 PE=1 SV=1	30697.3	37815.1	15169	33581.6	21696.7	28768.8	26255.3	27086.4
YHTINGHNAEVR+Y1(Phospho)	P22626	Heterogeneous nuclear ribonucleoproteins A2/B1 OS=Homo sapiens OX=9606 GN=HNRNPA2B1 PE=1 SV=2	3408	2079.52	1326.18	2066.44	1307.7	398.253	3306.68	1272.01
YMEDSTYYK+M2(Oxidation);Y7(Phospho)	Q05397	Focal adhesion kinase 1 OS=Homo sapiens OX=9606 GN=PTK2 PE=1 SV=2	78898.5	67217.4	76803.7	297033	204811	7937.83	172090	121768
YMEDSTYYK+Y1(Phospho)	Q05397	Focal adhesion kinase 1 OS=Homo sapiens OX=9606 GN=PTK2 PE=1 SV=2	124621	96620.6	73549	118008	104325	5898.85	108407	83584
YMEDSTYYK+Y7(Phospho)	Q05397	Focal adhesion kinase 1 OS=Homo sapiens OX=9606 GN=PTK2 PE=1 SV=2	101353	74289.5	130332	214345	354097	26982.5	159659	178480
YTYSEWHSFTQPR+Y3(Phospho)	Q14574; Q02487	Desmocollin-3 OS=Homo sapiens OX=9606 GN=DSC3 PE=1 SV=3; Desmocollin-2 OS=Homo sapiens OX=9606 GN=DSC2 PE=1 SV=1	55202	44668.6	47818.7	124904	186829	29610.8	144552	67057.4
YVDSEGHLYTVPIR+Y9(Phospho)	Q03135	Caveolin-1 OS=Homo sapiens OX=9606 GN=CAV1 PE=1 SV=4	25586.5	25653.5	31216	43369.8	60398.8	12973.4	41205.3	33745.3
YYRPTEVDFLQGDCTK+Y1(Phospho)	O60547	GDP-mannose 4,6 dehydratase OS=Homo sapiens OX=9606 GN=GMDS PE=1 SV=1	349282	325800	354866	151574	443823	34187.1	205796	330069

## Sheet: Spore_R3
Annotated Sequence	Protein Accessions	Protein Descriptions	PDX1_R3	PDX7_R3	PDX3_R3	PDX5_R3	PDX6_R3	PDX50_R3	PDX8_R3
AAVPSGASTGIYEALELR+Y12(Phospho)	P13929; P09104; P06733	Beta-enolase OS=Homo sapiens OX=9606 GN=ENO3 PE=1 SV=5; Gamma-enolase OS=Homo sapiens OX=9606 GN=ENO2 PE=1 SV=3; Alpha-enolase OS=Homo sapiens OX=9606 GN=ENO1 PE=1 SV=2	125367	117347	153231	300155	62748.2	454740	252097
AAYFGIYDTAK+Y3(Phospho)	P05141	ADP/ATP translocase 2 OS=Homo sapiens OX=9606 GN=SLC25A5 PE=1 SV=7	134161	93163.1	137659	1.50429e+06	127450	305031	210810
AAYFGIYDTAK+Y7(Phospho)	P05141	ADP/ATP translocase 2 OS=Homo sapiens OX=9606 GN=SLC25A5 PE=1 SV=7	48118.2	42932.8	64634.8	420298	41604	165206	84713.8
AAYFGVYDTAK+Y3(Phospho)	P12236; P12235	ADP/ATP translocase 3 OS=Homo sapiens OX=9606 GN=SLC25A6 PE=1 SV=4; ADP/ATP translocase 1 OS=Homo sapiens OX=9606 GN=SLC25A4 PE=1 SV=4	40490.8	97565.4	63505.1	47117.8	46689.7	114013	38833.7
AAYFGVYDTAK+Y7(Phospho)	P12236; P12235	ADP/ATP translocase 3 OS=Homo sapiens OX=9606 GN=SLC25A6 PE=1 SV=4; ADP/ATP translocase 1 OS=Homo sapiens OX=9606 GN=SLC25A4 PE=1 SV=4	39187.1	163123	69371	67764.6	44949.3	136369	44249.3
ACYGVLR+Y3(Phospho)	P23396	40S ribosomal protein S3 OS=Homo sapiens OX=9606 GN=RPS3 PE=1 SV=2	6242.3	5663.9	22673.4	9953.75	10002.8	22933.6	16349.7
ADHQPLTEASYVNLPTIALCNTDSPLR+Y11(Phospho)	P08865	40S ribosomal protein SA OS=Homo sapiens OX=9606 GN=RPSA PE=1 SV=4	9944.99	10854.6	16418.1	26370.3	6357.44	33868.4	16934.1
ADYDTLSLR+Y3(Phospho)	Q9Y446	Plakophilin-3 OS=Homo sapiens OX=9606 GN=PKP3 PE=1 SV=1	51922.5	43481.3	104410	669781	15403.5	170861	101931
AGTFQAFEQFGQQLLAHGHYASPEIK+Y20(Phospho)	Q13813	Spectrin alpha chain, non-erythrocytic 1 OS=Homo sapiens OX=9606 GN=SPTAN1 PE=1 SV=3	30179	40800	93733.6	85826.3	15538.2	192902	81966.6
AHAWPSPYKDYEVK+Y8(Phospho)	Q8NFJ5	Retinoic acid-induced protein 3 OS=Homo sapiens OX=9606 GN=GPRC5A PE=1 SV=2	12678	8734.17	67898.4	15188.7	6156.47	26439.3	9939.99
AIMTYVSSFYHAFSGAQK+Y10(Phospho)	P12814; O43707	Alpha-actinin-1 OS=Homo sapiens OX=9606 GN=ACTN1 PE=1 SV=2; Alpha-actinin-4 OS=Homo sapiens OX=9606 GN=ACTN4 PE=1 SV=2	26561.9	71012.4	73865.2	97775.1	12141.9	90552.4	114327
ALDYYMLR+Y4(Phospho)	Q9Y490	Talin-1 OS=Homo sapiens OX=9606 GN=TLN1 PE=1 SV=3	176682	147281	472431	289654	6451.75	234032	234799
ALELDSNLYR+Y9(Phospho)	P35579	Myosin-9 OS=Homo sapiens OX=9606 GN=MYH9 PE=1 SV=4	475031	471017	258558	418982	486675	1.44348e+06	787286
ANPQERDGVYDVPLHNPPDAK+Y10(Phospho)	Q14511	Enhancer of filamentation 1 OS=Homo sapiens OX=9606 GN=NEDD9 PE=1 SV=1	5420.66	4015.48	6787.77	13991.4	3053.01	17769.4	9062.54
AVCSTYLQSR+Y6(Phospho)	Q9H2X6; Q86Z02	Homeodomain-interacting protein kinase 2 OS=Homo sapiens OX=9606 GN=HIPK2 PE=1 SV=2; Homeodomain-interacting protein kinase 1 OS=Homo sapiens OX=9606 GN=HIPK1 PE=1 SV=1	3.57628e+06	4.30884e+06	4.16497e+06	4.50681e+06	661426	1.67128e+06	3.15471e+06
AYSQEEITQGFEETGDTLYAPYSTHFQLQNQPPQK+Y19(Phospho)	Q8NFJ5	Retinoic acid-induced protein 3 OS=Homo sapiens OX=9606 GN=GPRC5A PE=1 SV=2	9416.67	13147.2	241365	23499.8	197.179	40373	14113.1
AYTNFDAER+Y2(Phospho)	A6NMY6; P07355	Putative annexin A2-like protein OS=Homo sapiens OX=9606 GN=ANXA2P2 PE=5 SV=2; Annexin A2 OS=Homo sapiens OX=9606 GN=ANXA2 PE=1 SV=2	77074.4	62241.5	23182.2	165961	11814	118638	17707.6
CEFQDAYVLLSEK+Y7(Phospho)	P10809	60 kDa heat shock protein, mitochondrial OS=Homo sapiens OX=9606 GN=HSPD1 PE=1 SV=2	22571.3	21439.6	33998.2	74595.6	96711.4	72707.3	47274.9
CSSVYENCLEQSR+Y5(Phospho)	Q6S5L8	SHC-transforming protein 4 OS=Homo sapiens OX=9606 GN=SHC4 PE=1 SV=1	8722.43	4963.38	5573.41	35894.4	3422.76	13091.4	8922.42
CYEMASHLR+Y2(Phospho)	P07737	Profilin-1 OS=Homo sapiens OX=9606 GN=PFN1 PE=1 SV=2	16497.1	11752.9	12443.1	13996.7	5249	48855.2	12847.5
DASSQDCYDIPR+Y8(Phospho)	Q13480	GRB2-associated-binding protein 1 OS=Homo sapiens OX=9606 GN=GAB1 PE=1 SV=2	8685.95	5376.53	6693.91	156702	0	23692.4	27972.7
DAVTYTEHAK+Y5(Phospho)	P62805	Histone H4 OS=Homo sapiens OX=9606 GN=H4C1 PE=1 SV=2	11841.4	19174.4	52398.5	50104	40544.9	33730.3	72927.7
DGVYDVPLHNPPDAK+Y4(Phospho)	Q14511	Enhancer of filamentation 1 OS=Homo sapiens OX=9606 GN=NEDD9 PE=1 SV=1	23047.9	16061.7	22478.5	141904	17259.4	63597.2	66101.4
DHLEGLYAK+Y7(Phospho)	Q8TEW8	Partitioning defective 3 homolog B OS=Homo sapiens OX=9606 GN=PARD3B PE=1 SV=2	11730	8748.48	11022.5	93730.7	5844.81	25534.4	18815.1
DHVVEGEPYAGYDR+Y9(Phospho)	O75063	Glycosaminoglycan xylosylkinase OS=Homo sapiens OX=9606 GN=FAM20B PE=1 SV=1	114563	64500.6	120640	48525.9	23415.5	114206	79304
DHVVEGEPYAGYDRHNAEVAAFHLDR+Y9(Phospho)	O75063	Glycosaminoglycan xylosylkinase OS=Homo sapiens OX=9606 GN=FAM20B PE=1 SV=1	15800.8	11662.5	16756.7	23783.6	6947.81	52927.7	19682.5
DLDIIDNYDYSHTVK+Y10(Phospho)	O75369	Filamin-B OS=Homo sapiens OX=9606 GN=FLNB PE=1 SV=2	86245.9	81774	101285	91988.6	24159.5	190924	108308
DLYANTVLSGGTTMYPGIADR+Y3(Phospho)	P60709; P63261	Actin, cytoplasmic 1 OS=Homo sapiens OX=9606 GN=ACTB PE=1 SV=1; Actin, cytoplasmic 2 OS=Homo sapiens OX=9606 GN=ACTG1 PE=1 SV=1	14592.9	15634.3	21057.4	31417.6	15704.8	66253.4	21834.5
DPDERPTFEYIQSFLEDYFTATEPQYQPGENL+Y26(Phospho)	P07947	Tyrosine-protein kinase Yes OS=Homo sapiens OX=9606 GN=YES1 PE=1 SV=3	19703.3	45415.1	20391.4	96564	2459.09	44629.3	55796.4
DQYLMWLTQK+Y3(Phospho)	P27986	Phosphatidylinositol 3-kinase regulatory subunit alpha OS=Homo sapiens OX=9606 GN=PIK3R1 PE=1 SV=2	30385.9	25675.3	26013.5	20481.3	16635	39863.9	29363.6
DTLYEAVR+Y4(Phospho)	P62906	60S ribosomal protein L10a OS=Homo sapiens OX=9606 GN=RPL10A PE=1 SV=2	24571.4	28161.7	45796.3	117571	10571.9	59302.1	44135.8
DVDCAYLR+Y6(Phospho)	Q14533; P78386; O43790; A6NCN2; P78385	Keratin, type II cuticular Hb1 OS=Homo sapiens OX=9606 GN=KRT81 PE=1 SV=3; Keratin, type II cuticular Hb5 OS=Homo sapiens OX=9606 GN=KRT85 PE=1 SV=1; Keratin, type II cuticular Hb6 OS=Homo sapiens OX=9606 GN=KRT86 PE=1 SV=1; Putative keratin-87 protein OS=Homo sapiens OX=9606 GN=KRT87P PE=5 SV=4; Keratin, type II cuticular Hb3 OS=Homo sapiens OX=9606 GN=KRT83 PE=1 SV=2	28630.7	105343	77366.1	126971	48225.5	76927.1	68470
DVTIGGSAPIYVK+Y11(Phospho)	Q8TEW0	Partitioning defective 3 homolog OS=Homo sapiens OX=9606 GN=PARD3 PE=1 SV=2	43981.9	44556.5	51080.1	205243	16737	62196	164559
DYLHLPPEIVPATLR+Y2(Phospho)	P46783	40S ribosomal protein S10 OS=Homo sapiens OX=9606 GN=RPS10 PE=1 SV=1	46223.1	47235.7	95382.3	102996	32071.3	215768	103970
DYSHYYTTIQDLR+Y5(Phospho)	P08727	Keratin, type I cytoskeletal 19 OS=Homo sapiens OX=9606 GN=KRT19 PE=1 SV=4	25848	14236.5	17918.3	30271.8	11628.5	71295.3	21908.7
DYSNFDQEFLNEK+Y2(Phospho)	Q05655	Protein kinase C delta type OS=Homo sapiens OX=9606 GN=PRKCD PE=1 SV=2	20014.7	20377.1	30650.2	47114.3	7466.32	62950.1	68053.2
EADSSSDYVNMDFTK+Y8(Phospho)	O14654	Insulin receptor substrate 4 OS=Homo sapiens OX=9606 GN=IRS4 PE=1 SV=1	13079.9	12196.7	44260.6	409902	4026.59	119959	93519.2
EADSSSDYVNMDFTKR+M11(Oxidation);Y8(Phospho)	O14654	Insulin receptor substrate 4 OS=Homo sapiens OX=9606 GN=IRS4 PE=1 SV=1	13353.3	10469.3	24781	201285	9889.04	151351	93436.8
EADSSSDYVNMDFTKR+Y8(Phospho)	O14654	Insulin receptor substrate 4 OS=Homo sapiens OX=9606 GN=IRS4 PE=1 SV=1	45289.3	37952.7	144473	1.4025e+06	21868.7	526746	392985
EEDEHPYELLLTAETK+Y7(Phospho)	Q92625	Ankyrin repeat and SAM domain-containing protein 1A OS=Homo sapiens OX=9606 GN=ANKS1A PE=1 SV=4	211253	196927	173374	2.53831e+06	27254.8	461893	395981
EFEVYGPIKR+Y5(Phospho)	P08621	U1 small nuclear ribonucleoprotein 70 kDa OS=Homo sapiens OX=9606 GN=SNRNP70 PE=1 SV=2	126621	218158	1.47295e+06	1.0813e+06	31627.8	616400	911774
EFIYYADVKEPESFPFVILGNK+Y4(Phospho)	P51151	Ras-related protein Rab-9A OS=Homo sapiens OX=9606 GN=RAB9A PE=1 SV=1	55860	156337	412027	61213.4	0	74286	44894.8
EGDPAIYAER+Y7(Phospho)	Q9UGI8	Testin OS=Homo sapiens OX=9606 GN=TES PE=1 SV=1	8807.94	6423.3	11942.2	6657.29	0	22642.8	21026.4
EHALLAYTLGVK+Y7(Phospho)	Q05639; P68104; Q5VTE0	Elongation factor 1-alpha 2 OS=Homo sapiens OX=9606 GN=EEF1A2 PE=1 SV=1; Elongation factor 1-alpha 1 OS=Homo sapiens OX=9606 GN=EEF1A1 PE=1 SV=1; Putative elongation factor 1-alpha-like 3 OS=Homo sapiens OX=9606 GN=EEF1A1P5 PE=5 SV=1	909863	826507	1.0234e+06	1.21622e+06	96365.7	1.1424e+06	1.26348e+06
EIADYLAAGKDER+Y5(Phospho)	P53990	IST1 homolog OS=Homo sapiens OX=9606 GN=IST1 PE=1 SV=1	42484.3	41204.5	48764	48349.1	36945.9	60213.4	70953.1
EIDVSYVK+Y6(Phospho)	P54760	Ephrin type-B receptor 4 OS=Homo sapiens OX=9606 GN=EPHB4 PE=1 SV=2	71465.9	62369.1	133031	85488.1	17844.2	290482	566511
EITQDTNDITYADLNLPK+Y11(Phospho)	P78324	Tyrosine-protein phosphatase non-receptor type substrate 1 OS=Homo sapiens OX=9606 GN=SIRPA PE=1 SV=2	56448.8	52106.1	258064	223999	33309.9	224726	93997.8
EKAEERPTFDYLQSVLDDFYTATEGQYQQQP+Y27(Phospho)	P07948	Tyrosine-protein kinase Lyn OS=Homo sapiens OX=9606 GN=LYN PE=1 SV=3	9397.65	18147.1	6954.61	28006.5	9591.46	34814.3	23699.5
ELEAENYHDIKR+Y7(Phospho)	Q01082	Spectrin beta chain, non-erythrocytic 1 OS=Homo sapiens OX=9606 GN=SPTBN1 PE=1 SV=2	4471.46	5561.08	6151.24	5928.64	661.523	17549.1	6889.01
ELFDDPSYVNVQNLDK+Y8(Phospho)	P29353	SHC-transforming protein 1 OS=Homo sapiens OX=9606 GN=SHC1 PE=1 SV=4	2.07061e+06	4.72768e+06	546429	1.75805e+07	41568.1	2.48964e+06	1.03682e+07
ELNYFAK+Y4(Phospho)	P00558	Phosphoglycerate kinase 1 OS=Homo sapiens OX=9606 GN=PGK1 PE=1 SV=3	478060	393696	493934	1.06552e+06	177691	811418	958613
EPPPYQEPRPR+Y5(Phospho)	Q08345	Epithelial discoidin domain-containing receptor 1 OS=Homo sapiens OX=9606 GN=DDR1 PE=1 SV=1	28412.4	5535.28	27586.1	18718.8	24.8961	16122.3	3333.01
EQAEEERYFR+Y8(Phospho)	Q9UII2	ATPase inhibitor, mitochondrial OS=Homo sapiens OX=9606 GN=ATP5IF1 PE=1 SV=1	9950.74	11651.9	7567.96	13515	20530.3	22441.8	60657.1
ERDYAEIQDFHR+Y4(Phospho)	Q8TEW0	Partitioning defective 3 homolog OS=Homo sapiens OX=9606 GN=PARD3 PE=1 SV=2	21378.6	20607.9	23703.6	444842	12028.1	64940.8	85884.9
EVCDGWSLPNPEYYTLR+Y13(Phospho)	Q96JJ3	Engulfment and cell motility protein 2 OS=Homo sapiens OX=9606 GN=ELMO2 PE=1 SV=2	57827.1	54162.5	243799	96403.5	92772.6	173833	127159
EVDPAYIKIEEVIGTGSFGEVR+Y6(Phospho)	O15197	Ephrin type-B receptor 6 OS=Homo sapiens OX=9606 GN=EPHB6 PE=1 SV=4	15653.5	16835.5	20236	32778.3	15228.7	226884	668349
EVSTYIK+Y5(Phospho)	P68104; Q5VTE0	Elongation factor 1-alpha 1 OS=Homo sapiens OX=9606 GN=EEF1A1 PE=1 SV=1; Putative elongation factor 1-alpha-like 3 OS=Homo sapiens OX=9606 GN=EEF1A1P5 PE=5 SV=1	135907	126056	139591	168159	47916.5	162757	150867
EYDQLYEEYTR+Y6(Phospho)	O00459	Phosphatidylinositol 3-kinase regulatory subunit beta OS=Homo sapiens OX=9606 GN=PIK3R2 PE=1 SV=2	233790	556098	72050.9	121750	41672.5	233777	171014
EYDRLYEEYTR+Y6(Phospho)	P27986; Q92569	Phosphatidylinositol 3-kinase regulatory subunit alpha OS=Homo sapiens OX=9606 GN=PIK3R1 PE=1 SV=2; Phosphatidylinositol 3-kinase regulatory subunit gamma OS=Homo sapiens OX=9606 GN=PIK3R3 PE=1 SV=2	59358.5	48133.5	90043.6	78541.1	74002.1	103315	69966.1
EYGMIYLGK+Y2(Phospho)	Q7KZF4	Staphylococcal nuclease domain-containing protein 1 OS=Homo sapiens OX=9606 GN=SND1 PE=1 SV=1	87152.2	87911.6	318974	137459	15570.3	355134	238102
FANYIDKVR+Y4(Phospho)	P08670	Vimentin OS=Homo sapiens OX=9606 GN=VIM PE=1 SV=4	188545	100332	92807.8	89051.6	10346.3	133841	128097
FIHQQPQSSSPVYGSSAK+Y13(Phospho)	P49023	Paxillin OS=Homo sapiens OX=9606 GN=PXN PE=1 SV=3	6792.47	4409.14	4708.63	28841.8	4011.13	17242.3	5192.28
FLEDDPSDPTYTSSLGGK+Y11(Phospho)	P54753	Ephrin type-B receptor 3 OS=Homo sapiens OX=9606 GN=EPHB3 PE=1 SV=2	395187	334153	5.61803e+06	3.05961e+06	58861.1	1.54823e+06	415551
FLFPEYILDPEPQPTR+Y6(Phospho)	Q8NC60	Nitric oxide-associated protein 1 OS=Homo sapiens OX=9606 GN=NOA1 PE=1 SV=2	8339.86	15727.2	21057.7	32259.8	78368.1	48452.9	25026.1
FSGWYDADLSPAGHEEAK+Y5(Phospho)	P18669	Phosphoglycerate mutase 1 OS=Homo sapiens OX=9606 GN=PGAM1 PE=1 SV=2	27350.3	25458.1	56554.8	74860.8	19272.1	83437.6	52282.5
GAYSLSIR+Y3(Phospho)	P07947; P06241; P09769	Tyrosine-protein kinase Yes OS=Homo sapiens OX=9606 GN=YES1 PE=1 SV=3; Tyrosine-protein kinase Fyn OS=Homo sapiens OX=9606 GN=FYN PE=1 SV=3; Tyrosine-protein kinase Fgr OS=Homo sapiens OX=9606 GN=FGR PE=1 SV=2	244945	391589	1.38944e+06	558541	0	449554	505817
GEGLYADPYGLLHEGR+Y5(Phospho)	Q9C0H9	SRC kinase signaling inhibitor 1 OS=Homo sapiens OX=9606 GN=SRCIN1 PE=1 SV=4	14671.9	10785.1	15231.7	58496.3	5387.85	44066.2	26451.6
GEPNVSYICSR+Y7(Phospho);S10(Phospho)	P49840; P49841	Glycogen synthase kinase-3 alpha OS=Homo sapiens OX=9606 GN=GSK3A PE=1 SV=2; Glycogen synthase kinase-3 beta OS=Homo sapiens OX=9606 GN=GSK3B PE=1 SV=2	339737	419268	368008	683645	42167.4	464826	463898
GEPNVSYICSR+Y7(Phospho)	P49840; P49841	Glycogen synthase kinase-3 alpha OS=Homo sapiens OX=9606 GN=GSK3A PE=1 SV=2; Glycogen synthase kinase-3 beta OS=Homo sapiens OX=9606 GN=GSK3B PE=1 SV=2	1.45923e+08	2.11921e+08	2.15942e+08	2.23149e+08	229551	6.39784e+07	1.65693e+08
GHEYTNIK+Y4(Phospho)	Q06124	Tyrosine-protein phosphatase non-receptor type 11 OS=Homo sapiens OX=9606 GN=PTPN11 PE=1 SV=3	1519.75	2107.34	951.85	4671.7	0	8576.88	3391.73
GHGQPGADAEKPFYVNVEFHHER+Y14(Phospho)	P11274	Breakpoint cluster region protein OS=Homo sapiens OX=9606 GN=BCR PE=1 SV=2	10652	6492.15	5466.7	6267.62	3432.01	12555.5	3653.07
GPAVGIYNDNINTEMPR+Y7(Phospho)	Q9H5V8	CUB domain-containing protein 1 OS=Homo sapiens OX=9606 GN=CDCP1 PE=1 SV=3	10108.8	18912.6	8754.08	72289.1	4373.36	40633.5	46770
GPLDGSPYAQVQRPPR+Y8(Phospho)	Q63HR2	Tensin-2 OS=Homo sapiens OX=9606 GN=TNS2 PE=1 SV=2	197554	63200.2	72904.9	71997.1	7240.97	55604.5	27329.5
GRGEYFAIK+Y5(Phospho)	Q05655	Protein kinase C delta type OS=Homo sapiens OX=9606 GN=PRKCD PE=1 SV=2	34180.7	28070.6	64403.4	101516	109408	118366	129659
GSHQISLDNPDYQQDFFPK+Y12(Phospho)	P00533	Epidermal growth factor receptor OS=Homo sapiens OX=9606 GN=EGFR PE=1 SV=2	28535.1	42135.9	15254.5	327527	4664.59	77642	246803
GSPHYFSPFRPY+Y5(Phospho)	Q13242	Serine/arginine-rich splicing factor 9 OS=Homo sapiens OX=9606 GN=SRSF9 PE=1 SV=1	92480.1	115615	168958	169286	25949.8	163323	121069
GSTAENAEYLR+Y9(Phospho)	P00533	Epidermal growth factor receptor OS=Homo sapiens OX=9606 GN=EGFR PE=1 SV=2	25509.2	37675.2	3868	368128	0	0	211775
GTPTAENPEYLGLDVPV+Y10(Phospho)	P04626	Receptor tyrosine-protein kinase erbB-2 OS=Homo sapiens OX=9606 GN=ERBB2 PE=1 SV=1	21522.9	23552.6	17879.6	61087.8	32225.4	97276.1	51266.4
HADAEMTGYVVTR+M6(Oxidation);Y9(Phospho)	O15264	Mitogen-activated protein kinase 13 OS=Homo sapiens OX=9606 GN=MAPK13 PE=1 SV=1	25663	10098.3	49116.7	21132.3	6456.05	69728.3	28590.5
HADAEMTGYVVTR+Y9(Phospho)	O15264	Mitogen-activated protein kinase 13 OS=Homo sapiens OX=9606 GN=MAPK13 PE=1 SV=1	57428.2	43309.5	84272.1	71172.3	28736.1	144207	56334.3
HGHYFVALFDYQAR+Y4(Phospho)	P42685	Tyrosine-protein kinase FRK OS=Homo sapiens OX=9606 GN=FRK PE=1 SV=1	183249	140348	180119	338389	54673.6	360120	182315
HLLAPGPQDIYDVPPVR+Y11(Phospho)	P56945	Breast cancer anti-estrogen resistance protein 1 OS=Homo sapiens OX=9606 GN=BCAR1 PE=1 SV=2	149167	122575	153530	322201	115829	564706	224257
HTDDEMTGYVATR+M6(Oxidation);T7(Phospho);Y9(Phospho)	Q16539	Mitogen-activated protein kinase 14 OS=Homo sapiens OX=9606 GN=MAPK14 PE=1 SV=3	39752.6	20886.4	40077.5	32898.3	24684.2	160947	57936.8
HTDDEMTGYVATR+M6(Oxidation);Y9(Phospho)	Q16539	Mitogen-activated protein kinase 14 OS=Homo sapiens OX=9606 GN=MAPK14 PE=1 SV=3	214259	129269	206495	115717	53668.1	433775	150864
HTDDEMTGYVATR+T7(Phospho);Y9(Phospho)	Q16539	Mitogen-activated protein kinase 14 OS=Homo sapiens OX=9606 GN=MAPK14 PE=1 SV=3	173133	103205	176193	191288	83178.5	564405	223770
HTDDEMTGYVATR+Y9(Phospho)	Q16539	Mitogen-activated protein kinase 14 OS=Homo sapiens OX=9606 GN=MAPK14 PE=1 SV=3	2.82893e+06	1.16203e+06	1.51624e+06	864061	406559	2.92865e+06	1.09514e+06
HVHLENATEYATLR+Y10(Phospho)	Q96A22	Uncharacterized protein C11orf52 OS=Homo sapiens OX=9606 GN=C11orf52 PE=1 SV=2	193331	114160	126541	264894	97106.3	753697	235268
HYGGLTGLNK+Y2(Phospho)	Q8N0Y7; P18669; P15259	Probable phosphoglycerate mutase 4 OS=Homo sapiens OX=9606 GN=PGAM4 PE=3 SV=1; Phosphoglycerate mutase 1 OS=Homo sapiens OX=9606 GN=PGAM1 PE=1 SV=2; Phosphoglycerate mutase 2 OS=Homo sapiens OX=9606 GN=PGAM2 PE=1 SV=3	543024	372427	617915	585144	419723	784375	650006
IADPEHDHTGFLTEYVATR+T13(Phospho);Y15(Phospho)	P27361	Mitogen-activated protein kinase 3 OS=Homo sapiens OX=9606 GN=MAPK3 PE=1 SV=4	1.77726e+06	3.2731e+06	1.99303e+06	1.68775e+07	914081	2.10787e+07	7.15478e+06
IADPEHDHTGFLTEYVATR+Y15(Phospho)	P27361	Mitogen-activated protein kinase 3 OS=Homo sapiens OX=9606 GN=MAPK3 PE=1 SV=4	1.80001e+06	2.95193e+06	1.34454e+06	1.14477e+07	514179	1.08097e+07	5.70703e+06
IAIYELLFK+Y4(Phospho)	P46783	40S ribosomal protein S10 OS=Homo sapiens OX=9606 GN=RPS10 PE=1 SV=1	73263.3	146485	776166	978508	23814	740564	1.16213e+06
IDFYFDENPYFENK+Y10(Phospho)	Q01105; P0DME0	Protein SET OS=Homo sapiens OX=9606 GN=SET PE=1 SV=3; Protein SETSIP OS=Homo sapiens OX=9606 GN=SETSIP PE=1 SV=1	22720	21030.4	33688.8	48418	65464.7	82324.9	48641.2
IEGVYAR+Y5(Phospho)	P18077	60S ribosomal protein L35a OS=Homo sapiens OX=9606 GN=RPL35A PE=1 SV=2	34627	32809.4	153858	111347	12252.3	154650	205883
IFSTLNEFVSHYTK+Y12(Phospho)	P42685	Tyrosine-protein kinase FRK OS=Homo sapiens OX=9606 GN=FRK PE=1 SV=1	26596	19697.5	10593.3	17832.5	8375.41	63746	21633.3
IGEGTYGVVYK+T5(Phospho);Y6(Phospho)	P24941; P06493; Q00526	Cyclin-dependent kinase 2 OS=Homo sapiens OX=9606 GN=CDK2 PE=1 SV=2; Cyclin-dependent kinase 1 OS=Homo sapiens OX=9606 GN=CDK1 PE=1 SV=3; Cyclin-dependent kinase 3 OS=Homo sapiens OX=9606 GN=CDK3 PE=1 SV=1	1.73675e+07	3.46161e+07	7.06315e+07	1.3048e+08	1.31776e+06	3.31867e+07	3.31183e+07
IGEGTYGVVYK+Y10(Phospho)	P24941; P06493; Q00526	Cyclin-dependent kinase 2 OS=Homo sapiens OX=9606 GN=CDK2 PE=1 SV=2; Cyclin-dependent kinase 1 OS=Homo sapiens OX=9606 GN=CDK1 PE=1 SV=3; Cyclin-dependent kinase 3 OS=Homo sapiens OX=9606 GN=CDK3 PE=1 SV=1	58681.1	93252.9	202549	519000	6079.86	39805.8	54282.7
IGEGTYGVVYK+Y6(Phospho)	P24941; P06493; Q00526	Cyclin-dependent kinase 2 OS=Homo sapiens OX=9606 GN=CDK2 PE=1 SV=2; Cyclin-dependent kinase 1 OS=Homo sapiens OX=9606 GN=CDK1 PE=1 SV=3; Cyclin-dependent kinase 3 OS=Homo sapiens OX=9606 GN=CDK3 PE=1 SV=1	5.57878e+07	7.43831e+07	1.24973e+08	3.69609e+08	213854	3.71729e+06	3.90013e+07
IGEGTYGVVYKGR+Y10(Phospho)	P06493	Cyclin-dependent kinase 1 OS=Homo sapiens OX=9606 GN=CDK1 PE=1 SV=3	84201.7	99830.2	371390	1.15017e+06	24951.9	164111	164579
IGVVGGCQEYTGAPYFAAISALK+Y10(Phospho)	Q8IW45	ATP-dependent (S)-NAD(P)H-hydrate dehydratase OS=Homo sapiens OX=9606 GN=NAXD PE=1 SV=1	297018	138838	134678	140109	77480.5	267649	615772
IHFPLATYAPVISAEK+Y8(Phospho)	P0DPH7; Q6PEY2; Q71U36; P68363; Q9BQE3; P68366	Tubulin alpha-3C chain OS=Homo sapiens OX=9606 GN=TUBA3C PE=1 SV=1; Tubulin alpha-3E chain OS=Homo sapiens OX=9606 GN=TUBA3E PE=1 SV=2; Tubulin alpha-1A chain OS=Homo sapiens OX=9606 GN=TUBA1A PE=1 SV=1; Tubulin alpha-1B chain OS=Homo sapiens OX=9606 GN=TUBA1B PE=1 SV=1; Tubulin alpha-1C chain OS=Homo sapiens OX=9606 GN=TUBA1C PE=1 SV=1; Tubulin alpha-4A chain OS=Homo sapiens OX=9606 GN=TUBA4A PE…	31073.6	25646.6	60620.4	28202.5	27014.1	71249	34328.4
IIQLLDDYPK+Y8(Phospho)	P05388; Q8NHW5	60S acidic ribosomal protein P0 OS=Homo sapiens OX=9606 GN=RPLP0 PE=1 SV=1; 60S acidic ribosomal protein P0-like OS=Homo sapiens OX=9606 GN=RPLP0P6 PE=5 SV=1	144783	103851	141974	154387	69714	409664	194049
IIQLLDDYPKCFIVGADNVGSK+Y8(Phospho)	P05388; Q8NHW5	60S acidic ribosomal protein P0 OS=Homo sapiens OX=9606 GN=RPLP0 PE=1 SV=1; 60S acidic ribosomal protein P0-like OS=Homo sapiens OX=9606 GN=RPLP0P6 PE=5 SV=1	20294	17828.4	20157.5	26398.7	14535.7	81893.7	41535.2
IQEIIEQLDVTTSEYEKEK+Y15(Phospho)	P10809	60 kDa heat shock protein, mitochondrial OS=Homo sapiens OX=9606 GN=HSPD1 PE=1 SV=2	21071.7	15964.9	47663.2	44702.7	58454	90609.5	75774.2
IQNTGDYYDLYGGEK+Y7(Phospho)	Q06124	Tyrosine-protein phosphatase non-receptor type 11 OS=Homo sapiens OX=9606 GN=PTPN11 PE=1 SV=3	468226	369189	317558	520767	34474	380010	555074
IRPGEYEQFESTIGFK+Y6(Phospho)	Q9H4G0	Band 4.1-like protein 1 OS=Homo sapiens OX=9606 GN=EPB41L1 PE=1 SV=2	56258.7	52385.3	81176.9	344929	37530.1	312816	352692
IRYESLTDPSK+Y3(Phospho)	P07900; P08238; Q58FF8; Q58FF6; Q58FF7	Heat shock protein HSP 90-alpha OS=Homo sapiens OX=9606 GN=HSP90AA1 PE=1 SV=5; Heat shock protein HSP 90-beta OS=Homo sapiens OX=9606 GN=HSP90AB1 PE=1 SV=4; Putative heat shock protein HSP 90-beta 2 OS=Homo sapiens OX=9606 GN=HSP90AB2P PE=1 SV=2; Putative heat shock protein HSP 90-beta 4 OS=Homo sapiens OX=9606 GN=HSP90AB4P PE=5 SV=1; Putative heat shock protein HSP 90-beta-3 OS=Homo sapiens OX=9…	35534.4	38277.2	94388.6	66507.4	21798.3	77112.3	44121
IYQFTAASPK+Y2(Phospho)	O75563	Src kinase-associated phosphoprotein 2 OS=Homo sapiens OX=9606 GN=SKAP2 PE=1 SV=1	42295	24086.5	26689.2	29190.6	7776.26	62888.4	32721.4
IYQYIQSR+Y4(Phospho)	Q9Y463; Q13627	Dual specificity tyrosine-phosphorylation-regulated kinase 1B OS=Homo sapiens OX=9606 GN=DYRK1B PE=1 SV=1; Dual specificity tyrosine-phosphorylation-regulated kinase 1A OS=Homo sapiens OX=9606 GN=DYRK1A PE=1 SV=2	7.0837e+07	5.58212e+07	7.81929e+07	8.69353e+07	2.01409e+07	1.45359e+08	6.97086e+07
IYVDDGLISLQVK+Y2(Phospho)	P14618	Pyruvate kinase PKM OS=Homo sapiens OX=9606 GN=PKM PE=1 SV=4	31610.4	25764	38883.3	27739	5099.59	47510.8	22282.5
KDLYANTVLSGGTTMYPGIADR+Y4(Phospho)	P60709; P63261	Actin, cytoplasmic 1 OS=Homo sapiens OX=9606 GN=ACTB PE=1 SV=1; Actin, cytoplasmic 2 OS=Homo sapiens OX=9606 GN=ACTG1 PE=1 SV=1	58355.2	58149.8	49561.8	72364.7	62457.5	105070	70058.2
KLDNGGYYITTR+Y7(Phospho)	P07947; P06241	Tyrosine-protein kinase Yes OS=Homo sapiens OX=9606 GN=YES1 PE=1 SV=3; Tyrosine-protein kinase Fyn OS=Homo sapiens OX=9606 GN=FYN PE=1 SV=3	75485.1	71508.6	237310	110199	1630.43	126142	124102
KLEAAEDIAYQLSR+Y10(Phospho)	P35232	Prohibitin OS=Homo sapiens OX=9606 GN=PHB PE=1 SV=1	61956.5	50742.7	43078.7	98829.5	27374.1	164213	73364.5
KPTYDPVSEDQDPLSSDFK+Y4(Phospho)	Q07912	Activated CDC42 kinase 1 OS=Homo sapiens OX=9606 GN=TNK2 PE=1 SV=3	15545.6	15920.2	12369	54159.6	20521.3	62549.7	20181
KPTYDPVSEDQDPLSSDFKR+Y4(Phospho)	Q07912	Activated CDC42 kinase 1 OS=Homo sapiens OX=9606 GN=TNK2 PE=1 SV=3	150517	93455.8	87927.1	667450	246805	461371	125398
KTAGLSDLY+Y9(Phospho)	Q99816	Tumor susceptibility gene 101 protein OS=Homo sapiens OX=9606 GN=TSG101 PE=1 SV=2	36274	24546.5	38868.7	60834.4	30024.9	125131	52949
KTGVAGEDMQDNSGTYGK+Y16(Phospho)	Q05655	Protein kinase C delta type OS=Homo sapiens OX=9606 GN=PRKCD PE=1 SV=2	827.629	5955.63	2095.39	62513.3	838.452	2590.01	30968.2
KVEEPSIYESVR+Y8(Phospho)	Q9UN19	Dual adapter for phosphotyrosine and 3-phosphotyrosine and 3-phosphoinositide OS=Homo sapiens OX=9606 GN=DAPP1 PE=1 SV=1	99647.1	57326.4	55810.8	189571	88827.8	472301	80758.5
KVYNDGYDDDNYDYIVK+Y12(Phospho)	Q13627	Dual specificity tyrosine-phosphorylation-regulated kinase 1A OS=Homo sapiens OX=9606 GN=DYRK1A PE=1 SV=2	22675.9	23238.2	83643.8	117441	1915.88	49018.1	81454.4
LATELYHQK+Y6(Phospho)	Q06210	Glutamine--fructose-6-phosphate aminotransferase [isomerizing] 1 OS=Homo sapiens OX=9606 GN=GFPT1 PE=1 SV=3	6851.38	7802.82	32774.6	12309.3	4739.15	20686.9	14934.7
LCDFGSASHVADNDITPYLVSR+Y18(Phospho)	Q13523	Serine/threonine-protein kinase PRP4 homolog OS=Homo sapiens OX=9606 GN=PRPF4B PE=1 SV=3	1.45115e+07	2.46921e+07	1.48518e+07	2.55421e+07	4.77894e+06	2.0609e+07	2.10522e+07
LCVVLGPYGPEWQENPYPFQCTIDDPTK+Y17(Phospho)	Q96RF0	Sorting nexin-18 OS=Homo sapiens OX=9606 GN=SNX18 PE=1 SV=2	18143.2	14247.4	13901.8	26939.5	7113.24	58022.8	21726.1
LDEDLAAYCR+Y8(Phospho)	P09543	2',3'-cyclic-nucleotide 3'-phosphodiesterase OS=Homo sapiens OX=9606 GN=CNP PE=1 SV=2	24438.3	21807.8	44541.1	77985.6	8051.66	76078.2	41050.1
LGPGGLDDRYSLVSEQLEPAATSTYR+Y10(Phospho)	Q9Y446	Plakophilin-3 OS=Homo sapiens OX=9606 GN=PKP3 PE=1 SV=1	8466.31	12271.9	16709.5	76823.3	5700.82	62156.5	14320
LIEDNEYTAR+Y7(Phospho)	P06239; P07947; P06241; P12931	Tyrosine-protein kinase Lck OS=Homo sapiens OX=9606 GN=LCK PE=1 SV=6; Tyrosine-protein kinase Yes OS=Homo sapiens OX=9606 GN=YES1 PE=1 SV=3; Tyrosine-protein kinase Fyn OS=Homo sapiens OX=9606 GN=FYN PE=1 SV=3; Proto-oncogene tyrosine-protein kinase Src OS=Homo sapiens OX=9606 GN=SRC PE=1 SV=3	1.0301e+06	1.05333e+06	1.83394e+06	1.76408e+07	90554.6	549095	6.17721e+06
LKKEDIYAVEIVGGATR+Y7(Phospho)	P34932	Heat shock 70 kDa protein 4 OS=Homo sapiens OX=9606 GN=HSPA4 PE=1 SV=4	21299.3	19312.2	19598.1	57596.5	27527.7	57869.1	29868.6
LLAQAEGEPCYIR+Y11(Phospho)	P29597	Non-receptor tyrosine-protein kinase TYK2 OS=Homo sapiens OX=9606 GN=TYK2 PE=1 SV=3	22714.2	20503.3	25976.7	79965.7	14339.3	95595.6	67786.5
LLDDFDGTYETQGGKIPIR+Y9(Phospho)	P21709	Ephrin type-A receptor 1 OS=Homo sapiens OX=9606 GN=EPHA1 PE=1 SV=4	63034.1	43656.4	87822.4	270236	14897.5	418840	201534
LLDIDETEYHADGGKVPIK+Y9(Phospho)	P04626	Receptor tyrosine-protein kinase erbB-2 OS=Homo sapiens OX=9606 GN=ERBB2 PE=1 SV=1	130674	97029.8	170978	972199	62789.9	452738	325830
LLLATYARPPR+Y6(Phospho)	Q08345	Epithelial discoidin domain-containing receptor 1 OS=Homo sapiens OX=9606 GN=DDR1 PE=1 SV=1	111019	26979.4	85144.7	168481	7250.01	176865	25131.8
LMTGDTYTAHAGAK+M2(Oxidation);Y7(Phospho)	P00519; P42684	Tyrosine-protein kinase ABL1 OS=Homo sapiens OX=9606 GN=ABL1 PE=1 SV=4; Tyrosine-protein kinase ABL2 OS=Homo sapiens OX=9606 GN=ABL2 PE=1 SV=1	23430.2	21231.4	77017.7	47622.9	1323.35	46769.8	30640.6
LMTGDTYTAHAGAK+Y7(Phospho)	P00519; P42684	Tyrosine-protein kinase ABL1 OS=Homo sapiens OX=9606 GN=ABL1 PE=1 SV=4; Tyrosine-protein kinase ABL2 OS=Homo sapiens OX=9606 GN=ABL2 PE=1 SV=1	171031	122606	355425	208770	42146.7	180572	153941
LPSSPVYEDAASFK+Y7(Phospho)	Q14247	Src substrate cortactin OS=Homo sapiens OX=9606 GN=CTTN PE=1 SV=2	29152	33213.3	97880.8	459317	5492.45	75127	205591
LQAEAQELLGYQVDPR+Y11(Phospho)	Q8TAE8	Growth arrest and DNA damage-inducible proteins-interacting protein 1 OS=Homo sapiens OX=9606 GN=GADD45GIP1 PE=1 SV=1	8293.26	10314.2	8793.73	23138.7	10536.3	37774.7	19851.7
LQQTYAALNSK+Y5(Phospho)	P46940	Ras GTPase-activating-like protein IQGAP1 OS=Homo sapiens OX=9606 GN=IQGAP1 PE=1 SV=1	9286.22	11267.2	27643.4	27518.7	7292.57	37184.2	19280.9
LQQYIAPGMK+M9(Oxidation);Y4(Phospho)	P54753	Ephrin type-B receptor 3 OS=Homo sapiens OX=9606 GN=EPHB3 PE=1 SV=2	37947.1	46743.3	291733	92151	7382.28	174457	46959.1
LQQYIAPGMK+Y4(Phospho)	P54753	Ephrin type-B receptor 3 OS=Homo sapiens OX=9606 GN=EPHB3 PE=1 SV=2	148101	157194	2.29663e+06	331445	0	559189	173047
LSLEGDHSTPPSAYGSVK+Y14(Phospho)	A6NMY6; P07355	Putative annexin A2-like protein OS=Homo sapiens OX=9606 GN=ANXA2P2 PE=5 SV=2; Annexin A2 OS=Homo sapiens OX=9606 GN=ANXA2 PE=1 SV=2	460903	673522	219276	1.47547e+06	48008.6	747766	246229
LVYDGIR+Y3(Phospho)	P35221	Catenin alpha-1 OS=Homo sapiens OX=9606 GN=CTNNA1 PE=1 SV=1	129463	149002	234824	247670	14748.5	685010	319880
LWLEAMDGKEPIYTLPAIISK+Y13(Phospho)	A6NI28	Rho GTPase-activating protein 42 OS=Homo sapiens OX=9606 GN=ARHGAP42 PE=1 SV=3	11074.2	12891.8	7408.95	22175.6	6150.74	32141.4	13042.4
LYDAYELK+Y5(Phospho)	P08758	Annexin A5 OS=Homo sapiens OX=9606 GN=ANXA5 PE=1 SV=2	1.69892e+06	943834	1.48153e+06	966844	547704	937663	921597
LYDAYELKHALK+Y5(Phospho)	P08758	Annexin A5 OS=Homo sapiens OX=9606 GN=ANXA5 PE=1 SV=2	329937	235464	268725	199789	154341	598062	224355
LYDFVK+Y2(Phospho)	Q92835	Phosphatidylinositol 3,4,5-trisphosphate 5-phosphatase 1 OS=Homo sapiens OX=9606 GN=INPP5D PE=1 SV=2	299205	187549	113487	585321	35834.6	864691	560384
LYPELSQYMGLSLNEEEIR+Y2(Phospho)	O00560	Syntenin-1 OS=Homo sapiens OX=9606 GN=SDCBP PE=1 SV=1	27540.1	29796.4	39482	37076.3	65562.3	86013.5	37191.6
LYVSSESR+Y2(Phospho)	P00519	Tyrosine-protein kinase ABL1 OS=Homo sapiens OX=9606 GN=ABL1 PE=1 SV=4	26504	27275.6	33700.1	36900.9	6323.95	46221.8	29379.2
MDYVEINIDHK+M1(Oxidation);Y3(Phospho)	Q00341	Vigilin OS=Homo sapiens OX=9606 GN=HDLBP PE=1 SV=2	16754.1	14749.5	22259.5	41864.8	41201.5	71792.8	37931.3
NAGNEQDLGIQYK+Y12(Phospho)	P35221	Catenin alpha-1 OS=Homo sapiens OX=9606 GN=CTNNA1 PE=1 SV=1	47789.7	39946.2	97505.2	110439	23267.1	251005	103419
NEEENIYSVPHDSTQGK+Y7(Phospho)	Q9NRY4	Rho GTPase-activating protein 35 OS=Homo sapiens OX=9606 GN=ARHGAP35 PE=1 SV=3	93163.6	119842	117674	804286	37556.6	298907	367691
NEGVATYAAAVLFR+Y7(Phospho)	P35222	Catenin beta-1 OS=Homo sapiens OX=9606 GN=CTNNB1 PE=1 SV=1	7275.49	5960.9	4828.45	9828.51	5027.1	16052.3	6749.74
NIILEEGKEILVGDVGQTVDDPYATFVK+Y23(Phospho)	P23528	Cofilin-1 OS=Homo sapiens OX=9606 GN=CFL1 PE=1 SV=3	53119	39110.2	105672	41625.6	21810	113503	63360.8
NLIAFSEDGSDPYVR+Y13(Phospho)	A0FGR8	Extended synaptotagmin-2 OS=Homo sapiens OX=9606 GN=ESYT2 PE=1 SV=1	35291.4	27570.7	35310.5	61279.2	18757.7	114989	62594.4
NLSEGNNANYTEYVATR+Y13(Phospho)	O76039	Cyclin-dependent kinase-like 5 OS=Homo sapiens OX=9606 GN=CDKL5 PE=1 SV=1	15922.5	3717.92	4946.92	60138.2	3786.9	19728	15955
NLYAGDYYR+Y3(Phospho);Y7(Phospho)	Q08345	Epithelial discoidin domain-containing receptor 1 OS=Homo sapiens OX=9606 GN=DDR1 PE=1 SV=1	56967.4	23906.1	32151.5	64156.3	13178.2	69310.6	32390.4
NLYAGDYYR+Y3(Phospho)	Q08345	Epithelial discoidin domain-containing receptor 1 OS=Homo sapiens OX=9606 GN=DDR1 PE=1 SV=1	416157	107753	146961	250385	28186.9	223022	86604.2
NMAEQIIQEIYSQIQSK+Y11(Phospho)	P29401	Transketolase OS=Homo sapiens OX=9606 GN=TKT PE=1 SV=3	11281.2	13765.6	9293.74	34283.8	10617.8	38932.5	34674.8
NPGNQAAYEHFETMK+M14(Oxidation);Y8(Phospho)	P18206	Vinculin OS=Homo sapiens OX=9606 GN=VCL PE=1 SV=4	12853.6	11250	13111.4	12898.5	4330.68	55443.9	17706
NPGNQAAYEHFETMK+Y8(Phospho)	P18206	Vinculin OS=Homo sapiens OX=9606 GN=VCL PE=1 SV=4	124372	87410.3	83394.9	90700.6	24597.7	214541	136911
NQALNTDNYGHDLASVQALQR+Y9(Phospho)	Q13813	Spectrin alpha chain, non-erythrocytic 1 OS=Homo sapiens OX=9606 GN=SPTAN1 PE=1 SV=3	15628.6	10771.9	18381.4	44677.3	5291.13	43720.3	18578.7
NRPEERPTFEYIQSVLDDFYTATESQYQQQP+Y27(Phospho)	P08631	Tyrosine-protein kinase HCK OS=Homo sapiens OX=9606 GN=HCK PE=1 SV=5	30974.1	22729.4	24987.8	103950	38170.1	266420	108512
NTSDFVYLK+Y7(Phospho)	Q12959	Disks large homolog 1 OS=Homo sapiens OX=9606 GN=DLG1 PE=1 SV=2	117077	96859.8	299040	172882	8268.74	212547	175320
NTYNQTALDIVNQFTTSQASR+Y3(Phospho)	Q8WXE0	Caskin-2 OS=Homo sapiens OX=9606 GN=CASKIN2 PE=1 SV=2	169924	120146	110896	460455	69068.4	466831	268205
NVYYELNDVR+Y3(Phospho)	Q5T5P2	Sickle tail protein homolog OS=Homo sapiens OX=9606 GN=KIAA1217 PE=1 SV=2	749376	449343	1.16859e+06	872322	45805.7	1.03614e+06	1.95407e+06
QADSEMTGYVVTR+Y9(Phospho)	P53778	Mitogen-activated protein kinase 12 OS=Homo sapiens OX=9606 GN=MAPK12 PE=1 SV=3	48259	47529.8	46814.7	70627.5	5167.94	55842.5	45402.6
QASEQNWANYSAEQNR+Y10(Phospho)	P17302	Gap junction alpha-1 protein OS=Homo sapiens OX=9606 GN=GJA1 PE=1 SV=2	8378.35	5875.06	7623.33	11873.1	3094.08	16919.3	8077.3
QDVYGPQPQVR+Y4(Phospho)	O60716	Catenin delta-1 OS=Homo sapiens OX=9606 GN=CTNND1 PE=1 SV=1	13590.7	11934.2	23393	58049.5	0	24186.3	55155.2
QESTVSFNPYEPELAPWAADKGPQR+Y10(Phospho)	P43405	Tyrosine-protein kinase SYK OS=Homo sapiens OX=9606 GN=SYK PE=1 SV=1	16020.5	24351.7	13606.5	28931.4	7422.25	42826.6	30241.5
QEYDESGPSIVHR+Y3(Phospho)	A5A3E0; Q9BYX7; P0CG39; P60709; Q6S8J3; P0CG38; P63261	POTE ankyrin domain family member F OS=Homo sapiens OX=9606 GN=POTEF PE=1 SV=2; Putative beta-actin-like protein 3 OS=Homo sapiens OX=9606 GN=POTEKP PE=5 SV=1; POTE ankyrin domain family member J OS=Homo sapiens OX=9606 GN=POTEJ PE=3 SV=1; Actin, cytoplasmic 1 OS=Homo sapiens OX=9606 GN=ACTB PE=1 SV=1; POTE ankyrin domain family member E OS=Homo sapiens OX=9606 GN=POTEE PE=2 SV=3; POTE ankyrin do…	1491.57	2610.58	3407.79	4020.42	4926.49	4437.64	4152.94
QGYVIYR+Y3(Phospho)	P61313	60S ribosomal protein L15 OS=Homo sapiens OX=9606 GN=RPL15 PE=1 SV=2	155198	153145	156427	68890.8	58122.1	188280	156033
QLIIEDPYYGNDSDFETVYQQCVR+Y8(Phospho)	P24666	Low molecular weight phosphotyrosine protein phosphatase OS=Homo sapiens OX=9606 GN=ACP1 PE=1 SV=3	22068.9	24967.9	55452.7	79618.3	7650.18	63153	67929.3
QLLYSENK+Y4(Phospho)	P42685	Tyrosine-protein kinase FRK OS=Homo sapiens OX=9606 GN=FRK PE=1 SV=1	107760	147887	83086.1	155898	14850.4	131784	167091
QPAPKPEPSFSEYASVQVPR+Y13(Phospho)	P78324	Tyrosine-protein phosphatase non-receptor type substrate 1 OS=Homo sapiens OX=9606 GN=SIRPA PE=1 SV=2	95854.7	94668.2	569588	1.1557e+06	16223.2	255272	142515
QRQYLELECR+Y4(Phospho)	Q7L7X3	Serine/threonine-protein kinase TAO1 OS=Homo sapiens OX=9606 GN=TAOK1 PE=1 SV=1	7181.25	3585.97	11152.4	7847.54	1377.41	15551.4	6126.47
QSPEDVYFSK+Y7(Phospho)	P29317	Ephrin type-A receptor 2 OS=Homo sapiens OX=9606 GN=EPHA2 PE=1 SV=2	14354.5	15866.3	21810.2	86326.4	8001.37	88584	37177.7
QVEELYHSLLELGEK+Y6(Phospho)	Q13813	Spectrin alpha chain, non-erythrocytic 1 OS=Homo sapiens OX=9606 GN=SPTAN1 PE=1 SV=3	112015	162044	321951	228693	55136.4	296822	156217
QVVESAYEVIK+Y7(Phospho)	P00338	L-lactate dehydrogenase A chain OS=Homo sapiens OX=9606 GN=LDHA PE=1 SV=2	94553.4	80465	97218.4	180075	31109	128625	83726.1
QWTTITAHSLEEGHYVIGPK+Y15(Phospho)	Q9H706	GRB2-associated and regulator of MAPK protein 1 OS=Homo sapiens OX=9606 GN=GAREM1 PE=1 SV=2	34674.6	25716	28119.4	87849.2	15361	84807.9	227238
QYATLDVYNPFETR+Y2(Phospho)	O14828	Secretory carrier-associated membrane protein 3 OS=Homo sapiens OX=9606 GN=SCAMP3 PE=1 SV=3	12329.5	12795.8	18016.1	84071.5	12420.5	82385.7	40344.8
RDNEVDGQDYHFVVSR+Y10(Phospho)	Q92796	Disks large homolog 3 OS=Homo sapiens OX=9606 GN=DLG3 PE=1 SV=2	11630.8	9718.3	11900.7	40095.4	10572.9	105958	15284.1
RDYEVDGRDYHFVTSR+Y10(Phospho)	Q12959	Disks large homolog 1 OS=Homo sapiens OX=9606 GN=DLG1 PE=1 SV=2	2495.79	934.949	3993.18	4389.41	253.725	8836.51	4120.52
RIEYIEAR+Y4(Phospho)	Q8WUW1	Protein BRICK1 OS=Homo sapiens OX=9606 GN=BRK1 PE=1 SV=1	6529.74	5349.41	5141.5	4392.55	2348.46	4212.1	4907.98
RPGPGTLYDVPR+Y8(Phospho)	P56945	Breast cancer anti-estrogen resistance protein 1 OS=Homo sapiens OX=9606 GN=BCAR1 PE=1 SV=2	6709.29	7016.9	6528.26	54941.3	3921.27	36431.6	27089.9
RSDSASSEPVGIYQGFEK+S4(Phospho);Y13(Phospho)	Q05655	Protein kinase C delta type OS=Homo sapiens OX=9606 GN=PRKCD PE=1 SV=2	220589	200544	246176	3.14006e+06	72108.4	3.05107e+06	2.00563e+06
RSDSASSEPVGIYQGFEK+Y13(Phospho)	Q05655	Protein kinase C delta type OS=Homo sapiens OX=9606 GN=PRKCD PE=1 SV=2	299167	298062	236463	9.38197e+06	26688.6	7.38994e+06	3.98404e+06
RSDSASSEPVGIYQGFEKK+Y13(Phospho)	Q05655	Protein kinase C delta type OS=Homo sapiens OX=9606 GN=PRKCD PE=1 SV=2	6680.11	4836.86	18695.4	33814.1	7116.26	37882	24355.5
RSPNEEYVEVGR+Y7(Phospho)	P31321	cAMP-dependent protein kinase type I-beta regulatory subunit OS=Homo sapiens OX=9606 GN=PRKAR1B PE=1 SV=4	1925.49	1481.75	1456.68	20617.4	469.89	2042.74	1068.85
SAAASNYV+Y7(Phospho)	O14493	Claudin-4 OS=Homo sapiens OX=9606 GN=CLDN4 PE=1 SV=1	30112.7	33918.3	37134.7	80427	11668.5	66841.6	56822.8
SDSASSEPVGIYQGFEK+Y12(Phospho)	Q05655	Protein kinase C delta type OS=Homo sapiens OX=9606 GN=PRKCD PE=1 SV=2	267522	226663	220799	3.67351e+06	98222.3	2.95593e+06	1.80973e+06
SELPYEELWLEEGKPSHQPLTR+Y5(Phospho)	Q9H706	GRB2-associated and regulator of MAPK protein 1 OS=Homo sapiens OX=9606 GN=GAREM1 PE=1 SV=2	14628.3	11434	11110	45175.1	8848.15	32525.5	93873
SESVVYADIR+Y6(Phospho)	O95297	Myelin protein zero-like protein 1 OS=Homo sapiens OX=9606 GN=MPZL1 PE=1 SV=1	1.25918e+06	997647	1.53997e+06	5.12287e+06	73220.1	1.29015e+06	1.09982e+06
SFLDSGYR+Y7(Phospho)	P18206	Vinculin OS=Homo sapiens OX=9606 GN=VCL PE=1 SV=4	5.50005e+06	3.44917e+06	3.74421e+06	5.17449e+06	163818	1.08178e+07	6.35714e+06
SGDSEVYQLGDVSQK+Y7(Phospho)	Q04837	Single-stranded DNA-binding protein, mitochondrial OS=Homo sapiens OX=9606 GN=SSBP1 PE=1 SV=1	22571.6	26463.9	26264.5	86148.7	34638.1	67606.2	192893
SGLSSPIYIDLR+Y8(Phospho)	P11172	Uridine 5'-monophosphate synthase OS=Homo sapiens OX=9606 GN=UMPS PE=1 SV=1	24299.5	20385.9	23724.4	43303.5	18292.8	65818.9	29383.1
SHYADVDPENQNFLLESNLGK+Y3(Phospho)	Q96QD8	Sodium-coupled neutral amino acid transporter 2 OS=Homo sapiens OX=9606 GN=SLC38A2 PE=1 SV=2	26973.6	28635.5	31409.2	48651.8	17371	79638.5	39615
SIYSLDKLYPESQGSDTAWR+Y9(Phospho)	Q14197	Peptidyl-tRNA hydrolase ICT1, mitochondrial OS=Homo sapiens OX=9606 GN=MRPL58 PE=1 SV=1	238714	468717	143849	762936	182392	446522	279464
SIYYITGESK+Y3(Phospho)	P08238; Q58FF8	Heat shock protein HSP 90-beta OS=Homo sapiens OX=9606 GN=HSP90AB1 PE=1 SV=4; Putative heat shock protein HSP 90-beta 2 OS=Homo sapiens OX=9606 GN=HSP90AB2P PE=1 SV=2	148039	152422	226301	213559	426987	215349	112201
SKEYDRLYEEYTR+Y8(Phospho)	Q92569	Phosphatidylinositol 3-kinase regulatory subunit gamma OS=Homo sapiens OX=9606 GN=PIK3R3 PE=1 SV=2	31234.5	69533	28219.4	22149.7	4708.85	21057.9	18473.8
SKPPYTDYVSTR+T6(Phospho);Y8(Phospho)	Q9UPZ9	Serine/threonine-protein kinase ICK OS=Homo sapiens OX=9606 GN=CILK1 PE=1 SV=1	1.2347e+06	1.49995e+06	1.40656e+06	691993	2814.42	654151	1.2236e+06
SKPPYTDYVSTR+Y8(Phospho)	Q9UPZ9	Serine/threonine-protein kinase ICK OS=Homo sapiens OX=9606 GN=CILK1 PE=1 SV=1	825124	650578	473210	270417	5213.84	244161	166138
SLYNLGGSK+Y3(Phospho)	P13647	Keratin, type II cytoskeletal 5 OS=Homo sapiens OX=9606 GN=KRT5 PE=1 SV=3	46557	34034	31859.1	257798	17486.2	193543	47113.8
SLYSFIK+Y3(Phospho)	P09525	Annexin A4 OS=Homo sapiens OX=9606 GN=ANXA4 PE=1 SV=4	137412	86485.8	86386.7	74483.3	157800	206247	116941
SLYYYIQQDTK+Y5(Phospho)	A6NMY6; P07355	Putative annexin A2-like protein OS=Homo sapiens OX=9606 GN=ANXA2P2 PE=5 SV=2; Annexin A2 OS=Homo sapiens OX=9606 GN=ANXA2 PE=1 SV=2	41015.7	28511.5	9615.28	27348.2	15629.8	41302	15355.5
SNDKVYENVTGLVK+Y6(Phospho)	Q05397	Focal adhesion kinase 1 OS=Homo sapiens OX=9606 GN=PTK2 PE=1 SV=2	141191	111398	136842	165179	15214.8	170751	126658
SPPESESEPYTFSHPNNGDVSSK+Y10(Phospho)	Q9H5V8	CUB domain-containing protein 1 OS=Homo sapiens OX=9606 GN=CDCP1 PE=1 SV=3	7058.17	7105.66	5347.41	94332.8	1681.97	18379.9	22724.7
SQAKPGTPGGTGGPAPQY+Y18(Phospho)	P54760	Ephrin type-B receptor 4 OS=Homo sapiens OX=9606 GN=EPHB4 PE=1 SV=2	1573.01	1803.28	8968.93	1855.76	222.515	24513.5	13110.3
SRDPHYDDFR+Y6(Phospho)	Q86X29	Lipolysis-stimulated lipoprotein receptor OS=Homo sapiens OX=9606 GN=LSR PE=1 SV=4	22275.3	18954.8	86499.3	171538	2186.48	74002.2	52504.9
SREYDQLYEEYTR+Y8(Phospho)	O00459	Phosphatidylinositol 3-kinase regulatory subunit beta OS=Homo sapiens OX=9606 GN=PIK3R2 PE=1 SV=2	88365.7	167800	45727.4	124837	26742.5	199080	106987
SREYDRLYEEYTR+Y8(Phospho)	P27986	Phosphatidylinositol 3-kinase regulatory subunit alpha OS=Homo sapiens OX=9606 GN=PIK3R1 PE=1 SV=2	43951.9	30187.1	57834.2	58564.1	49928	75157	62771.2
SSGSGSSVADERVDYVVVDQQK+Y15(Phospho)	Q13480	GRB2-associated-binding protein 1 OS=Homo sapiens OX=9606 GN=GAB1 PE=1 SV=2	39729.1	39246.2	35392.6	584179	25301.2	123523	107203
SSPLGQNDNSEYVPMLPGK+Y12(Phospho)	O14654	Insulin receptor substrate 4 OS=Homo sapiens OX=9606 GN=IRS4 PE=1 SV=1	20138.4	18762.6	79203.3	213211	16188.1	139404	97115.5
SSSAGGQGSYVPLLR+Y10(Phospho)	Q86X29	Lipolysis-stimulated lipoprotein receptor OS=Homo sapiens OX=9606 GN=LSR PE=1 SV=4	84200.9	41060.4	109900	140640	13421.9	155234	102412
SVNESLNNLFITEEDYQALR+Y16(Phospho)	Q00610	Clathrin heavy chain 1 OS=Homo sapiens OX=9606 GN=CLTC PE=1 SV=5	39826.4	37967.6	37099.1	70093.7	41404.7	146850	65453.2
SYELPDGQVITIGNER+Y2(Phospho)	A5A3E0; P63267; Q9BYX7; P60709; Q6S8J3; P62736; P68133; Q562R1; P68032; P63261	POTE ankyrin domain family member F OS=Homo sapiens OX=9606 GN=POTEF PE=1 SV=2; Actin, gamma-enteric smooth muscle OS=Homo sapiens OX=9606 GN=ACTG2 PE=1 SV=1; Putative beta-actin-like protein 3 OS=Homo sapiens OX=9606 GN=POTEKP PE=5 SV=1; Actin, cytoplasmic 1 OS=Homo sapiens OX=9606 GN=ACTB PE=1 SV=1; POTE ankyrin domain family member E OS=Homo sapiens OX=9606 GN=POTEE PE=2 SV=3; Actin, aortic sm…	49862	75647.2	49809.5	92662	71036.5	127387	101461
TAASGIPYHSEVPVSLK+Y8(Phospho)	Q01082	Spectrin beta chain, non-erythrocytic 1 OS=Homo sapiens OX=9606 GN=SPTBN1 PE=1 SV=2	14394.9	16079.6	24809.3	31058	7767.74	47942.7	17719.5
TATESFASDPILYRPVAVALDTK+Y13(Phospho)	P14618	Pyruvate kinase PKM OS=Homo sapiens OX=9606 GN=PKM PE=1 SV=4	77206.4	52177.7	54368.3	56316.8	64922.4	91141.6	57525.8
TDDYLDQPCYETINR+Y10(Phospho)	P50395	Rab GDP dissociation inhibitor beta OS=Homo sapiens OX=9606 GN=GDI2 PE=1 SV=2	30850	25714.2	33568.8	67392.3	18677.7	89215.3	66843.6
TDLEMQIEGLKEELAYLKK+Y16(Phospho)	P08727	Keratin, type I cytoskeletal 19 OS=Homo sapiens OX=9606 GN=KRT19 PE=1 SV=4	159093	172445	946216	187308	0	109729	226081
TGHGYVYEYPSR+Y7(Phospho)	Q14511	Enhancer of filamentation 1 OS=Homo sapiens OX=9606 GN=NEDD9 PE=1 SV=1	2201.05	1405.86	1618.83	7162.54	2327.15	6053.76	3435.93
TGVAGEDMQDNSGTYGK+M8(Oxidation);Y15(Phospho)	Q05655	Protein kinase C delta type OS=Homo sapiens OX=9606 GN=PRKCD PE=1 SV=2	1383.1	4838.34	2140.45	52901.6	1076.46	31387.7	36899.5
TGVAGEDMQDNSGTYGK+Y15(Phospho)	Q05655	Protein kinase C delta type OS=Homo sapiens OX=9606 GN=PRKCD PE=1 SV=2	15708.9	12665.5	9402.75	132305	7536.78	48610.1	77258.5
THAVSVSETDDYAEIIDEEDTYTMPSTR+M24(Oxidation);Y12(Phospho)	Q05397	Focal adhesion kinase 1 OS=Homo sapiens OX=9606 GN=PTK2 PE=1 SV=2	4805.1	4674.4	4469.16	10211.9	310.969	21843.5	6658.87
THEAEIVEGENHTYCIR+Y14(Phospho)	P21333	Filamin-A OS=Homo sapiens OX=9606 GN=FLNA PE=1 SV=4	4315.33	2452.06	891.086	3219.67	2331.87	9299.73	1833.99
TKPSDEEMLFIYGHYK+Y12(Phospho)	P07108	Acyl-CoA-binding protein OS=Homo sapiens OX=9606 GN=DBI PE=1 SV=2	199115	121225	124860	445618	14337.1	106959	299565
TLEPVRPPVVPNDYVPSPTR+Y14(Phospho)	Q9NYB9	Abl interactor 2 OS=Homo sapiens OX=9606 GN=ABI2 PE=1 SV=1	16353.9	16815.6	24443.5	65438.8	8401.24	50070.1	27165.4
TPYEAYDPIGK+Y3(Phospho)	Q96J84	Kin of IRRE-like protein 1 OS=Homo sapiens OX=9606 GN=KIRREL1 PE=1 SV=2	15574.8	10719.5	49587	37220.7	5000.66	37129.6	14311
TTENNYCPHYEK+Y10(Phospho)	P98172	Ephrin-B1 OS=Homo sapiens OX=9606 GN=EFNB1 PE=1 SV=1	15564.6	11418.5	52740.7	105256	5142.98	111190	20833.1
TTGIVMDSGDGVTHTVPIYEGYALPHAILR+M6(Oxidation);Y19(Phospho)	P60709; P63261	Actin, cytoplasmic 1 OS=Homo sapiens OX=9606 GN=ACTB PE=1 SV=1; Actin, cytoplasmic 2 OS=Homo sapiens OX=9606 GN=ACTG1 PE=1 SV=1	17106.2	13491.6	17034.9	40098.9	10199.8	59977.4	38858.4
TTGIVMDSGDGVTHTVPIYEGYALPHAILR+Y19(Phospho)	P60709; P63261	Actin, cytoplasmic 1 OS=Homo sapiens OX=9606 GN=ACTB PE=1 SV=1; Actin, cytoplasmic 2 OS=Homo sapiens OX=9606 GN=ACTG1 PE=1 SV=1	27750.4	21431.8	32243.8	43197.5	20597.9	84570	35181.9
TTNPFYNTM+Y6(Phospho)	Q76I76	Protein phosphatase Slingshot homolog 2 OS=Homo sapiens OX=9606 GN=SSH2 PE=1 SV=1	116506	145178	90918.8	105354	64873.7	400203	101776
TTVYVVEDQRR+Y4(Phospho)	Q9H1C7	Cysteine-rich and transmembrane domain-containing protein 1 OS=Homo sapiens OX=9606 GN=CYSTM1 PE=1 SV=1	3725.3	2215.66	7532.24	4890.9	1708.32	10634.5	4239.42
TVCSTYLQSR+Y6(Phospho)	Q9H422	Homeodomain-interacting protein kinase 3 OS=Homo sapiens OX=9606 GN=HIPK3 PE=1 SV=1	2.11902e+06	2.06895e+06	1.61655e+06	3.61065e+06	190757	1.86498e+06	1.32178e+06
TVPDYTTFTTVGDWLDAIK+Y5(Phospho)	P54753	Ephrin type-B receptor 3 OS=Homo sapiens OX=9606 GN=EPHB3 PE=1 SV=2	7598.42	6296.87	99241.7	23212.4	0	25409.7	9159.99
VADPDHDHTGFLTEYVATR+T13(Phospho);Y15(Phospho)	P28482	Mitogen-activated protein kinase 1 OS=Homo sapiens OX=9606 GN=MAPK1 PE=1 SV=3	1.09812e+06	1.36383e+06	1.14191e+06	1.81345e+07	378243	8.57413e+06	3.1325e+06
VADPDHDHTGFLTEYVATR+Y15(Phospho)	P28482	Mitogen-activated protein kinase 1 OS=Homo sapiens OX=9606 GN=MAPK1 PE=1 SV=3	1.90557e+06	2.7635e+06	1.52766e+06	2.6183e+07	419008	9.69896e+06	4.81135e+06
VAQQPLSLVGCEVVPDPSPDHLYSFR+Y23(Phospho)	Q8N4X5	Actin filament-associated protein 1-like 2 OS=Homo sapiens OX=9606 GN=AFAP1L2 PE=1 SV=1	273737	263399	197986	399443	76317.2	741367	434621
VCAYGAQGEGPYSSLVSCR+Y12(Phospho)	P16144	Integrin beta-4 OS=Homo sapiens OX=9606 GN=ITGB4 PE=1 SV=5	114576	74271.2	446771	179447	18048.6	164052	63737.3
VCEPCYEQLNR+Y6(Phospho)	O14964	Hepatocyte growth factor-regulated tyrosine kinase substrate OS=Homo sapiens OX=9606 GN=HGS PE=1 SV=1	16093.8	18064.3	23490.6	33094.7	1722.42	30912.7	18425.2
VDCTQHYELCSGNQVR+Y7(Phospho)	Q8NBS9	Thioredoxin domain-containing protein 5 OS=Homo sapiens OX=9606 GN=TXNDC5 PE=1 SV=2	7147.22	6789.3	5294.96	4988.99	815.297	6832.04	4820.96
VDLFDDPCYINTQALQSTPGSAGNQR+Y9(Phospho)	Q6S5L8	SHC-transforming protein 4 OS=Homo sapiens OX=9606 GN=SHC4 PE=1 SV=1	9227.54	8681.18	7793.06	39107.7	8276.69	36779.8	12761.7
VDNEDIYESRHEIK+Y7(Phospho)	P42685	Tyrosine-protein kinase FRK OS=Homo sapiens OX=9606 GN=FRK PE=1 SV=1	13340.2	16146	4899.93	9658.41	2923.95	11002.2	11659.9
VDYFIASK+Y3(Phospho)	Q99442	Translocation protein SEC62 OS=Homo sapiens OX=9606 GN=SEC62 PE=1 SV=1	100749	92079.6	283550	99935.9	31363.5	146363	78939.2
VDYVVVDQQK+Y3(Phospho)	Q13480	GRB2-associated-binding protein 1 OS=Homo sapiens OX=9606 GN=GAB1 PE=1 SV=2	9657.76	8349.42	8305.58	130182	3260.81	45630.9	21476
VFDKDGNGYISAAELR+Y9(Phospho)	P0DP23	Calmodulin-1 OS=Homo sapiens OX=9606 GN=CALM1 PE=1 SV=1	399938	274340	342885	382372	98295.4	551127	376126
VGEEEHVYSFPNK+Y8(Phospho)	P49023	Paxillin OS=Homo sapiens OX=9606 GN=PXN PE=1 SV=3	26298.6	25774.6	45502	1.23168e+06	0	85194.6	158464
VGINYQPPTVVPGGDLAK+Y5(Phospho)	P0DPH7; Q6PEY2; Q71U36; Q9NY65; P68363; Q9BQE3; P68366	Tubulin alpha-3C chain OS=Homo sapiens OX=9606 GN=TUBA3C PE=1 SV=1; Tubulin alpha-3E chain OS=Homo sapiens OX=9606 GN=TUBA3E PE=1 SV=2; Tubulin alpha-1A chain OS=Homo sapiens OX=9606 GN=TUBA1A PE=1 SV=1; Tubulin alpha-8 chain OS=Homo sapiens OX=9606 GN=TUBA8 PE=1 SV=1; Tubulin alpha-1B chain OS=Homo sapiens OX=9606 GN=TUBA1B PE=1 SV=1; Tubulin alpha-1C chain OS=Homo sapiens OX=9606 GN=TUBA1C PE=1…	72879.6	66120.9	94625.7	117645	47002.8	138371	99940.8
VHSPSGALEECYVTEIDQDKYAVR+Y21(Phospho)	P21333	Filamin-A OS=Homo sapiens OX=9606 GN=FLNA PE=1 SV=4	52032.6	50489.6	36074.1	73443	16832.3	185607	65857.2
VIQAQTAFSANPANPAILSEASAPIPHDGNLYPR+Y32(Phospho)	O00560	Syntenin-1 OS=Homo sapiens OX=9606 GN=SDCBP PE=1 SV=1	58445.6	50447.8	159152	115076	37255.2	250313	94667.8
VIYDFIEK+Y3(Phospho)	O00401	Neural Wiskott-Aldrich syndrome protein OS=Homo sapiens OX=9606 GN=WASL PE=1 SV=2	1.66079e+06	882494	1.31624e+06	3.96311e+06	6777.05	4.79174e+06	2.17019e+06
VLEDDPEAAYTTR+Y10(Phospho)	P54764; P54756; P29320	Ephrin type-A receptor 4 OS=Homo sapiens OX=9606 GN=EPHA4 PE=1 SV=1; Ephrin type-A receptor 5 OS=Homo sapiens OX=9606 GN=EPHA5 PE=1 SV=3; Ephrin type-A receptor 3 OS=Homo sapiens OX=9606 GN=EPHA3 PE=1 SV=2	82510.7	83083.9	97956.7	430072	29827.7	332669	244319
VLEDDPEATYTTSGGK+Y10(Phospho)	P29317	Ephrin type-A receptor 2 OS=Homo sapiens OX=9606 GN=EPHA2 PE=1 SV=2	15640.7	14538.8	19533.8	52211.9	20976.2	59931	35005.5
VLLPEYGGTK+Y6(Phospho)	P61604	10 kDa heat shock protein, mitochondrial OS=Homo sapiens OX=9606 GN=HSPE1 PE=1 SV=2	76456	85906.7	199942	169453	35181.7	273072	159262
VLYYMEK+Y3(Phospho)	Q86X29	Lipolysis-stimulated lipoprotein receptor OS=Homo sapiens OX=9606 GN=LSR PE=1 SV=4	29396.3	27082.8	99733.9	148155	4072.44	71040.6	45835.7
VNHLYSDLSDALVIFQLYEK+Y5(Phospho)	P13796	Plastin-2 OS=Homo sapiens OX=9606 GN=LCP1 PE=1 SV=6	19640.9	23305.5	25752.3	33034.9	96535.9	122385	46507.5
VQENDGKEPPPVVNYEEDAR+Y15(Phospho)	P16591	Tyrosine-protein kinase Fer OS=Homo sapiens OX=9606 GN=FER PE=1 SV=2	3964.52	4668.49	3295.9	15853.1	4294.41	20553.2	7324.47
VQIYHNPTANSFR+Y4(Phospho)	P50552	Vasodilator-stimulated phosphoprotein OS=Homo sapiens OX=9606 GN=VASP PE=1 SV=3	14300.3	15842.8	16813.5	30042.7	5207.05	36059.9	29501.3
VSLAGACGVGGYGSR+Y12(Phospho)	P13647	Keratin, type II cytoskeletal 5 OS=Homo sapiens OX=9606 GN=KRT5 PE=1 SV=3	9687.87	8132.3	16517.5	62674.4	6015.29	74021.3	20135.6
VVQDFIDIFSDYANFK+Y12(Phospho)	P23469	Receptor-type tyrosine-protein phosphatase epsilon OS=Homo sapiens OX=9606 GN=PTPRE PE=1 SV=1	15014.5	20996	8068.1	153227	4047.16	217643	185390
VVQEYIDAFSDYANFK+Y12(Phospho)	P18433	Receptor-type tyrosine-protein phosphatase alpha OS=Homo sapiens OX=9606 GN=PTPRA PE=1 SV=3	624758	1.45947e+06	1.83533e+06	3.59243e+06	66575.8	3.88311e+06	3.03826e+06
VVYSAPR+Y3(Phospho)	O15551	Claudin-3 OS=Homo sapiens OX=9606 GN=CLDN3 PE=1 SV=1	32927.8	22456.4	47507.8	198261	5903.27	34118.6	55705.5
VYALPEDLVEVNPK+Y2(Phospho)	P13796	Plastin-2 OS=Homo sapiens OX=9606 GN=LCP1 PE=1 SV=6	16660.5	10205.5	20239.2	19046.6	60960.3	48949.7	23218.7
VYESIGQYGGETVK+Y2(Phospho)	Q8N3R9	MAGUK p55 subfamily member 5 OS=Homo sapiens OX=9606 GN=MPP5 PE=1 SV=3	23876.6	20196.3	76681.3	93099.6	868.84	44222.8	52076.9
VYIDPFTYEDPNEAVR+Y2(Phospho)	P54760; P54753	Ephrin type-B receptor 4 OS=Homo sapiens OX=9606 GN=EPHB4 PE=1 SV=2; Ephrin type-B receptor 3 OS=Homo sapiens OX=9606 GN=EPHB3 PE=1 SV=2	287015	224242	1.99916e+06	1.96043e+06	105468	1.24969e+06	341350
VYIDPFTYEDPNEAVR+Y8(Phospho)	P54760; P54753	Ephrin type-B receptor 4 OS=Homo sapiens OX=9606 GN=EPHB4 PE=1 SV=2; Ephrin type-B receptor 3 OS=Homo sapiens OX=9606 GN=EPHB3 PE=1 SV=2	224711	217974	1.49159e+06	2.87461e+06	92318.6	900239	332754
VYLCNQDENHK+Y2(Phospho)	Q02487	Desmocollin-2 OS=Homo sapiens OX=9606 GN=DSC2 PE=1 SV=1	45420.9	28066.7	58191	123071	4992.13	104708	52540
VYTYIQSR+Y4(Phospho)	Q92630; Q9NR20	Dual specificity tyrosine-phosphorylation-regulated kinase 2 OS=Homo sapiens OX=9606 GN=DYRK2 PE=1 SV=3; Dual specificity tyrosine-phosphorylation-regulated kinase 4 OS=Homo sapiens OX=9606 GN=DYRK4 PE=1 SV=2	1.28267e+06	953708	1.73582e+06	1.93419e+06	282040	1.90253e+06	1.4019e+06
VYVTAESR+Y2(Phospho)	P42684	Tyrosine-protein kinase ABL2 OS=Homo sapiens OX=9606 GN=ABL2 PE=1 SV=1	35299.5	42201.8	78328.1	53423.9	3821.82	91796.2	47079.6
WTAPEAALYGR+Y9(Phospho)	P07947; P06241; P12931	Tyrosine-protein kinase Yes OS=Homo sapiens OX=9606 GN=YES1 PE=1 SV=3; Tyrosine-protein kinase Fyn OS=Homo sapiens OX=9606 GN=FYN PE=1 SV=3; Proto-oncogene tyrosine-protein kinase Src OS=Homo sapiens OX=9606 GN=SRC PE=1 SV=3	341920	307067	405516	411548	292624	462985	249250
YAAPELEIAR+Y1(Phospho)	Q86VE9	Serine incorporator 5 OS=Homo sapiens OX=9606 GN=SERINC5 PE=2 SV=1	116945	90060.3	672065	130659	0	277134	97628
YALYDATYETK+Y8(Phospho)	P23528; Q9Y281	Cofilin-1 OS=Homo sapiens OX=9606 GN=CFL1 PE=1 SV=3; Cofilin-2 OS=Homo sapiens OX=9606 GN=CFL2 PE=1 SV=1	30831.6	26124.6	56590.6	67263.3	28574	94885.3	52487.5
YATPQVIQAPGPR+Y1(Phospho)	Q07912	Activated CDC42 kinase 1 OS=Homo sapiens OX=9606 GN=TNK2 PE=1 SV=3	22307.6	19033.2	17359.5	37083	14331.1	68802.3	25500.3
YCRPESQEHPEADPGSAAPYLK+Y20(Phospho)	P40763	Signal transducer and activator of transcription 3 OS=Homo sapiens OX=9606 GN=STAT3 PE=1 SV=2	2.40127e+06	1.36513e+06	427663	1.19032e+06	2.19636e+06	1.79746e+06	862969
YESLTDPSKLDSGK+Y1(Phospho)	P07900; P08238; Q58FF8; Q58FF7	Heat shock protein HSP 90-alpha OS=Homo sapiens OX=9606 GN=HSP90AA1 PE=1 SV=5; Heat shock protein HSP 90-beta OS=Homo sapiens OX=9606 GN=HSP90AB1 PE=1 SV=4; Putative heat shock protein HSP 90-beta 2 OS=Homo sapiens OX=9606 GN=HSP90AB2P PE=1 SV=2; Putative heat shock protein HSP 90-beta-3 OS=Homo sapiens OX=9606 GN=HSP90AB3P PE=5 SV=1	29797.8	41809.5	87570.7	64234.8	9578.36	59873	39660.3
YFPTQALNFAFK+Y1(Phospho)	P12236; P05141; P12235; Q9H0C2	ADP/ATP translocase 3 OS=Homo sapiens OX=9606 GN=SLC25A6 PE=1 SV=4; ADP/ATP translocase 2 OS=Homo sapiens OX=9606 GN=SLC25A5 PE=1 SV=7; ADP/ATP translocase 1 OS=Homo sapiens OX=9606 GN=SLC25A4 PE=1 SV=4; ADP/ATP translocase 4 OS=Homo sapiens OX=9606 GN=SLC25A31 PE=1 SV=1	44819.8	37274.2	55578.5	227198	33651.2	114800	49772.8
YIEVFK+Y1(Phospho)	P52597	Heterogeneous nuclear ribonucleoprotein F OS=Homo sapiens OX=9606 GN=HNRNPF PE=1 SV=3	38456.1	38569.5	50373.3	67212.8	20462.4	87124.6	55520.8
YLAEVAAGDDKK+Y1(Phospho)	P63104	14-3-3 protein zeta/delta OS=Homo sapiens OX=9606 GN=YWHAZ PE=1 SV=1	69957.9	56032.7	45620.6	112290	9781.02	95648.1	70308.8
YLCEGTESPYQTGQLHPAIR+Y10(Phospho)	Q15262	Receptor-type tyrosine-protein phosphatase kappa OS=Homo sapiens OX=9606 GN=PTPRK PE=1 SV=2	17201.6	13403.7	19329	56106.3	9112.63	56666.1	21875.2
YLDIPK+Y1(Phospho)	P12814; Q08043; O43707	Alpha-actinin-1 OS=Homo sapiens OX=9606 GN=ACTN1 PE=1 SV=2; Alpha-actinin-3 OS=Homo sapiens OX=9606 GN=ACTN3 PE=1 SV=2; Alpha-actinin-4 OS=Homo sapiens OX=9606 GN=ACTN4 PE=1 SV=2	109378	89553.2	123795	301981	4216.36	165746	110656
YLSEMNYVHR+M5(Oxidation);Y7(Phospho)	P54753	Ephrin type-B receptor 3 OS=Homo sapiens OX=9606 GN=EPHB3 PE=1 SV=2	3362.41	1847.86	7428.85	7713.37	346.12	9052.72	4296.32
YMEDSTYYK+M2(Oxidation);Y1(Phospho)	Q05397	Focal adhesion kinase 1 OS=Homo sapiens OX=9606 GN=PTK2 PE=1 SV=2	12503.6	35934.2	37398.1	18079.3	1097.69	44396.1	27685.1
YMEDSTYYK+M2(Oxidation);Y7(Phospho)	Q05397	Focal adhesion kinase 1 OS=Homo sapiens OX=9606 GN=PTK2 PE=1 SV=2	60751.9	59579.2	127333	191903	0	234376	147114
YMEDSTYYK+Y1(Phospho)	Q05397	Focal adhesion kinase 1 OS=Homo sapiens OX=9606 GN=PTK2 PE=1 SV=2	348890	637909	461815	190986	4024.22	338520	293471
YMEDSTYYK+Y7(Phospho)	Q05397	Focal adhesion kinase 1 OS=Homo sapiens OX=9606 GN=PTK2 PE=1 SV=2	350695	272197	483621	717323	16053.3	472810	432586
YSEDPTVPLPSETDGYVAPLTCSPQPEYVNQPDVRPQPPSPR+Y28(Phospho)	P04626	Receptor tyrosine-protein kinase erbB-2 OS=Homo sapiens OX=9606 GN=ERBB2 PE=1 SV=1	7003.79	5969.93	5408.77	34224.2	2566.81	15311.9	30498.7
YSLYEVHVSGER+Y4(Phospho)	P55196	Afadin OS=Homo sapiens OX=9606 GN=AFDN PE=1 SV=3	9767.95	9535.58	14200.2	33069	6011.37	29904.2	15382.4
YTYSEWHSFTQPR+Y3(Phospho)	Q14574; Q02487	Desmocollin-3 OS=Homo sapiens OX=9606 GN=DSC3 PE=1 SV=3; Desmocollin-2 OS=Homo sapiens OX=9606 GN=DSC2 PE=1 SV=1	17906.9	13853.6	23209.9	94863.3	11135.1	74316.6	37818
YYRPTEVDFLQGDCTK+Y1(Phospho)	O60547	GDP-mannose 4,6 dehydratase OS=Homo sapiens OX=9606 GN=GMDS PE=1 SV=1	263312	284320	237346	330721	1189.83	90857.6	246306
YYVTIIDAPGHR+Y2(Phospho)	P68104; Q5VTE0	Elongation factor 1-alpha 1 OS=Homo sapiens OX=9606 GN=EEF1A1 PE=1 SV=1; Putative elongation factor 1-alpha-like 3 OS=Homo sapiens OX=9606 GN=EEF1A1P5 PE=5 SV=1	12064.8	9998.24	13867.2	19833.3	8708.66	29072.8	11041.2

## Sheet: Beauty_Run1
Annotated Sequence	Protein Accessions	Protein Descriptions	PDX9_R1	PDX10_R1	PDX11	PDX12_R1	PDX12_R2	PDX13_R3	PDX14	PDX15_R2	PDX15_R3
AAVPSGASTGIYEALELR+Y12(Phospho)	P13929; P09104; P06733	Beta-enolase OS=Homo sapiens OX=9606 GN=ENO3 PE=1 SV=5; Gamma-enolase OS=Homo sapiens OX=9606 GN=ENO2 PE=1 SV=3; Alpha-enolase OS=Homo sapiens OX=9606 GN=ENO1 PE=1 SV=2	0.925135	0.764761	0.790522	0.804867	1.27223	0.652587	1.0767	2.02404	1.2469
AAVPSGASTGIYEALELRDNDKTR+Y12(Phospho)	P06733	Alpha-enolase OS=Homo sapiens OX=9606 GN=ENO1 PE=1 SV=2	0.748817	0.635648	1.12386	2.33021	2.43766	1.06708	1.67681	3.62057	2.60881
AAYFGVYDTAK+Y7(Phospho)	P12236; P12235	ADP/ATP translocase 3 OS=Homo sapiens OX=9606 GN=SLC25A6 PE=1 SV=4; ADP/ATP translocase 1 OS=Homo sapiens OX=9606 GN=SLC25A4 PE=1 SV=4	0.721155	0.440761	1.90919	0.867576	0.480914	0.412251	0.870846	0.77256	6.55421
ADHQPLTEASYVNLPTIALCNTDSPLR+Y11(Phospho)	P08865	40S ribosomal protein SA OS=Homo sapiens OX=9606 GN=RPSA PE=1 SV=4	1.16863	0.560841	1.08864	1.03234	1.90332	0.884309	1.14232	2.72889	1.41147
ADYDTLSLR+Y3(Phospho)	Q9Y446	Plakophilin-3 OS=Homo sapiens OX=9606 GN=PKP3 PE=1 SV=1	0.586212	0.203433	0.334692	1.74676	1.03127	0.66076	0.888315	0.521193	0.81908
AEERPTFDYLQSVLDDFYTATEGQYQQQP+Y18(Phospho)	P07948	Tyrosine-protein kinase Lyn OS=Homo sapiens OX=9606 GN=LYN PE=1 SV=3	1.81696	1.15267	2.38377	1.69411	6.05317	1.83312	1.3701	10.5865	1.60827
AEERPTFDYLQSVLDDFYTATEGQYQQQP+Y25(Phospho)	P07948	Tyrosine-protein kinase Lyn OS=Homo sapiens OX=9606 GN=LYN PE=1 SV=3	1.76848	2.38907	1.72025	6.53994	4.61328	6.28343	3.53319	7.54071	4.65273
AELIVQPELKYGDGIQLTR+Y11(Phospho)	P15924	Desmoplakin OS=Homo sapiens OX=9606 GN=DSP PE=1 SV=3	0.631966	0.371393	1.21393	1.45478	1.93011	0.903092	2.08028	5.29218	2.20292
AESGPDLRYEVTSGGGGTSR+Y9(Phospho)	P15924	Desmoplakin OS=Homo sapiens OX=9606 GN=DSP PE=1 SV=3	1.43767	0	1.01178	1.49918	0.860738	1.16645	1.59325	3.1335	2.42862
AGISEAQLTDAETSKLIYDFIEDQGGLEAVR+Y18(Phospho)	P42768	Wiskott-Aldrich syndrome protein OS=Homo sapiens OX=9606 GN=WAS PE=1 SV=4	1.14988	0.605781	2.06652	2.09829	5.8775	2.57441	3.31969	7.83658	3.33078
AGISEAQLTDAETSKLIYDFIEDQGGLEAVRQEMR+Y18(Phospho)	P42768	Wiskott-Aldrich syndrome protein OS=Homo sapiens OX=9606 GN=WAS PE=1 SV=4	1.26868	0.591479	2.71868	4.51741	8.5353	2.8283	3.51693	11.4604	5.45035
AGLQTADKYAALANLDNIFSAGQGGDQGSGFGTTGK+Y9(Phospho)	P52594	Arf-GAP domain and FG repeat-containing protein 1 OS=Homo sapiens OX=9606 GN=AGFG1 PE=1 SV=2	1.31413	0.930269	1.47716	1.31248	3.55056	1.28719	1.77928	6.00089	1.74019
AKPEPDILEEEKIYAYPSNITSETGFR+Y14(Phospho)	Q8IY95	Transmembrane protein 192 OS=Homo sapiens OX=9606 GN=TMEM192 PE=1 SV=1	0.555252	2.20607	0.853895	0.475393	0.853865	0.595532	0.548556	1.29584	0.585842
ALDYYMLR+Y4(Phospho)	Q9Y490	Talin-1 OS=Homo sapiens OX=9606 GN=TLN1 PE=1 SV=3	0.341143	0.240356	0.988302	1.91187	1.38084	1.31716	1.27452	0.955993	0.979389
ALELDSNLYR+Y9(Phospho)	P35579	Myosin-9 OS=Homo sapiens OX=9606 GN=MYH9 PE=1 SV=4	0.910207	0.300614	1.11195	0.697729	0.644228	0.857652	0.859213	0.700723	0.775062
ANLLANNEYYFR+Y10(Phospho)	Q8WZ42	Titin OS=Homo sapiens OX=9606 GN=TTN PE=1 SV=4	1.16257	0.617389	3.70041	1.15176	1.48125	1.06766	1.25272	2.27183	10.6737
AQIPEGDYLSYR+Y8(Phospho)	Q96RT1	Erbin OS=Homo sapiens OX=9606 GN=ERBIN PE=1 SV=2	0.31442	0.278284	0.880825	1.51342	1.5596	1.16573	3.05204	0.582896	0.434565
ATDVDREDKLWLKPYVDLQAYEDPAQGALDFTR+Y15(Phospho)	P21709	Ephrin type-A receptor 1 OS=Homo sapiens OX=9606 GN=EPHA1 PE=1 SV=4	0.582212	0.378363	1.08813	4.33327	4.7438	0.876383	2.04019	4.3721	1.35821
AVCSTYLQSR+Y6(Phospho)	Q9H2X6; Q86Z02	Homeodomain-interacting protein kinase 2 OS=Homo sapiens OX=9606 GN=HIPK2 PE=1 SV=2; Homeodomain-interacting protein kinase 1 OS=Homo sapiens OX=9606 GN=HIPK1 PE=1 SV=1	0.323876	0.489737	0.149244	0.347823	0.0810468	0.0554213	0.38985	0.0999697	0.148628
AYSQEEITQGFEETGDTLYAPYSTHFQLQNQPPQK+Y19(Phospho)	Q8NFJ5	Retinoic acid-induced protein 3 OS=Homo sapiens OX=9606 GN=GPRC5A PE=1 SV=2	15.0366	1.24557	0.983986	1.99107	3.05022	2.9196	1.0807	2.83361	2.05492
AYTNFDAERDALNIETAIK+Y2(Phospho)	A6NMY6; P07355	Putative annexin A2-like protein OS=Homo sapiens OX=9606 GN=ANXA2P2 PE=5 SV=2; Annexin A2 OS=Homo sapiens OX=9606 GN=ANXA2 PE=1 SV=2	1.06154	0.533822	1.56723	6.50359	3.85531	1.38273	5.77073	3.10236	2.74031
CLSNEEKLIIQDFILEATQDDYVLEVR+Y22(Phospho)	P23471	Receptor-type tyrosine-protein phosphatase zeta OS=Homo sapiens OX=9606 GN=PTPRZ1 PE=1 SV=4	1.65201	0.894661	2.28377	5.88405	7.56895	1.64569	1.18326	12.3797	2.19466
DALEVYDVPPTALR+Y6(Phospho)	O43281	Embryonal Fyn-associated substrate OS=Homo sapiens OX=9606 GN=EFS PE=1 SV=1	1.11464	0.546625	1.38594	1.07297	1.14974	0.631637	1.1473	1.70123	1.18412
DDGMEEVVGHTQGPLDGSLYAK+Y20(Phospho)	Q9HBL0	Tensin-1 OS=Homo sapiens OX=9606 GN=TNS1 PE=1 SV=2	1.73061	1.78073	1.70722	1.49559	2.34257	1.46663	0.773776	2.02568	1.16428
DGVYDVPLHNPPDAK+Y4(Phospho)	Q14511	Enhancer of filamentation 1 OS=Homo sapiens OX=9606 GN=NEDD9 PE=1 SV=1	1.63789	1.12555	2.35551	1.23653	1.28646	1.05814	1.12275	0.731892	1.08036
DKVTIADDYSDPFDAK+Y9(Phospho)	Q15464	SH2 domain-containing adapter protein B OS=Homo sapiens OX=9606 GN=SHB PE=1 SV=2	0.858673	0.631101	0.605048	0.705109	0.630865	1.05188	2.18938	1.11444	0.868687
DLDIIDNYDYSHTVK+Y10(Phospho)	O75369	Filamin-B OS=Homo sapiens OX=9606 GN=FLNB PE=1 SV=2	0.844272	0.579877	0.937036	0.547854	0.800139	0.458967	0.926724	0.731205	0.669727
DLTDYLMK+M7(Oxidation);Y5(Phospho)	P63267; P60709; P62736; P68133; Q562R1; P68032; P63261	Actin, gamma-enteric smooth muscle OS=Homo sapiens OX=9606 GN=ACTG2 PE=1 SV=1; Actin, cytoplasmic 1 OS=Homo sapiens OX=9606 GN=ACTB PE=1 SV=1; Actin, aortic smooth muscle OS=Homo sapiens OX=9606 GN=ACTA2 PE=1 SV=1; Actin, alpha skeletal muscle OS=Homo sapiens OX=9606 GN=ACTA1 PE=1 SV=1; Beta-actin-like protein 2 OS=Homo sapiens OX=9606 GN=ACTBL2 PE=1 SV=2; Actin, alpha cardiac muscle 1 OS=Homo sa…	0.951052	0.647492	2.06148	1.23578	1.35932	0.960861	1.14469	1.29966	1.15105
DLVTEDGADPNPYVK+Y13(Phospho)	O00443	Phosphatidylinositol 4-phosphate 3-kinase C2 domain-containing subunit alpha OS=Homo sapiens OX=9606 GN=PIK3C2A PE=1 SV=2	1.09065	1.11802	1.12714	1.44481	1.03952	0.877842	2.00636	1.28517	1.42212
DLYANTVLSGGTTMYPGIADR+Y3(Phospho)	P60709; P63261	Actin, cytoplasmic 1 OS=Homo sapiens OX=9606 GN=ACTB PE=1 SV=1; Actin, cytoplasmic 2 OS=Homo sapiens OX=9606 GN=ACTG1 PE=1 SV=1	1.02725	0.902029	1.04439	0.929174	1.78386	0.906855	1.25204	3.10126	1.45808
DQYLMWLTQK+M5(Oxidation);Y3(Phospho)	P27986	Phosphatidylinositol 3-kinase regulatory subunit alpha OS=Homo sapiens OX=9606 GN=PIK3R1 PE=1 SV=2	0.839412	0.444419	0.79979	1.94101	1.26637	0.682684	1.49661	1.48846	1.23705
DQYLMWLTQK+Y3(Phospho)	P27986	Phosphatidylinositol 3-kinase regulatory subunit alpha OS=Homo sapiens OX=9606 GN=PIK3R1 PE=1 SV=2	0.677236	0.565072	0.855591	1.11448	1.19813	0.859585	1.67004	1.31064	0.93808
DVDCAYLR+Y6(Phospho)	Q14533; P78386; O43790; A6NCN2; P78385	Keratin, type II cuticular Hb1 OS=Homo sapiens OX=9606 GN=KRT81 PE=1 SV=3; Keratin, type II cuticular Hb5 OS=Homo sapiens OX=9606 GN=KRT85 PE=1 SV=1; Keratin, type II cuticular Hb6 OS=Homo sapiens OX=9606 GN=KRT86 PE=1 SV=1; Putative keratin-87 protein OS=Homo sapiens OX=9606 GN=KRT87P PE=5 SV=4; Keratin, type II cuticular Hb3 OS=Homo sapiens OX=9606 GN=KRT83 PE=1 SV=2	0.751339	1.2721	1.24835	0.0477102	0.063771	0.152519	16.6543	0.216778	0
DVIINQEGEYIK+Y10(Phospho)	Q9HC35	Echinoderm microtubule-associated protein-like 4 OS=Homo sapiens OX=9606 GN=EML4 PE=1 SV=3	0.347508	0.361798	0.518752	0.307182	0.31185	0.255895	0.586561	0.552933	0.41587
DVPDGPLLREETYDVPPAFAK+Y13(Phospho)	P56945	Breast cancer anti-estrogen resistance protein 1 OS=Homo sapiens OX=9606 GN=BCAR1 PE=1 SV=2	1.17982	0.735824	1.7685	1.42222	2.05218	1.20364	1.40485	1.60297	1.2614
DYSHYYTTIQDLR+Y5(Phospho)	P08727	Keratin, type I cytoskeletal 19 OS=Homo sapiens OX=9606 GN=KRT19 PE=1 SV=4	2.0127	0.907679	0.93277	1.37266	1.62596	1.01644	0.950528	3.33137	1.73087
DYSHYYTTIQDLR+Y6(Phospho)	P08727	Keratin, type I cytoskeletal 19 OS=Homo sapiens OX=9606 GN=KRT19 PE=1 SV=4	1.36952	0.888038	0.827131	1.01628	0.773981	0.660081	0.792849	2.8157	1.76542
DYSNFDQEFLNEK+Y2(Phospho)	Q05655	Protein kinase C delta type OS=Homo sapiens OX=9606 GN=PRKCD PE=1 SV=2	0.614693	0.482694	0.414569	0.554122	0.649096	0.210727	0.875102	1.11409	0.671983
EADSSSDYVNMDFTKR+Y8(Phospho)	O14654	Insulin receptor substrate 4 OS=Homo sapiens OX=9606 GN=IRS4 PE=1 SV=1	0.0133762	0.0206972	0.0261019	0.0249013	0.024654	0.00749444	0.032636	0.0509203	0.0598128
EATQPEPIYAESTK+Y9(Phospho)	Q86YV5	Inactive tyrosine-protein kinase PRAG1 OS=Homo sapiens OX=9606 GN=PRAG1 PE=1 SV=4	2.87794	2.16601	1.7551	3.41246	1.24969	1.41102	2.74027	0.740546	1.26214
EATQPEPIYAESTKR+Y9(Phospho)	Q86YV5	Inactive tyrosine-protein kinase PRAG1 OS=Homo sapiens OX=9606 GN=PRAG1 PE=1 SV=4	3.60046	2.36975	2.63768	8.68915	3.0165	1.97655	2.8666	2.00723	2.61188
EEDEHPYELLLTAETK+Y7(Phospho)	Q92625	Ankyrin repeat and SAM domain-containing protein 1A OS=Homo sapiens OX=9606 GN=ANKS1A PE=1 SV=4	0.704567	0.465421	1.19939	0.652696	0.916839	0.691449	0.811724	1.19799	0.754898
EEPEALYAAVNK+Y7(Phospho)	Q9NZM3	Intersectin-2 OS=Homo sapiens OX=9606 GN=ITSN2 PE=1 SV=3	1.01528	0.505611	0.668559	0.611793	0.521836	0.558116	1.05712	0.954556	0.928776
EIADYLAAGKDER+Y5(Phospho)	P53990	IST1 homolog OS=Homo sapiens OX=9606 GN=IST1 PE=1 SV=1	0.577675	0.265492	0.796248	1.43379	1.0799	0.771478	1.03518	1.79027	1.96794
EIDVSYVK+Y6(Phospho)	P54760	Ephrin type-B receptor 4 OS=Homo sapiens OX=9606 GN=EPHB4 PE=1 SV=2	0.781372	2.0351	0.198155	0.123691	0.164363	0.204081	0.755302	0.170516	0.187514
EITQDTNDITYADLNLPK+Y11(Phospho)	P78324	Tyrosine-protein phosphatase non-receptor type substrate 1 OS=Homo sapiens OX=9606 GN=SIRPA PE=1 SV=2	1.02606	0.818597	2.08515	1.63062	1.84243	2.54015	2.52989	3.11616	2.00597
EKAEERPTFDYLQSVLDDFYTATEGQYQQQP+Y27(Phospho)	P07948	Tyrosine-protein kinase Lyn OS=Homo sapiens OX=9606 GN=LYN PE=1 SV=3	1.51738	1.41758	2.14171	5.06256	5.49262	4.03172	3.02224	9.69481	3.80813
ELFDDPSYVNVQNLDK+Y8(Phospho)	P29353	SHC-transforming protein 1 OS=Homo sapiens OX=9606 GN=SHC1 PE=1 SV=4	1.41492	0.856999	1.90273	1.73887	1.68757	0.911913	3.46754	3.88182	3.69502
ELFDDPSYVNVQNLDKAR+Y8(Phospho)	P29353	SHC-transforming protein 1 OS=Homo sapiens OX=9606 GN=SHC1 PE=1 SV=4	0.88634	0.642649	1.0645	12.131	5.33311	0.772948	1.97906	19.7011	14.7832
ELGEYGFHEYTEVK+Y5(Phospho)	P00352	Retinal dehydrogenase 1 OS=Homo sapiens OX=9606 GN=ALDH1A1 PE=1 SV=2	1.61757	1.06939	0.977853	1.14158	1.1537	1.00209	1.35664	1.53065	1.66369
ELPPDQAEYCIAR+Y9(Phospho)	P12814; O43707	Alpha-actinin-1 OS=Homo sapiens OX=9606 GN=ACTN1 PE=1 SV=2; Alpha-actinin-4 OS=Homo sapiens OX=9606 GN=ACTN4 PE=1 SV=2	1.00132	0.227429	1.36783	2.73325	1.37158	0.526473	1.03565	2.36592	2.85808
ERDYAEIQDFHR+Y4(Phospho)	Q8TEW0	Partitioning defective 3 homolog OS=Homo sapiens OX=9606 GN=PARD3 PE=1 SV=2	0.841631	0.526103	2.05768	8.46425	3.27136	1.39271	12.9038	0.510554	1.04421
ESIFCIQYNVR+Y8(Phospho)	P12882	Myosin-1 OS=Homo sapiens OX=9606 GN=MYH1 PE=1 SV=3	1.02811	0.381795	3.71735	1.59939	1.86907	1.04636	1.76675	1.39109	8.40559
ESMCSTPAFPVSPETPYVK+M3(Oxidation);Y17(Phospho)	Q68CZ2	Tensin-3 OS=Homo sapiens OX=9606 GN=TNS3 PE=1 SV=2	0.906776	0.529656	0.489856	0.821912	0.973514	0.633946	0.770155	1.14606	0.960127
ETKDTDIVDEAIYYFK+Y13(Phospho)	O15145	Actin-related protein 2/3 complex subunit 3 OS=Homo sapiens OX=9606 GN=ARPC3 PE=1 SV=3	0.634985	0.501765	1.19637	1.49823	2.63167	1.21744	1.69674	3.68	1.95118
EVCDGWSLPNPEYYTLR+Y13(Phospho)	Q96JJ3	Engulfment and cell motility protein 2 OS=Homo sapiens OX=9606 GN=ELMO2 PE=1 SV=2	1.39928	0.860634	1.2328	1.34081	2.4406	0.958222	1.2552	4.15496	1.40482
EVGDYGQLHETEVLLK+Y5(Phospho)	O60674	Tyrosine-protein kinase JAK2 OS=Homo sapiens OX=9606 GN=JAK2 PE=1 SV=2	0.82597	0.59748	1.15179	1.09397	0.746932	1.35998	1.78161	1.82929	1.40482
EVPIYANR+Y5(Phospho)	Q13443	Disintegrin and metalloproteinase domain-containing protein 9 OS=Homo sapiens OX=9606 GN=ADAM9 PE=1 SV=1	0.414212	0.315892	0.0874488	0.0140734	0.0322184	0.0702326	0.0402428	0.0200566	0.0277787
EYDQLYEEYTR+Y6(Phospho)	O00459	Phosphatidylinositol 3-kinase regulatory subunit beta OS=Homo sapiens OX=9606 GN=PIK3R2 PE=1 SV=2	0.62426	0.306986	1.86431	1.36113	0.429724	0.524591	0.955157	1.45659	1.58902
EYDRLYEEYTR+Y6(Phospho)	P27986; Q92569	Phosphatidylinositol 3-kinase regulatory subunit alpha OS=Homo sapiens OX=9606 GN=PIK3R1 PE=1 SV=2; Phosphatidylinositol 3-kinase regulatory subunit gamma OS=Homo sapiens OX=9606 GN=PIK3R3 PE=1 SV=2	0.925908	0.614479	0.748542	0.834526	0.422283	0.584433	1.3079	0.507842	0.719753
EYFTFPASK+Y2(Phospho)	P55196	Afadin OS=Homo sapiens OX=9606 GN=AFDN PE=1 SV=3	1.22442	0.866759	1.66801	2.32464	3.28459	1.04056	3.39205	1.91322	1.78066
FGYHIIMVEGR+Y3(Phospho)	Q9Y237	Peptidyl-prolyl cis-trans isomerase NIMA-interacting 4 OS=Homo sapiens OX=9606 GN=PIN4 PE=1 SV=1	0.494875	0.304994	0.292664	1.0027	0.758642	0.389309	0.373509	0.388253	0.481815
FLEDDPSDPTYTSSLGGK+Y11(Phospho)	P54753	Ephrin type-B receptor 3 OS=Homo sapiens OX=9606 GN=EPHB3 PE=1 SV=2	0.219876	0.281291	0.441251	0.449133	0.657558	0.455646	0.749293	0.370331	0.293534
FLEDDPSDPTYTSSLGGKIPIR+Y11(Phospho)	P54753	Ephrin type-B receptor 3 OS=Homo sapiens OX=9606 GN=EPHB3 PE=1 SV=2	0.76356	0.455326	1.14818	3.13596	4.50746	1.22176	1.73052	2.06984	1.29958
FLEENSSDPTYTSSLGGK+Y11(Phospho)	P54760	Ephrin type-B receptor 4 OS=Homo sapiens OX=9606 GN=EPHB4 PE=1 SV=2	0.768323	0.684514	0.651165	0.558739	0.733956	0.878641	1.77878	0.795985	0.676823
FLEENSSDPTYTSSLGGKIPIR+Y11(Phospho)	P54760	Ephrin type-B receptor 4 OS=Homo sapiens OX=9606 GN=EPHB4 PE=1 SV=2	0.855051	0.67114	1.26237	1.88769	3.07929	1.33652	2.55093	2.63431	1.43145
GAYCLSVSDFDNAK+Y3(Phospho)	P12931	Proto-oncogene tyrosine-protein kinase Src OS=Homo sapiens OX=9606 GN=SRC PE=1 SV=3	0.512211	0.285709	0.599372	0.639333	0.65044	0.499781	1.01801	0.982099	0.883666
GEGLYADPYGLLHEGR+Y9(Phospho)	Q9C0H9	SRC kinase signaling inhibitor 1 OS=Homo sapiens OX=9606 GN=SRCIN1 PE=1 SV=4	0.881936	0.475514	1.09396	0.894533	1.02545	0.708714	1.18741	2.34004	1.78066
GEPNVSYICSR+Y7(Phospho)	P49840; P49841	Glycogen synthase kinase-3 alpha OS=Homo sapiens OX=9606 GN=GSK3A PE=1 SV=2; Glycogen synthase kinase-3 beta OS=Homo sapiens OX=9606 GN=GSK3B PE=1 SV=2	0.872055	0.715339	0.239754	0.727188	0.211499	0.346187	0.791938	0.447239	0.581893
GLCTSPAEHQYFMTEYVATR+M13(Oxidation);Y16(Phospho)	Q13164	Mitogen-activated protein kinase 7 OS=Homo sapiens OX=9606 GN=MAPK7 PE=1 SV=2	0.860105	0.509789	0.853469	0.999536	0.869652	0.800783	1.22403	1.48584	1.348
GLCTSPAEHQYFMTEYVATR+Y16(Phospho)	Q13164	Mitogen-activated protein kinase 7 OS=Homo sapiens OX=9606 GN=MAPK7 PE=1 SV=2	1.23619	0.834798	0.876122	0.852342	0.869569	0.834518	1.33101	1.80363	1.27646
GNPTVEVDLYTAK+Y10(Phospho)	P09104	Gamma-enolase OS=Homo sapiens OX=9606 GN=ENO2 PE=1 SV=3	0.860985	0.897195	0.89074	0.628235	0.841182	0.58145	0.878047	1.082	1.49804
GPAVGIYNDNINTEMPR+Y7(Phospho)	Q9H5V8	CUB domain-containing protein 1 OS=Homo sapiens OX=9606 GN=CDCP1 PE=1 SV=3	0.765193	0.613591	0.639175	0.587118	0.566155	5.11278	1.28144	1.06515	1.04585
GPVSGTEPEPVYSMEAADYR+M14(Oxidation);Y12(Phospho)	Q14247	Src substrate cortactin OS=Homo sapiens OX=9606 GN=CTTN PE=1 SV=2	0.986489	0.61117	1.48625	0.607539	0.855888	0.543849	1.22758	1.1361	0.92747
GSHQISLDNPDYQQDFFPK+Y12(Phospho)	P00533	Epidermal growth factor receptor OS=Homo sapiens OX=9606 GN=EGFR PE=1 SV=2	1.11517	1.0419	1.35524	2.83057	2.69881	1.25367	7.99439	5.39534	5.58724
GSPHYFSPFRPY+Y5(Phospho)	Q13242	Serine/arginine-rich splicing factor 9 OS=Homo sapiens OX=9606 GN=SRSF9 PE=1 SV=1	0.98052	0.875687	0.973673	0.655001	0.825411	0.646826	1.45638	1.1533	1.15284
GTPTAENPEYLGLDVPV+Y10(Phospho)	P04626	Receptor tyrosine-protein kinase erbB-2 OS=Homo sapiens OX=9606 GN=ERBB2 PE=1 SV=1	0.483651	0.276751	1.52363	1.45323	2.82854	0.62756	1.39518	3.94699	1.37818
GYSFTTTAER+Y2(Phospho)	P60709; P63261	Actin, cytoplasmic 1 OS=Homo sapiens OX=9606 GN=ACTB PE=1 SV=1; Actin, cytoplasmic 2 OS=Homo sapiens OX=9606 GN=ACTG1 PE=1 SV=1	0.760387	0.450033	0.963824	0.506842	0.108832	0.496338	0.975846	0.366453	0.546339
GYSFVTTAER+Y2(Phospho)	P63267; P62736; P68133; P68032	Actin, gamma-enteric smooth muscle OS=Homo sapiens OX=9606 GN=ACTG2 PE=1 SV=1; Actin, aortic smooth muscle OS=Homo sapiens OX=9606 GN=ACTA2 PE=1 SV=1; Actin, alpha skeletal muscle OS=Homo sapiens OX=9606 GN=ACTA1 PE=1 SV=1; Actin, alpha cardiac muscle 1 OS=Homo sapiens OX=9606 GN=ACTC1 PE=1 SV=1	0.845332	0.235333	13.1342	1.79328	0.278442	0.940612	0.500255	0.954034	13.2844
HAQDYVLTYNYEGR+Y5(Phospho)	Q02487	Desmocollin-2 OS=Homo sapiens OX=9606 GN=DSC2 PE=1 SV=1	0.595727	0.539046	0.545369	0.769501	0.24385	0.441511	0.75232	0.410174	0.406279
HLLAPGPQDIYDVPPVR+Y11(Phospho)	P56945	Breast cancer anti-estrogen resistance protein 1 OS=Homo sapiens OX=9606 GN=BCAR1 PE=1 SV=2	1.01791	0.585996	1.08004	1.09525	1.4299	0.934602	1.21104	1.41977	1.39613
HTDDEMTGYVATR+Y9(Phospho)	Q16539	Mitogen-activated protein kinase 14 OS=Homo sapiens OX=9606 GN=MAPK14 PE=1 SV=3	1.35693	1.75736	0.0912167	0.119625	0.0687126	0.12034	0.35063	0.0603468	0.131837
HVHLENATEYATLR+Y10(Phospho)	Q96A22	Uncharacterized protein C11orf52 OS=Homo sapiens OX=9606 GN=C11orf52 PE=1 SV=2	0.235613	0.208977	0.924461	0.298251	0.0983227	0.513659	0.163872	0.65848	1.83248
IADPEHDHTGFLTEYVATR+T13(Phospho);Y15(Phospho)	P27361	Mitogen-activated protein kinase 3 OS=Homo sapiens OX=9606 GN=MAPK3 PE=1 SV=4	0.181622	0.105885	0.386878	0.249325	0.322241	0.226377	0.434853	0.398641	0.488472
IADPEHDHTGFLTEYVATR+Y15(Phospho)	P27361	Mitogen-activated protein kinase 3 OS=Homo sapiens OX=9606 GN=MAPK3 PE=1 SV=4	0.291499	0.178623	0.252659	0.234721	0.212846	0.186787	0.521355	0.407638	0.503827
IDDPIYGTYYVDHINRR+Y6(Phospho)	Q86UL8	Membrane-associated guanylate kinase, WW and PDZ domain-containing protein 2 OS=Homo sapiens OX=9606 GN=MAGI2 PE=1 SV=3	1.38974	0.833262	1.1378	1.35221	1.01301	1.0361	1.208	1.74799	2.95418
IDQLQEGCSYYFR+Y11(Phospho)	Q8WZ42	Titin OS=Homo sapiens OX=9606 GN=TTN PE=1 SV=4	0.853486	0.552201	3.46476	0.693969	0.915516	0.701742	0.680389	1.09623	10.2419
IDYIAGLDSR+Y3(Phospho)	P07741	Adenine phosphoribosyltransferase OS=Homo sapiens OX=9606 GN=APRT PE=1 SV=2	0.779528	0.539762	0.784687	1.05073	1.02703	0.657122	0.95971	1.51415	1.09113
IFPLRPDYQEPSR+Y8(Phospho)	Q16832	Discoidin domain-containing receptor 2 OS=Homo sapiens OX=9606 GN=DDR2 PE=1 SV=2	0.908037	0.512831	2.21504	1.27576	1.46804	1.0807	0.892644	1.34979	1.75177
IGEGTYGTVFK+Y6(Phospho)	Q00535	Cyclin-dependent-like kinase 5 OS=Homo sapiens OX=9606 GN=CDK5 PE=1 SV=3	0.531222	0.384618	0.89504	1.96676	0.893371	0.812482	1.7428	1.01282	1.28629
IGEGTYGVVYK+T5(Phospho);Y6(Phospho)	P24941; P06493; Q00526	Cyclin-dependent kinase 2 OS=Homo sapiens OX=9606 GN=CDK2 PE=1 SV=2; Cyclin-dependent kinase 1 OS=Homo sapiens OX=9606 GN=CDK1 PE=1 SV=3; Cyclin-dependent kinase 3 OS=Homo sapiens OX=9606 GN=CDK3 PE=1 SV=1	0.531083	0.316748	0.50135	0.800878	0.516	0.302035	1.81824	0.931247	1.08659
IGEGTYGVVYK+Y6(Phospho)	P24941; P06493; Q00526	Cyclin-dependent kinase 2 OS=Homo sapiens OX=9606 GN=CDK2 PE=1 SV=2; Cyclin-dependent kinase 1 OS=Homo sapiens OX=9606 GN=CDK1 PE=1 SV=3; Cyclin-dependent kinase 3 OS=Homo sapiens OX=9606 GN=CDK3 PE=1 SV=1	1.11366	1.00287	0.39663	1.19559	0.407802	0.267417	2.48024	0.87247	1.16803
IGEGTYGVVYKGR+T5(Phospho);Y6(Phospho)	P06493	Cyclin-dependent kinase 1 OS=Homo sapiens OX=9606 GN=CDK1 PE=1 SV=3	1.21332	0.63696	0.717475	4.20285	1.61236	0.788346	1.48729	3.66085	4.1869
IGTAEPDYGALYEGR+Y8(Phospho)	P19174	1-phosphatidylinositol 4,5-bisphosphate phosphodiesterase gamma-1 OS=Homo sapiens OX=9606 GN=PLCG1 PE=1 SV=1	0.480834	0.222416	0.732137	0.719881	0.798329	0.64682	1.33619	0.670377	0.96616
IGVVGGCQEYTGAPYFAAISALK+Y10(Phospho)	Q8IW45	ATP-dependent (S)-NAD(P)H-hydrate dehydratase OS=Homo sapiens OX=9606 GN=NAXD PE=1 SV=1	1.26487	0.612745	2.27995	3.15724	4.786	1.09611	1.15038	5.26455	1.18344
IQNTGDYYDLYGGEK+Y7(Phospho)	Q06124	Tyrosine-protein phosphatase non-receptor type 11 OS=Homo sapiens OX=9606 GN=PTPN11 PE=1 SV=3	0.45299	0.162206	1.01061	1.17633	0.50638	0.884126	0.97657	0.796871	1.01627
IRPGEYEQFESTIGFK+Y6(Phospho)	Q9H4G0	Band 4.1-like protein 1 OS=Homo sapiens OX=9606 GN=EPB41L1 PE=1 SV=2	1.06113	0.511452	0.951162	1.01455	1.05902	0.675223	2.51394	1.32575	1.22478
IYGISFPDPK+Y2(Phospho)	P26639	Threonine--tRNA ligase 1, cytoplasmic OS=Homo sapiens OX=9606 GN=TARS1 PE=1 SV=3	0.364686	0.512752	0.57857	0.591431	0.785896	0.392504	1.00242	1.05272	1.16428
IYQYIQSR+Y4(Phospho)	Q9Y463; Q13627	Dual specificity tyrosine-phosphorylation-regulated kinase 1B OS=Homo sapiens OX=9606 GN=DYRK1B PE=1 SV=1; Dual specificity tyrosine-phosphorylation-regulated kinase 1A OS=Homo sapiens OX=9606 GN=DYRK1A PE=1 SV=2	0.444283	0.507679	0.286925	0.342093	0.178698	0.204139	0.293836	0.290858	0.296953
IYVDDGLISLQVK+Y2(Phospho)	P14618	Pyruvate kinase PKM OS=Homo sapiens OX=9606 GN=PKM PE=1 SV=4	1.7901	1.223	2.26445	0.964806	1.48858	0.76263	1.05599	2.35253	1.36487
KDLYANTVLSGGTTMYPGIADR+Y4(Phospho)	P60709; P63261	Actin, cytoplasmic 1 OS=Homo sapiens OX=9606 GN=ACTB PE=1 SV=1; Actin, cytoplasmic 2 OS=Homo sapiens OX=9606 GN=ACTG1 PE=1 SV=1	0.780326	1.013	0.908685	0.730717	1.10639	0.839513	1.09277	1.57622	1.06801
KDPDERPTFEYIQSFLEDYFTATEPQYQPGENL+Y27(Phospho)	P07947	Tyrosine-protein kinase Yes OS=Homo sapiens OX=9606 GN=YES1 PE=1 SV=3	1.03145	0.43347	5.67324	4.34047	3.22575	6.16717	5.09616	4.85477	3.70201
KDPEERPTFEYLQSFLEDYFTATEPQYQPGENL+Y27(Phospho)	P06241	Tyrosine-protein kinase Fyn OS=Homo sapiens OX=9606 GN=FYN PE=1 SV=3	1.68756	0.485715	4.9107	2.05056	4.24569	6.65219	1.4523	6.67597	2.07762
KEPEERPTFEYLQAFLEDYFTSTEPQYQPGENL+Y27(Phospho)	P12931	Proto-oncogene tyrosine-protein kinase Src OS=Homo sapiens OX=9606 GN=SRC PE=1 SV=3	1.85892	0.657679	2.66916	4.45159	3.70558	3.95663	2.71058	4.34256	3.6633
KPTYDPVSEDQDPLSSDFKR+Y4(Phospho)	Q07912	Activated CDC42 kinase 1 OS=Homo sapiens OX=9606 GN=TNK2 PE=1 SV=3	0.60672	0.53147	0.608699	0.632836	0.788105	0.402269	1.30167	0.942527	0.744107
KTAGLSDLY+Y9(Phospho)	Q99816	Tumor susceptibility gene 101 protein OS=Homo sapiens OX=9606 GN=TSG101 PE=1 SV=2	1.31444	0.62514	0.894623	0.848812	0.454475	0.935047	0.474002	0.556583	0.680078
KVEEPSIYESVR+Y8(Phospho)	Q9UN19	Dual adapter for phosphotyrosine and 3-phosphotyrosine and 3-phosphoinositide OS=Homo sapiens OX=9606 GN=DAPP1 PE=1 SV=1	1.07277	0.179203	0.0995001	0.457096	0.504994	0.213334	0.258924	0.328732	0.249123
LCDFGSASHVADNDITPYLVSR+Y18(Phospho)	Q13523	Serine/threonine-protein kinase PRP4 homolog OS=Homo sapiens OX=9606 GN=PRPF4B PE=1 SV=3	0.615199	0.704963	0.505707	0.879797	0.638597	0.71864	1.29541	1.03508	1.02971
LCVVLGPYGPEWQENPYPFQCTIDDPTK+Y17(Phospho)	Q96RF0	Sorting nexin-18 OS=Homo sapiens OX=9606 GN=SNX18 PE=1 SV=2	0.657406	0.516235	0.736756	0.684353	2.03657	0.817344	0.862189	2.96526	0.889846
LCYVALDFEQEMATAASSSSLEK+Y3(Phospho)	P60709; Q6S8J3; P63261	Actin, cytoplasmic 1 OS=Homo sapiens OX=9606 GN=ACTB PE=1 SV=1; POTE ankyrin domain family member E OS=Homo sapiens OX=9606 GN=POTEE PE=2 SV=3; Actin, cytoplasmic 2 OS=Homo sapiens OX=9606 GN=ACTG1 PE=1 SV=1	1.51533	1.38337	1.62345	1.71052	3.00649	1.22925	1.66138	4.93389	2.13229
LDNGGYYITTR+Y6(Phospho)	P07947; P06241	Tyrosine-protein kinase Yes OS=Homo sapiens OX=9606 GN=YES1 PE=1 SV=3; Tyrosine-protein kinase Fyn OS=Homo sapiens OX=9606 GN=FYN PE=1 SV=3	0.437378	0.323152	0.540067	0.49543	0.296562	0.307593	0.684835	0.344361	0.433494
LDNGGYYITTR+Y7(Phospho)	P07947; P06241	Tyrosine-protein kinase Yes OS=Homo sapiens OX=9606 GN=YES1 PE=1 SV=3; Tyrosine-protein kinase Fyn OS=Homo sapiens OX=9606 GN=FYN PE=1 SV=3	0.40498	0.445661	0.562824	0.939265	0.445734	0.342152	1.00288	0.430555	0.58686
LEQEIATYR+Y8(Phospho)	P02533; P08727; Q8N1A0; P19012; P13646; Q04695; P08779; P35900	Keratin, type I cytoskeletal 14 OS=Homo sapiens OX=9606 GN=KRT14 PE=1 SV=4; Keratin, type I cytoskeletal 19 OS=Homo sapiens OX=9606 GN=KRT19 PE=1 SV=4; Keratin-like protein KRT222 OS=Homo sapiens OX=9606 GN=KRT222 PE=1 SV=1; Keratin, type I cytoskeletal 15 OS=Homo sapiens OX=9606 GN=KRT15 PE=1 SV=3; Keratin, type I cytoskeletal 13 OS=Homo sapiens OX=9606 GN=KRT13 PE=1 SV=4; Keratin, type I cytosk…	0.674359	0.327133	1.27411	0.612303	0.329336	0.438103	0.523015	0.493636	0.861154
LIASYCNVGDIEGASK+Y5(Phospho)	P42704	Leucine-rich PPR motif-containing protein, mitochondrial OS=Homo sapiens OX=9606 GN=LRPPRC PE=1 SV=3	0.854577	0.338317	1.95021	0.736163	0.997242	0.843443	0.900901	1.1252	1.3032
LIEDNEYTAR+Y7(Phospho)	P06239; P07947; P06241; P12931	Tyrosine-protein kinase Lck OS=Homo sapiens OX=9606 GN=LCK PE=1 SV=6; Tyrosine-protein kinase Yes OS=Homo sapiens OX=9606 GN=YES1 PE=1 SV=3; Tyrosine-protein kinase Fyn OS=Homo sapiens OX=9606 GN=FYN PE=1 SV=3; Proto-oncogene tyrosine-protein kinase Src OS=Homo sapiens OX=9606 GN=SRC PE=1 SV=3	0.611292	0.556291	0.491866	0.410782	0.204074	0.249042	0.984577	0.375226	0.456763
LIIQDFILEATQDDYVLEVR+Y15(Phospho)	P23471	Receptor-type tyrosine-protein phosphatase zeta OS=Homo sapiens OX=9606 GN=PTPRZ1 PE=1 SV=4	1.33787	0.775703	4.32554	9.21736	13.4417	1.94515	1.8028	11.8434	1.99428
LISWYDNEFGYSNR+Y5(Phospho)	P04406	Glyceraldehyde-3-phosphate dehydrogenase OS=Homo sapiens OX=9606 GN=GAPDH PE=1 SV=3	1.28785	1.39328	1.66771	1.86277	2.27827	1.07735	0.928003	4.27135	1.70647
LLAQAEGEPCYIR+Y11(Phospho)	P29597	Non-receptor tyrosine-protein kinase TYK2 OS=Homo sapiens OX=9606 GN=TYK2 PE=1 SV=3	0.652984	0.666501	0.541986	0.548964	0.469949	0.551518	2.12655	0.604622	0.787717
LLDDFDGTYETQGGK+Y9(Phospho)	P21709	Ephrin type-A receptor 1 OS=Homo sapiens OX=9606 GN=EPHA1 PE=1 SV=4	0.734725	0.23246	0.475757	0.723473	0.604715	0.367353	0.606068	0.590458	0.414025
LLDDFDGTYETQGGKIPIR+Y9(Phospho)	P21709	Ephrin type-A receptor 1 OS=Homo sapiens OX=9606 GN=EPHA1 PE=1 SV=4	0.456445	0.229972	0.626595	3.20332	2.64306	0.530981	1.00925	1.46682	0.964657
LNYLDPR+Y3(Phospho)	Q969P6; P11387	DNA topoisomerase I, mitochondrial OS=Homo sapiens OX=9606 GN=TOP1MT PE=1 SV=1; DNA topoisomerase 1 OS=Homo sapiens OX=9606 GN=TOP1 PE=1 SV=2	0.579923	0.334097	2.27989	0.713353	1.58859	1.09601	0.580658	0.983939	0.77132
LPSSPVYEDAASFK+Y7(Phospho)	Q14247	Src substrate cortactin OS=Homo sapiens OX=9606 GN=CTTN PE=1 SV=2	0.491067	0.226753	0.569884	0.371575	0.477434	0.470438	1.02241	0.512161	0.555773
LQPFHSTELEDDAIYSVHVPAGLYR+Y15(Phospho)	Q9Y2X7	ARF GTPase-activating protein GIT1 OS=Homo sapiens OX=9606 GN=GIT1 PE=1 SV=2	1.63876	0.850112	1.45295	1.77258	2.04705	1.28863	1.68399	2.78373	1.9689
LSLEGDHSTPPSAYGSVK+Y14(Phospho)	A6NMY6; P07355	Putative annexin A2-like protein OS=Homo sapiens OX=9606 GN=ANXA2P2 PE=5 SV=2; Annexin A2 OS=Homo sapiens OX=9606 GN=ANXA2 PE=1 SV=2	1.47782	1.16166	1.28535	3.47311	1.6312	1.04966	3.62763	2.15903	2.07116
LSLGQYDNDAGGQLPFSK+Y6(Phospho)	Q68CZ2	Tensin-3 OS=Homo sapiens OX=9606 GN=TNS3 PE=1 SV=2	2.03224	0.970112	1.18819	1.74864	1.91481	1.22698	1.6135	2.90316	1.83311
LSSFTSYENPT+Y7(Phospho)	Q13882	Protein-tyrosine kinase 6 OS=Homo sapiens OX=9606 GN=PTK6 PE=1 SV=1	1.73753	0.590998	0.668266	6.9222	2.16894	0.250724	1.07684	1.53201	1.09655
LVQSPNSYFMDVK+Y8(Phospho)	Q71UM5; P42677	40S ribosomal protein S27-like OS=Homo sapiens OX=9606 GN=RPS27L PE=1 SV=3; 40S ribosomal protein S27 OS=Homo sapiens OX=9606 GN=RPS27 PE=1 SV=3	0.606184	0.487497	0.937648	1.53666	1.31222	0.678772	2.89024	2.51176	1.32492
LVYDGIR+Y3(Phospho)	P35221	Catenin alpha-1 OS=Homo sapiens OX=9606 GN=CTNNA1 PE=1 SV=1	0.352295	0.257927	0.139841	0.179943	0.0688113	0.152994	0.234199	0.208193	0.35407
LWLEAMDGKEPIYTLPAIISK+Y13(Phospho)	A6NI28	Rho GTPase-activating protein 42 OS=Homo sapiens OX=9606 GN=ARHGAP42 PE=1 SV=3	0.965682	0.570812	0.900787	1.29882	1.85153	1.51929	1.04239	2.77288	1.35821
LYDFVK+Y2(Phospho)	Q92835	Phosphatidylinositol 3,4,5-trisphosphate 5-phosphatase 1 OS=Homo sapiens OX=9606 GN=INPP5D PE=1 SV=2	0.432889	1.8332	0.682349	0.606292	0.843671	1.77042	1.71599	0.551467	1.37016
LYPELSQYMGLSLNEEEIR+M9(Oxidation);Y2(Phospho)	O00560	Syntenin-1 OS=Homo sapiens OX=9606 GN=SDCBP PE=1 SV=1	1.14755	0.989904	1.03193	0.820142	1.73915	0.972983	0.804331	2.89417	0.966214
MLLYTEVTR+Y4(Phospho)	P31150; P50395	Rab GDP dissociation inhibitor alpha OS=Homo sapiens OX=9606 GN=GDI1 PE=1 SV=2; Rab GDP dissociation inhibitor beta OS=Homo sapiens OX=9606 GN=GDI2 PE=1 SV=2	0.645939	0.631978	0.637375	0.793013	0.736001	0.624084	1.15113	1.23613	0.934001
NAGNEQDLGIQYK+Y12(Phospho)	P35221	Catenin alpha-1 OS=Homo sapiens OX=9606 GN=CTNNA1 PE=1 SV=1	0.190674	0.0916216	0.182988	0.375571	0.134792	0.0967595	0.242692	0.160599	0.196144
NASTFEDVTQVSSAYQK+Y15(Phospho)	Q14247	Src substrate cortactin OS=Homo sapiens OX=9606 GN=CTTN PE=1 SV=2	0.572388	0.233317	0.382486	0.813938	1.24567	0.426397	1.15573	0.531154	0.647983
NEEENIYSVPHDSTQGK+Y7(Phospho)	Q9NRY4	Rho GTPase-activating protein 35 OS=Homo sapiens OX=9606 GN=ARHGAP35 PE=1 SV=3	0.61128	0.418925	0.754344	3.17914	0.441176	0.498424	1.21404	1.0745	1.25662
NEGFYADPYLYHEGR+Y5(Phospho)	Q5T5P2	Sickle tail protein homolog OS=Homo sapiens OX=9606 GN=KIAA1217 PE=1 SV=2	1.01018	0.618179	0.779311	1.17836	1.34191	1.01617	2.99459	0.73231	0.891131
NEGFYADPYLYHEGR+Y9(Phospho)	Q5T5P2	Sickle tail protein homolog OS=Homo sapiens OX=9606 GN=KIAA1217 PE=1 SV=2	0.855325	0.748428	0.955154	0.835531	0.714024	0.659264	1.46159	1.12005	1.19107
NGDVSQFPYVEFTGR+Y9(Phospho)	Q9NUM4	Transmembrane protein 106B OS=Homo sapiens OX=9606 GN=TMEM106B PE=1 SV=2	0.955398	0.902063	0.678369	0.990179	1.22291	0.788259	1.03147	1.40415	1.16646
NIILEEGKEILVGDVGQTVDDPYATFVK+Y23(Phospho)	P23528	Cofilin-1 OS=Homo sapiens OX=9606 GN=CFL1 PE=1 SV=3	1.50913	0.718102	1.29771	2.08553	2.65596	1.25336	1.42995	3.24382	1.69972
NILSSADYVER+Y8(Phospho)	Q12846	Syntaxin-4 OS=Homo sapiens OX=9606 GN=STX4 PE=1 SV=2	0.468953	0.280944	0.692854	0.414994	0.388515	0.42621	0.895495	0.612451	0.527313
NITYEELR+Y4(Phospho)	Q9NX40	OCIA domain-containing protein 1 OS=Homo sapiens OX=9606 GN=OCIAD1 PE=1 SV=1	0.42346	3.02122	0.557585	1.07058	0.609055	0.277015	1.06413	0.496773	0.731351
NLDIERPTYTNLNR+Y9(Phospho)	P0DPH7; Q6PEY2; Q71U36; Q9NY65; P68363; Q9BQE3; P68366	Tubulin alpha-3C chain OS=Homo sapiens OX=9606 GN=TUBA3C PE=1 SV=1; Tubulin alpha-3E chain OS=Homo sapiens OX=9606 GN=TUBA3E PE=1 SV=2; Tubulin alpha-1A chain OS=Homo sapiens OX=9606 GN=TUBA1A PE=1 SV=1; Tubulin alpha-8 chain OS=Homo sapiens OX=9606 GN=TUBA8 PE=1 SV=1; Tubulin alpha-1B chain OS=Homo sapiens OX=9606 GN=TUBA1B PE=1 SV=1; Tubulin alpha-1C chain OS=Homo sapiens OX=9606 GN=TUBA1C PE=1…	0.934963	0.581705	1.33111	0.79809	1.07712	1.0844	1.10113	1.10909	0.69623
NLSEGNNANYTEYVATR+Y13(Phospho)	O76039	Cyclin-dependent kinase-like 5 OS=Homo sapiens OX=9606 GN=CDKL5 PE=1 SV=1	0.974004	1.51872	2.19811	4.26632	1.49479	2.99365	1.46371	2.51345	1.9191
NLYAGDYYR+Y3(Phospho)	Q08345	Epithelial discoidin domain-containing receptor 1 OS=Homo sapiens OX=9606 GN=DDR1 PE=1 SV=1	2.3037	1.52055	4.55395	2.45784	0.947764	0.583391	0.800485	2.0049	2.16078
NLYAGDYYR+Y7(Phospho)	Q08345	Epithelial discoidin domain-containing receptor 1 OS=Homo sapiens OX=9606 GN=DDR1 PE=1 SV=1	2.70958	1.92429	3.6767	1.73127	0.92928	0.583124	0.763162	1.86158	1.62557
NLYSGDYYR+Y3(Phospho)	Q16832	Discoidin domain-containing receptor 2 OS=Homo sapiens OX=9606 GN=DDR2 PE=1 SV=2	0.456363	0.282454	1.05352	2.12703	0.199914	0.229989	0.585522	0.438213	1.45136
NLYSGDYYR+Y7(Phospho)	Q16832	Discoidin domain-containing receptor 2 OS=Homo sapiens OX=9606 GN=DDR2 PE=1 SV=2	1.27501	0.511795	2.31899	3.4176	0.61345	0.516961	0.512617	0.564287	1.42116
NMAEQIIQEIYSQIQSK+M2(Oxidation);Y11(Phospho)	P29401	Transketolase OS=Homo sapiens OX=9606 GN=TKT PE=1 SV=3	2.05235	1.12854	1.47139	1.40839	2.75102	1.60067	1.3955	4.47181	2.15155
NMAEQIIQEIYSQIQSK+Y11(Phospho)	P29401	Transketolase OS=Homo sapiens OX=9606 GN=TKT PE=1 SV=3	1.79904	0.845462	1.43303	1.42512	2.85575	1.19183	2.29911	5.58377	2.04468
NRPEERPTFEYIQSVLDDFYTATESQYQQQP+Y27(Phospho)	P08631	Tyrosine-protein kinase HCK OS=Homo sapiens OX=9606 GN=HCK PE=1 SV=5	1.20789	1.16136	1.90871	1.4146	3.83169	1.58909	1.73894	6.98657	1.86706
NVEGQDMLYQSLK+Y9(Phospho)	P63010; Q10567	AP-2 complex subunit beta OS=Homo sapiens OX=9606 GN=AP2B1 PE=1 SV=1; AP-1 complex subunit beta-1 OS=Homo sapiens OX=9606 GN=AP1B1 PE=1 SV=2	0.911328	0.669801	0.862317	0.586194	1.09833	0.734151	0.750484	1.56023	0.960127
NVYYELNDVR+Y3(Phospho)	Q5T5P2	Sickle tail protein homolog OS=Homo sapiens OX=9606 GN=KIAA1217 PE=1 SV=2	0.506024	0.42967	0.5855	0.463395	0.384775	0.354793	1.53962	0.512709	0.543925
QADTTQYVPMLER+Y7(Phospho)	P16234	Platelet-derived growth factor receptor alpha OS=Homo sapiens OX=9606 GN=PDGFRA PE=1 SV=1	0.468092	0.701273	0.657622	1.40458	0.903102	0.903001	1.00136	0.892125	1.00769
QDPVYIPPISCNK+Y5(Phospho)	Q13835	Plakophilin-1 OS=Homo sapiens OX=9606 GN=PKP1 PE=1 SV=2	3.05572	0.46347	1.21795	0.865128	0.936285	0.863007	1.64217	0.896541	0.627946
QFYINVEREEWK+Y3(Phospho)	P60842; Q14240	Eukaryotic initiation factor 4A-I OS=Homo sapiens OX=9606 GN=EIF4A1 PE=1 SV=1; Eukaryotic initiation factor 4A-II OS=Homo sapiens OX=9606 GN=EIF4A2 PE=1 SV=2	0.562776	0.376617	0.701462	0.781018	0.758968	0.692864	1.01236	0.992276	0.873208
QLIIEDPYYGNDSDFETVYQQCVR+Y8(Phospho)	P24666	Low molecular weight phosphotyrosine protein phosphatase OS=Homo sapiens OX=9606 GN=ACP1 PE=1 SV=3	1.27169	0.623473	1.25078	2.53666	2.69148	0.806488	2.47515	3.57516	1.79415
QLVRGEPNVSYICSR+Y11(Phospho)	P49840; P49841	Glycogen synthase kinase-3 alpha OS=Homo sapiens OX=9606 GN=GSK3A PE=1 SV=2; Glycogen synthase kinase-3 beta OS=Homo sapiens OX=9606 GN=GSK3B PE=1 SV=2	1.06749	1.02946	0.844058	19.6131	4.57758	0.817857	1.88052	13.7425	13.1684
QNHLQADNFYQTV+Y10(Phospho)	Q9NZV1	Cysteine-rich motor neuron 1 protein OS=Homo sapiens OX=9606 GN=CRIM1 PE=1 SV=1	0	1.32908	2.4089	0.92883	2.07708	1.0776	0.857868	1.23691	1.13782
QRPYSVAVPAFSQGLDDYGAR+Y18(Phospho)	Q9UQB8	Brain-specific angiogenesis inhibitor 1-associated protein 2 OS=Homo sapiens OX=9606 GN=BAIAP2 PE=1 SV=1	2.67016	0.657129	1.19022	1.59128	2.05331	1.00379	1.22044	1.90484	1.69298
QSPEDVYFSK+Y7(Phospho)	P29317	Ephrin type-A receptor 2 OS=Homo sapiens OX=9606 GN=EPHA2 PE=1 SV=2	1.11316	1.16543	0.785563	0.306805	0.218665	0.245893	0.482231	0.29092	0.304891
QVEELYHSLLELGEK+Y6(Phospho)	Q13813	Spectrin alpha chain, non-erythrocytic 1 OS=Homo sapiens OX=9606 GN=SPTAN1 PE=1 SV=3	1.04607	0.775865	0.406998	0.482755	0.59489	0.392569	0.5307	0.865237	0.607293
RAEDGSVIDYELIDQDAR+Y10(Phospho)	P07355	Annexin A2 OS=Homo sapiens OX=9606 GN=ANXA2 PE=1 SV=2	0.627055	0.53728	0.681701	1.08948	1.30764	0.675683	1.21859	1.52371	1.35821
RAQIPEGDYLSYR+Y9(Phospho)	Q96RT1	Erbin OS=Homo sapiens OX=9606 GN=ERBIN PE=1 SV=2	0.508771	0.211934	0.497018	1.83714	1.56141	1.36486	3.39915	0.421953	0.737682
RDNEVDGQDYHFVVSR+Y10(Phospho)	Q92796	Disks large homolog 3 OS=Homo sapiens OX=9606 GN=DLG3 PE=1 SV=2	0	0	0	0.6277	0.145158	0.17989	0.14101	0.625125	0.88624
RGWDENVYYTVPLVR+Y8(Phospho)	Q9BPW8	Protein NipSnap homolog 1 OS=Homo sapiens OX=9606 GN=NIPSNAP1 PE=1 SV=1	0.613176	0.506013	1.51463	1.04885	1.50728	0.852693	0.885052	2.03697	1.34489
RSDSASSEPVGIYQGFEK+S4(Phospho);Y13(Phospho)	Q05655	Protein kinase C delta type OS=Homo sapiens OX=9606 GN=PRKCD PE=1 SV=2	0.254377	0.133395	0.366929	0.280926	0.33732	0.21964	0.603633	1.0551	0.841345
RSDSASSEPVGIYQGFEK+Y13(Phospho)	Q05655	Protein kinase C delta type OS=Homo sapiens OX=9606 GN=PRKCD PE=1 SV=2	0.151929	0.089526	0.174446	0.206021	0.144261	0.107262	0.844932	1.44165	1.02896
RSDSASSEPVGIYQGFEKK+Y13(Phospho)	Q05655	Protein kinase C delta type OS=Homo sapiens OX=9606 GN=PRKCD PE=1 SV=2	0.33065	0.271348	0.511112	1.07162	0.874399	0.458304	1.6918	6.23907	4.12201
SDSASSEPVGIYQGFEK+Y12(Phospho)	Q05655	Protein kinase C delta type OS=Homo sapiens OX=9606 GN=PRKCD PE=1 SV=2	0.172995	0.0925679	0.198747	0.14653	0.114992	0.0850356	0.731349	1.20533	0.881706
SDSASSEPVGIYQGFEKK+Y12(Phospho)	Q05655	Protein kinase C delta type OS=Homo sapiens OX=9606 GN=PRKCD PE=1 SV=2	0.378469	0.272338	0.568871	0.97806	0.680303	0.345116	1.84018	7.18018	4.51553
SELPYEELWLEEGKPSHQPLTR+Y5(Phospho)	Q9H706	GRB2-associated and regulator of MAPK protein 1 OS=Homo sapiens OX=9606 GN=GAREM1 PE=1 SV=2	1.0161	0.798887	1.82435	1.1165	1.79469	2.00958	1.24997	1.48316	1.14962
SESVVYADIR+Y6(Phospho)	O95297	Myelin protein zero-like protein 1 OS=Homo sapiens OX=9606 GN=MPZL1 PE=1 SV=1	1.08994	3.10028	1.49628	1.33695	0.535626	0.652662	4.36972	0.718837	0.77043
SFLDSGYR+Y7(Phospho)	P18206	Vinculin OS=Homo sapiens OX=9606 GN=VCL PE=1 SV=4	0.352425	0.252349	0.302829	0.314401	0.120043	0.308812	0.301285	0.257309	0.313584
SFLDSGYRILGAVAK+Y7(Phospho)	P18206	Vinculin OS=Homo sapiens OX=9606 GN=VCL PE=1 SV=4	0.958475	0.880508	2.21052	12.1654	7.80124	2.53856	2.5299	14.3914	11.8723
SGDLPYDGRLLEEAVR+Y6(Phospho)	Q86X29	Lipolysis-stimulated lipoprotein receptor OS=Homo sapiens OX=9606 GN=LSR PE=1 SV=4	0.433062	0.514151	0.445559	0.439929	0.804483	0.600062	0.54471	1.17578	0.698486
SGDSEVYQLGDVSQK+Y7(Phospho)	Q04837	Single-stranded DNA-binding protein, mitochondrial OS=Homo sapiens OX=9606 GN=SSBP1 PE=1 SV=1	0.700784	0.38669	1.25713	1.50037	0.732454	0.466917	0.791496	0.65243	0.630901
SGLSSPIYIDLR+Y8(Phospho)	P11172	Uridine 5'-monophosphate synthase OS=Homo sapiens OX=9606 GN=UMPS PE=1 SV=1	1.03104	0.733856	0.989429	0.950346	1.20417	0.906075	1.29732	1.678	1.0254
SHYADVDPENQNFLLESNLGK+Y3(Phospho)	Q96QD8	Sodium-coupled neutral amino acid transporter 2 OS=Homo sapiens OX=9606 GN=SLC38A2 PE=1 SV=2	0.691611	1.02572	0.948099	0.743573	1.00037	1.08093	1.06292	1.00626	1.16428
SIYSLDKLYPESQGSDTAWR+Y9(Phospho)	Q14197	Peptidyl-tRNA hydrolase ICT1, mitochondrial OS=Homo sapiens OX=9606 GN=MRPL58 PE=1 SV=1	2.20442	0.613226	2.43702	0.778969	1.07253	4.30859	0.559104	1.0558	0.523749
SIYYITGESK+Y3(Phospho)	P08238; Q58FF8	Heat shock protein HSP 90-beta OS=Homo sapiens OX=9606 GN=HSP90AB1 PE=1 SV=4; Putative heat shock protein HSP 90-beta 2 OS=Homo sapiens OX=9606 GN=HSP90AB2P PE=1 SV=2	0.75467	1.78753	0.762428	0.605003	0.506515	0.584399	0.729248	0.985864	1.22098
SLDNGGYYISPR+Y8(Phospho)	P07948	Tyrosine-protein kinase Lyn OS=Homo sapiens OX=9606 GN=LYN PE=1 SV=3	1.44244	4.49363	0.610204	2.15692	0.87645	1.5885	1.97659	2.23127	3.29752
SLEATDSAFDNPDYWHSR+Y14(Phospho)	P21860	Receptor tyrosine-protein kinase erbB-3 OS=Homo sapiens OX=9606 GN=ERBB3 PE=1 SV=1	0.799633	0.419665	1.82166	2.81763	2.00552	0.578996	1.20181	2.40736	2.38962
SLGYAYVNFQQPADAER+Y6(Phospho)	Q13310; P11940	Polyadenylate-binding protein 4 OS=Homo sapiens OX=9606 GN=PABPC4 PE=1 SV=1; Polyadenylate-binding protein 1 OS=Homo sapiens OX=9606 GN=PABPC1 PE=1 SV=2	1.0578	0.55066	0.915732	0.875079	1.08557	0.985688	1.19848	1.59924	1.34489
SLLEGQEDHYNNLSASK+Y10(Phospho)	P08727	Keratin, type I cytoskeletal 19 OS=Homo sapiens OX=9606 GN=KRT19 PE=1 SV=4	1.86956	1.01581	1.14742	2.93731	2.0319	1.23071	1.1726	6.39006	4.66723
SLYYYIQQDTK+Y3(Phospho)	A6NMY6; P07355	Putative annexin A2-like protein OS=Homo sapiens OX=9606 GN=ANXA2P2 PE=5 SV=2; Annexin A2 OS=Homo sapiens OX=9606 GN=ANXA2 PE=1 SV=2	1.30745	0.442838	1.29053	1.27724	1.53996	1.32928	1.1725	0.864161	1.00568
SLYYYIQQDTK+Y4(Phospho)	A6NMY6; P07355	Putative annexin A2-like protein OS=Homo sapiens OX=9606 GN=ANXA2P2 PE=5 SV=2; Annexin A2 OS=Homo sapiens OX=9606 GN=ANXA2 PE=1 SV=2	1.67138	0.320944	1.06938	1.60502	1.81735	1.36241	1.12167	1.12388	0.517979
SLYYYIQQDTK+Y5(Phospho)	A6NMY6; P07355	Putative annexin A2-like protein OS=Homo sapiens OX=9606 GN=ANXA2P2 PE=5 SV=2; Annexin A2 OS=Homo sapiens OX=9606 GN=ANXA2 PE=1 SV=2	2.00848	0.375947	1.23043	1.28184	1.54665	1.11784	0.96143	0.978295	0.786531
SPPESESEPYTFSHPNNGDVSSK+Y10(Phospho)	Q9H5V8	CUB domain-containing protein 1 OS=Homo sapiens OX=9606 GN=CDCP1 PE=1 SV=3	1.25176	2.12008	3.25379	0.522213	1.05281	0	3.28509	0.848604	0.816435
SREYDQLYEEYTR+Y4(Phospho)	O00459	Phosphatidylinositol 3-kinase regulatory subunit beta OS=Homo sapiens OX=9606 GN=PIK3R2 PE=1 SV=2	0.675012	0.402114	0.566232	0.671935	0.447741	0.479848	0.566648	0.775966	0.880912
SREYDQLYEEYTR+Y8(Phospho)	O00459	Phosphatidylinositol 3-kinase regulatory subunit beta OS=Homo sapiens OX=9606 GN=PIK3R2 PE=1 SV=2	0.665536	0.323596	1.84117	1.84752	0.739595	0.871308	1.24289	1.67447	2.10067
SREYDRLYEEYTR+Y8(Phospho)	P27986	Phosphatidylinositol 3-kinase regulatory subunit alpha OS=Homo sapiens OX=9606 GN=PIK3R1 PE=1 SV=2	0.682473	0.519311	0.848853	2.0007	0.693167	1.25361	3.46074	1.08044	1.44781
SSGSGSSVADERVDYVVVDQQK+Y15(Phospho)	Q13480	GRB2-associated-binding protein 1 OS=Homo sapiens OX=9606 GN=GAB1 PE=1 SV=2	1.51523	0.625211	4.17241	3.45341	3.08463	5.19663	5.06073	3.79993	4.68478
SSPLGQNDNSEYVPMLPGK+Y12(Phospho)	O14654	Insulin receptor substrate 4 OS=Homo sapiens OX=9606 GN=IRS4 PE=1 SV=1	0.0758911	0.0657592	0.0807223	0.0902232	0.123944	0.0740207	0.089215	0.155307	0.133577
SVNESLNNLFITEEDYQALR+Y16(Phospho)	Q00610	Clathrin heavy chain 1 OS=Homo sapiens OX=9606 GN=CLTC PE=1 SV=5	1.24817	0.796661	1.46583	1.35073	2.20873	1.5323	1.20109	3.46748	1.81438
SWMDDYDYVHLQGKEEFER+Y6(Phospho)	Q14511	Enhancer of filamentation 1 OS=Homo sapiens OX=9606 GN=NEDD9 PE=1 SV=1	0.824109	0.609507	2.33182	2.14133	2.91026	1.28906	1.04732	1.66516	1.49435
SYELPDGQVITIGNER+Y2(Phospho)	A5A3E0; P63267; Q9BYX7; P60709; Q6S8J3; P62736; P68133; Q562R1; P68032; P63261	POTE ankyrin domain family member F OS=Homo sapiens OX=9606 GN=POTEF PE=1 SV=2; Actin, gamma-enteric smooth muscle OS=Homo sapiens OX=9606 GN=ACTG2 PE=1 SV=1; Putative beta-actin-like protein 3 OS=Homo sapiens OX=9606 GN=POTEKP PE=5 SV=1; Actin, cytoplasmic 1 OS=Homo sapiens OX=9606 GN=ACTB PE=1 SV=1; POTE ankyrin domain family member E OS=Homo sapiens OX=9606 GN=POTEE PE=2 SV=3; Actin, aortic sm…	0.840462	0.492304	1.49717	0.745722	0.992431	0.61287	0.87961	1.23327	1.8158
SYQYLVESIR+Y4(Phospho)	Q5HYK3	2-methoxy-6-polyprenyl-1,4-benzoquinol methylase, mitochondrial OS=Homo sapiens OX=9606 GN=COQ5 PE=1 SV=2	0.905638	0.474552	2.23085	0.654261	1.09216	2.13657	0.979408	1.54027	1.08456
SYSPYDMLESIR+M7(Oxidation);Y5(Phospho)	A6NMY6; P07355	Putative annexin A2-like protein OS=Homo sapiens OX=9606 GN=ANXA2P2 PE=5 SV=2; Annexin A2 OS=Homo sapiens OX=9606 GN=ANXA2 PE=1 SV=2	1.02695	0.437913	0.525786	1.54768	0.932909	0.464781	1.05911	1.23615	1.03305
SYSPYDMLESIRK+Y5(Phospho)	A6NMY6; P07355	Putative annexin A2-like protein OS=Homo sapiens OX=9606 GN=ANXA2P2 PE=5 SV=2; Annexin A2 OS=Homo sapiens OX=9606 GN=ANXA2 PE=1 SV=2	0.808206	0.718879	1.34654	3.23002	3.10804	1.52329	3.27265	2.44407	1.75116
TAGLSDLY+Y8(Phospho)	Q99816	Tumor susceptibility gene 101 protein OS=Homo sapiens OX=9606 GN=TSG101 PE=1 SV=2	0.897727	0.567601	0.662045	0.465869	0.469077	0.520177	0.420797	0.535295	0.671577
TATESFASDPILYRPVAVALDTK+Y13(Phospho)	P14618	Pyruvate kinase PKM OS=Homo sapiens OX=9606 GN=PKM PE=1 SV=4	1.10063	0.651358	0.657615	0.659023	1.06013	0.717655	0.920411	1.95145	0.853019
THAVSVSETDDYAEIIDEEDTYTMPSTR+M24(Oxidation);Y12(Phospho)	Q05397	Focal adhesion kinase 1 OS=Homo sapiens OX=9606 GN=PTK2 PE=1 SV=2	0.668851	0.582728	0.757864	0.627095	1.12342	0.8097	0.902508	1.49847	1.33605
THAVSVSETDDYAEIIDEEDTYTMPSTR+Y12(Phospho)	Q05397	Focal adhesion kinase 1 OS=Homo sapiens OX=9606 GN=PTK2 PE=1 SV=2	0.93166	0.54257	0.964997	1.02127	1.20325	0.839654	0.995407	1.21641	1.03295
TILKLCDFGSASHVADNDITPYLVSR+Y22(Phospho)	Q13523	Serine/threonine-protein kinase PRP4 homolog OS=Homo sapiens OX=9606 GN=PRPF4B PE=1 SV=3	0.911741	0.592513	0.97284	1.50465	1.87288	0.935687	1.55863	2.80617	1.65626
TLDNGGFYISPR+Y8(Phospho)	P08631	Tyrosine-protein kinase HCK OS=Homo sapiens OX=9606 GN=HCK PE=1 SV=5	0.87916	8.70244	0.555469	1.10782	1.09355	0.847141	0.935127	1.78994	1.22381
TLYGFGG+Y3(Phospho)	P62805	Histone H4 OS=Homo sapiens OX=9606 GN=H4C1 PE=1 SV=2	0.782994	0.408777	0.582052	0.989719	1.07897	0.515144	1.37054	0.836247	0.746534
TMQFEPSTMVYDACR+Y11(Phospho)	Q9Y490	Talin-1 OS=Homo sapiens OX=9606 GN=TLN1 PE=1 SV=3	0.638283	0.601139	0.869776	0.819844	1.23249	1.19442	1.05979	1.40134	1.09779
TQTPPVSPAPQPTEERLPSSPVYEDAASFK+Y23(Phospho)	Q14247	Src substrate cortactin OS=Homo sapiens OX=9606 GN=CTTN PE=1 SV=2	1.21194	1.08764	1.08577	1.05482	1.95012	0.950801	1.37859	1.83132	1.43903
TSIDAYDNFDNISLAQR+Y6(Phospho)	Q00610	Clathrin heavy chain 1 OS=Homo sapiens OX=9606 GN=CLTC PE=1 SV=5	1.15667	0.768888	0.999161	1.05319	1.17485	1.17505	1.29014	1.56492	1.42238
TTAVEIDYDSLK+Y8(Phospho)	O15117	FYN-binding protein 1 OS=Homo sapiens OX=9606 GN=FYB1 PE=1 SV=2	0.690893	0.723442	0.942449	1.44352	1.65037	2.14445	1.66748	0.926286	1.63508
TTGIVMDSGDGVTHTVPIYEGYALPHAILR+M6(Oxidation);Y19(Phospho)	P60709; P63261	Actin, cytoplasmic 1 OS=Homo sapiens OX=9606 GN=ACTB PE=1 SV=1; Actin, cytoplasmic 2 OS=Homo sapiens OX=9606 GN=ACTG1 PE=1 SV=1	0.863677	0.691575	0.938944	0.832381	1.6539	0.75652	1.07127	2.3341	1.14874
TTGIVMDSGDGVTHTVPIYEGYALPHAILR+Y19(Phospho)	P60709; P63261	Actin, cytoplasmic 1 OS=Homo sapiens OX=9606 GN=ACTB PE=1 SV=1; Actin, cytoplasmic 2 OS=Homo sapiens OX=9606 GN=ACTG1 PE=1 SV=1	1.17998	1.06308	0.924623	1.18502	1.68343	1.03958	1.52272	1.89919	1.33677
TTNPFYNTM+M9(Oxidation);Y6(Phospho)	Q76I76	Protein phosphatase Slingshot homolog 2 OS=Homo sapiens OX=9606 GN=SSH2 PE=1 SV=1	0.685114	0.51149	0.445972	0.660964	0.488949	0.408144	0.584737	1.39767	1.23891
TTNPFYNTM+Y6(Phospho)	Q76I76	Protein phosphatase Slingshot homolog 2 OS=Homo sapiens OX=9606 GN=SSH2 PE=1 SV=1	1.02624	1.44378	0.750344	0.714159	0.898392	0.965362	1.14973	1.75523	1.21443
TTPSYVAFTDTER+Y5(Phospho)	P48741; P17066; P54652; P11142; P0DMV8; P34931	Putative heat shock 70 kDa protein 7 OS=Homo sapiens OX=9606 GN=HSPA7 PE=5 SV=2; Heat shock 70 kDa protein 6 OS=Homo sapiens OX=9606 GN=HSPA6 PE=1 SV=2; Heat shock-related 70 kDa protein 2 OS=Homo sapiens OX=9606 GN=HSPA2 PE=1 SV=1; Heat shock cognate 71 kDa protein OS=Homo sapiens OX=9606 GN=HSPA8 PE=1 SV=1; Heat shock 70 kDa protein 1A OS=Homo sapiens OX=9606 GN=HSPA1A PE=1 SV=1; Heat shock 70 …	0.469934	0.926528	0.836769	0.733266	0.484376	0.439308	0.834146	0.869336	0.864885
TVHDMEQFGQQQYDIYER+Y16(Phospho)	Q99569	Plakophilin-4 OS=Homo sapiens OX=9606 GN=PKP4 PE=1 SV=2	0.991597	0.621395	0.821818	0.639865	0.685418	0.824939	1.33336	1.12345	1.25028
TVPDYTTFTTVGDWLDAIK+Y5(Phospho)	P54753	Ephrin type-B receptor 3 OS=Homo sapiens OX=9606 GN=EPHB3 PE=1 SV=2	0.268182	0.34554	0.648448	0.642806	1.46733	0.563029	0.6814	1.34656	0.219197
TVQPVAMGPDGLPVDASSVSNNYIQTLGR+Y23(Phospho)	O60716	Catenin delta-1 OS=Homo sapiens OX=9606 GN=CTNND1 PE=1 SV=1	1.23828	0.732871	1.15051	1.08323	1.93725	0.788028	1.19692	2.87372	1.31161
TYETVASLGAATPQGESEDCPPPLPVK+Y2(Phospho)	Q8TDY4	Arf-GAP with SH3 domain, ANK repeat and PH domain-containing protein 3 OS=Homo sapiens OX=9606 GN=ASAP3 PE=1 SV=1	0.922305	0.866958	1.06148	0.615957	1.3709	1.05328	1.14083	1.34537	0.959116
TYVDPFTYEDPNQAVR+Y2(Phospho)	P54764	Ephrin type-A receptor 4 OS=Homo sapiens OX=9606 GN=EPHA4 PE=1 SV=1	1.14864	0.679816	0.76697	3.00592	3.67581	1.00969	1.3651	1.80182	1.05169
TYVDPFTYEDPNQAVR+Y8(Phospho)	P54764	Ephrin type-A receptor 4 OS=Homo sapiens OX=9606 GN=EPHA4 PE=1 SV=1	0.898421	0.568287	0.994761	1.63437	2.2333	0.821281	0.995823	1.7578	1.34092
TYVDPHTYEDPNQAVLK+Y8(Phospho)	P29317	Ephrin type-A receptor 2 OS=Homo sapiens OX=9606 GN=EPHA2 PE=1 SV=2	0.880821	0.498124	1.30061	0.669688	0.698633	0.51601	1.1037	1.10089	0.905648
VADPDHDHTGFLTEYVATR+T13(Phospho);Y15(Phospho)	P28482	Mitogen-activated protein kinase 1 OS=Homo sapiens OX=9606 GN=MAPK1 PE=1 SV=3	0.376147	0.23646	0.603245	0.397385	0.491997	0.436163	0.661439	0.657414	0.833264
VADPDHDHTGFLTEYVATR+Y15(Phospho)	P28482	Mitogen-activated protein kinase 1 OS=Homo sapiens OX=9606 GN=MAPK1 PE=1 SV=3	0.501236	0.367858	0.354566	0.361397	0.307611	0.332112	0.708523	0.835296	0.921407
VAQQPLSLVGCEVVPDPSPDHLYSFR+Y23(Phospho)	Q8N4X5	Actin filament-associated protein 1-like 2 OS=Homo sapiens OX=9606 GN=AFAP1L2 PE=1 SV=1	0.949562	0.471871	0.79657	1.29071	1.42342	1.03585	1.48812	2.12898	1.47054
VCAYGAQGEGPYSSLVSCR+Y12(Phospho)	P16144	Integrin beta-4 OS=Homo sapiens OX=9606 GN=ITGB4 PE=1 SV=5	1.24816	2.39508	1.51621	1.8931	1.16738	1.1843	1.34741	1.62084	1.6433
VCEPCYEQLNR+Y6(Phospho)	O14964	Hepatocyte growth factor-regulated tyrosine kinase substrate OS=Homo sapiens OX=9606 GN=HGS PE=1 SV=1	0.12653	0.415005	0.0367932	0.232369	0.0521463	0.0427726	0.188702	0	0.0123679
VDLFDDPCYINTQALQSTPGSAGNQR+Y9(Phospho)	Q6S5L8	SHC-transforming protein 4 OS=Homo sapiens OX=9606 GN=SHC4 PE=1 SV=1	1.16285	0.628272	0.95079	2.9137	3.47986	0.780901	0.781498	2.93877	1.25975
VDQLQEGCSYYFR+Y11(Phospho)	Q8WZ42	Titin OS=Homo sapiens OX=9606 GN=TTN PE=1 SV=4	0.780209	0.611921	3.25414	0.742163	0.779977	0.855382	1.22611	1.10407	7.5688
VEFGVYESGPR+Y6(Phospho)	Q6ZUJ8	Phosphoinositide 3-kinase adapter protein 1 OS=Homo sapiens OX=9606 GN=PIK3AP1 PE=1 SV=2	0.785798	2.12507	0.93509	0.770932	0.578084	1.01249	1.51237	0.946565	1.05169
VENCPDELYDIMK+M12(Oxidation);Y9(Phospho)	P07948	Tyrosine-protein kinase Lyn OS=Homo sapiens OX=9606 GN=LYN PE=1 SV=3	0.758836	0.713299	0.654371	1.20234	1.0172	0.789287	0.938319	1.23585	1.23705
VFDKDGNGYISAAELR+Y9(Phospho)	P0DP23	Calmodulin-1 OS=Homo sapiens OX=9606 GN=CALM1 PE=1 SV=1	1.36967	0.726268	0.248116	1.03926	0.868593	0.956447	0.916883	0.412156	1.48283
VGEEEHVYSFPNK+Y8(Phospho)	P49023	Paxillin OS=Homo sapiens OX=9606 GN=PXN PE=1 SV=3	2.21283	1.61124	3.51678	2.91893	1.41414	2.35381	1.56838	1.12358	1.07958
VGQGYVYEAAQPEQDEYDIPR+Y17(Phospho)	P56945	Breast cancer anti-estrogen resistance protein 1 OS=Homo sapiens OX=9606 GN=BCAR1 PE=1 SV=2	0.810731	0.541144	1.37727	1.45628	1.55641	0.808702	0.904366	1.31881	1.52713
VHSPSGALEECYVTEIDQDKYAVR+Y21(Phospho)	P21333	Filamin-A OS=Homo sapiens OX=9606 GN=FLNA PE=1 SV=4	0.655715	0.352374	0.530031	0.906985	0.750173	0.487433	1.00652	1.24276	1.14546
VIQAQTAFSANPANPAILSEASAPIPHDGNLYPR+Y32(Phospho)	O00560	Syntenin-1 OS=Homo sapiens OX=9606 GN=SDCBP PE=1 SV=1	0.830189	0.681	0.662975	0.49935	1.37296	0.612443	0.622494	2.26323	0.804496
VIYDFIEK+Y3(Phospho)	O00401	Neural Wiskott-Aldrich syndrome protein OS=Homo sapiens OX=9606 GN=WASL PE=1 SV=2	0.416251	0.439786	0.627843	0.864164	0.908544	0.572262	1.01724	1.21595	0.91378
VLEDDPEATYTTSGGK+Y10(Phospho)	P29317	Ephrin type-A receptor 2 OS=Homo sapiens OX=9606 GN=EPHA2 PE=1 SV=2	0.817158	0.576604	0.652256	0.42634	0.242397	0.336824	0.675088	0.496238	0.403684
VLEDDPEATYTTSGGKIPIR+Y10(Phospho)	P29317	Ephrin type-A receptor 2 OS=Homo sapiens OX=9606 GN=EPHA2 PE=1 SV=2	1.95403	0.621883	2.87181	1.99747	2.97808	1.26224	2.29605	2.15765	2.00186
VLPPEVADGGVVDSGVYAVPPPAER+Y17(Phospho)	P56945	Breast cancer anti-estrogen resistance protein 1 OS=Homo sapiens OX=9606 GN=BCAR1 PE=1 SV=2	0.726851	0.601695	1.08042	1.27815	1.43462	0.92836	1.46782	1.85679	1.37153
VPSEGAYDIILPR+Y7(Phospho)	Q9NQ84	G-protein coupled receptor family C group 5 member C OS=Homo sapiens OX=9606 GN=GPRC5C PE=1 SV=2	5.11866	0.687266	1.13765	1.30339	1.33264	1.82597	1.49069	2.464	1.71998
VSAQYLSEIEMAK+Y5(Phospho)	O75955	Flotillin-1 OS=Homo sapiens OX=9606 GN=FLOT1 PE=1 SV=3	0.283066	0.607051	0.920517	0.819177	1.37493	0.38795	0.650612	1.98353	1.12554
VTASGPGLSSYGVPASLPVDFAIDAR+Y11(Phospho)	O75369	Filamin-B OS=Homo sapiens OX=9606 GN=FLNB PE=1 SV=2	0.903328	0.733156	1.32734	1.34783	3.17306	1.02313	1.36986	4.7518	1.41218
VTIADDYSDPFDAK+Y7(Phospho)	Q15464	SH2 domain-containing adapter protein B OS=Homo sapiens OX=9606 GN=SHB PE=1 SV=2	0.648915	0.355343	0.622773	0.684642	0.712575	0.751898	1.87178	0.900453	0.422338
VVQDFIDIFSDYANFK+Y12(Phospho)	P23469	Receptor-type tyrosine-protein phosphatase epsilon OS=Homo sapiens OX=9606 GN=PTPRE PE=1 SV=1	0.373219	0.188327	1.76361	2.27993	3.99769	3.76409	4.49699	3.54283	4.6179
VVQEYIDAFSDYANFK+Y12(Phospho)	P18433	Receptor-type tyrosine-protein phosphatase alpha OS=Homo sapiens OX=9606 GN=PTPRA PE=1 SV=3	0.333744	0.230605	0.613245	1.96242	1.18659	1.20783	1.15841	2.2854	2.1891
VYAPASTLVDQPYANEGTVVVTER+Y13(Phospho)	Q14126	Desmoglein-2 OS=Homo sapiens OX=9606 GN=DSG2 PE=1 SV=2	0.816144	0.546173	0.903699	0.970143	1.11505	0.577407	0.949638	1.9337	0.900632
VYAPASTLVDQPYANEGTVVVTER+Y2(Phospho)	Q14126	Desmoglein-2 OS=Homo sapiens OX=9606 GN=DSG2 PE=1 SV=2	0.77605	0.714058	1.14199	0.839385	1.36905	0.675049	1.13271	1.98801	0.9756
VYESIGQYGGETVK+Y2(Phospho)	Q8N3R9	MAGUK p55 subfamily member 5 OS=Homo sapiens OX=9606 GN=MPP5 PE=1 SV=3	2.0787	1.22175	0.96962	0.657633	0.329954	0.545211	1.00647	0.80823	0.796414
VYIDPFTYEDPNEAVR+Y2(Phospho)	P54760; P54753	Ephrin type-B receptor 4 OS=Homo sapiens OX=9606 GN=EPHB4 PE=1 SV=2; Ephrin type-B receptor 3 OS=Homo sapiens OX=9606 GN=EPHB3 PE=1 SV=2	0.42948	0.391114	0.569385	0.702445	1.08494	0.605511	1.32352	1.05152	0.538368
VYIDPFTYEDPNEAVR+Y8(Phospho)	P54760; P54753	Ephrin type-B receptor 4 OS=Homo sapiens OX=9606 GN=EPHB4 PE=1 SV=2; Ephrin type-B receptor 3 OS=Homo sapiens OX=9606 GN=EPHB3 PE=1 SV=2	0.453887	0.441701	0.795392	0.889782	1.41469	0.790702	1.26232	1.59297	0.669791
VYIDPFTYEDPNEAVREFAK+Y2(Phospho)	P54760; P54753	Ephrin type-B receptor 4 OS=Homo sapiens OX=9606 GN=EPHB4 PE=1 SV=2; Ephrin type-B receptor 3 OS=Homo sapiens OX=9606 GN=EPHB3 PE=1 SV=2	0.660215	0.485722	1.34644	2.69286	3.99063	1.33164	2.85239	3.65031	1.69298
VYIDPFTYEDPNEAVREFAK+Y8(Phospho)	P54760; P54753	Ephrin type-B receptor 4 OS=Homo sapiens OX=9606 GN=EPHB4 PE=1 SV=2; Ephrin type-B receptor 3 OS=Homo sapiens OX=9606 GN=EPHB3 PE=1 SV=2	0.692525	0.525667	1.7093	4.98439	6.42041	1.84047	2.2921	5.1897	1.35155
VYTYIQSR+Y4(Phospho)	Q92630; Q9NR20	Dual specificity tyrosine-phosphorylation-regulated kinase 2 OS=Homo sapiens OX=9606 GN=DYRK2 PE=1 SV=3; Dual specificity tyrosine-phosphorylation-regulated kinase 4 OS=Homo sapiens OX=9606 GN=DYRK4 PE=1 SV=2	0.624139	0.56755	0.461446	0.445646	0.248117	0.279349	0.435604	0.328847	0.445425
WDSYENLSADGEVLHTQGPVDGSLYAK+Y25(Phospho)	Q68CZ2	Tensin-3 OS=Homo sapiens OX=9606 GN=TNS3 PE=1 SV=2	1.4062	1.07159	1.25508	1.0161	1.72737	1.05563	1.15709	3.01801	1.49881
WDTGENPIYK+Y9(Phospho)	P05556	Integrin beta-1 OS=Homo sapiens OX=9606 GN=ITGB1 PE=1 SV=2	0.78564	0.816464	1.20754	0.615564	0.494506	0.72329	0.805888	0.645986	0.513981
WTAPEAALYGR+Y9(Phospho)	P07947; P06241; P12931	Tyrosine-protein kinase Yes OS=Homo sapiens OX=9606 GN=YES1 PE=1 SV=3; Tyrosine-protein kinase Fyn OS=Homo sapiens OX=9606 GN=FYN PE=1 SV=3; Proto-oncogene tyrosine-protein kinase Src OS=Homo sapiens OX=9606 GN=SRC PE=1 SV=3	0.892377	0.730392	3.01512	0.740419	0.553073	1.08428	0.980835	0.738277	0.593471
YAAPELEIAR+Y1(Phospho)	Q86VE9	Serine incorporator 5 OS=Homo sapiens OX=9606 GN=SERINC5 PE=2 SV=1	1.13695	1.41873	2.39124	0.595424	1.34254	1.24494	0.388922	0.739398	0.578179
YAGSALQYEDVSTAVQNLQK+Y1(Phospho)	Q9NP79	Vacuolar protein sorting-associated protein VTA1 homolog OS=Homo sapiens OX=9606 GN=VTA1 PE=1 SV=1	1.01453	0.500966	0.832559	0.687804	1.43881	0.600663	1.84228	2.11352	0.817925
YALYDASFETK+Y4(Phospho)	P60981	Destrin OS=Homo sapiens OX=9606 GN=DSTN PE=1 SV=3	3.35745	0.540157	0.809497	1.25385	1.57935	1.15067	0.413122	0.982102	0.931653
YALYDATYETK+Y1(Phospho)	P23528; Q9Y281	Cofilin-1 OS=Homo sapiens OX=9606 GN=CFL1 PE=1 SV=3; Cofilin-2 OS=Homo sapiens OX=9606 GN=CFL2 PE=1 SV=1	1.21696	0.517354	0.822128	1.26814	0.570508	0.396546	1.12089	0.659194	0.588445
YALYDATYETK+Y4(Phospho)	P23528; Q9Y281	Cofilin-1 OS=Homo sapiens OX=9606 GN=CFL1 PE=1 SV=3; Cofilin-2 OS=Homo sapiens OX=9606 GN=CFL2 PE=1 SV=1	1.82287	0.769969	1.17403	1.43731	0.801624	0.542089	1.21176	0.794309	0.698013
YALYDATYETK+Y8(Phospho)	P23528; Q9Y281	Cofilin-1 OS=Homo sapiens OX=9606 GN=CFL1 PE=1 SV=3; Cofilin-2 OS=Homo sapiens OX=9606 GN=CFL2 PE=1 SV=1	1.2769	0.377377	0.936905	0.862762	0.6354	0.360551	0.907186	0.882607	0.684722
YCRPESQEHPEADPGSAAPYLK+Y20(Phospho)	P40763	Signal transducer and activator of transcription 3 OS=Homo sapiens OX=9606 GN=STAT3 PE=1 SV=2	1.17042	1.43217	0.635911	0.912694	0.751216	1.66622	1.78255	1.11484	1.4927
YFEITDESPYVHYLNTFSSK+Y10(Phospho)	Q9ULV4	Coronin-1C OS=Homo sapiens OX=9606 GN=CORO1C PE=1 SV=1	1.06196	0.723002	0.930022	1.06164	1.14021	0.770657	1.25673	1.51845	1.28335
YIEDEDYYKASVTR+Y7(Phospho)	Q14289	Protein-tyrosine kinase 2-beta OS=Homo sapiens OX=9606 GN=PTK2B PE=1 SV=2	0.41553	0.577165	0.599603	0.659312	0.189674	0.535266	0.728483	0.240853	0.814717
YIEDEDYYKASVTR+Y8(Phospho)	Q14289	Protein-tyrosine kinase 2-beta OS=Homo sapiens OX=9606 GN=PTK2B PE=1 SV=2	0.439678	1.00412	0.462686	0.361248	0.115559	0.346739	0.613376	0.215501	0.603046
YLDGLTAER+Y1(Phospho)	P35908	Keratin, type II cytoskeletal 2 epidermal OS=Homo sapiens OX=9606 GN=KRT2 PE=1 SV=2	1.48803	0.886439	1.21328	2.93128	1.06834	1.56431	1.75052	1.6262	1.87777
YMEDSTYYK+M2(Oxidation);Y7(Phospho)	Q05397	Focal adhesion kinase 1 OS=Homo sapiens OX=9606 GN=PTK2 PE=1 SV=2	0.800188	0.678428	0.877722	1.2557	0.444419	0.566337	0.513617	0.465675	0.693575
YMEDSTYYK+Y1(Phospho)	Q05397	Focal adhesion kinase 1 OS=Homo sapiens OX=9606 GN=PTK2 PE=1 SV=2	0.124899	0.899249	0.21268	0.237771	0.067733	0.0907875	0.266274	0.141151	0.111692
YMEDSTYYK+Y7(Phospho)	Q05397	Focal adhesion kinase 1 OS=Homo sapiens OX=9606 GN=PTK2 PE=1 SV=2	0.458552	0.784377	0.813721	0.470094	0.169622	0.514275	0.320156	0.172679	0.189502
YPIEHGIITNWDDMEK+Y1(Phospho)	P63267; P62736; P68133; P68032	Actin, gamma-enteric smooth muscle OS=Homo sapiens OX=9606 GN=ACTG2 PE=1 SV=1; Actin, aortic smooth muscle OS=Homo sapiens OX=9606 GN=ACTA2 PE=1 SV=1; Actin, alpha skeletal muscle OS=Homo sapiens OX=9606 GN=ACTA1 PE=1 SV=1; Actin, alpha cardiac muscle 1 OS=Homo sapiens OX=9606 GN=ACTC1 PE=1 SV=1	1.0775	1.68719	1.06202	0.594531	1.00076	0.778409	1.12006	1.61699	0.655834
YQQPFEDFR+Y1(Phospho)	P19174	1-phosphatidylinositol 4,5-bisphosphate phosphodiesterase gamma-1 OS=Homo sapiens OX=9606 GN=PLCG1 PE=1 SV=1	0.400016	0.515402	0.499741	0.778657	0.784454	0.516781	1.12582	0.581809	0.91094
YTYSEWHSFTQPR+Y3(Phospho)	Q14574; Q02487	Desmocollin-3 OS=Homo sapiens OX=9606 GN=DSC3 PE=1 SV=3; Desmocollin-2 OS=Homo sapiens OX=9606 GN=DSC2 PE=1 SV=1	0.360394	0.500825	0.76906	0.625168	0.684419	0.460032	1.39082	0.846365	0.647417
YVDSEGHLYTVPIR+Y9(Phospho)	Q03135	Caveolin-1 OS=Homo sapiens OX=9606 GN=CAV1 PE=1 SV=4	0.601562	0.343989	1.05994	0.855655	1.14718	0.734382	0.965762	0.49029	0.975086
YYRPTEVDFLQGDCTK+Y1(Phospho)	O60547	GDP-mannose 4,6 dehydratase OS=Homo sapiens OX=9606 GN=GMDS PE=1 SV=1	0.95244	0.954328	0.667924	1.17354	1.32868	1.64571	1.80124	0.869072	0.525001
YYRPTEVDFLQGDCTK+Y2(Phospho)	O60547	GDP-mannose 4,6 dehydratase OS=Homo sapiens OX=9606 GN=GMDS PE=1 SV=1	1.0575	0.805871	0.446156	1.09184	1.06896	1.53494	1.48372	1.12358	0.661265

## Sheet: Beauty_Run2
Annotated Sequence	Protein Accessions	Protein Descriptions	PDX9_R2	PDX9_R3	PDX10_R2	PDX10_R3	PDX13_R1	PDX13_R2	PDX15_R1	PDX16_R1	PDX16_R3
AAVPSGASTGIYEALELR+Y12(Phospho)	P13929; P09104; P06733	Beta-enolase OS=Homo sapiens OX=9606 GN=ENO3 PE=1 SV=5; Gamma-enolase OS=Homo sapiens OX=9606 GN=ENO2 PE=1 SV=3; Alpha-enolase OS=Homo sapiens OX=9606 GN=ENO1 PE=1 SV=2	0.798961	0.760342	1.21925	1.17517	0.788343	1.56922	1.70384	1.77127	1.00568
AAVPSGASTGIYEALELRDNDKTR+Y12(Phospho)	P06733	Alpha-enolase OS=Homo sapiens OX=9606 GN=ENO1 PE=1 SV=2	1.10371	1.21133	1.76921	1.17652	1.59541	2.27804	3.97274	3.19123	1.98909
AAYFGIYDTAK+Y7(Phospho)	P05141	ADP/ATP translocase 2 OS=Homo sapiens OX=9606 GN=SLC25A5 PE=1 SV=7	0.487828	0.612038	1.00026	0.931129	0.722009	0.909209	1.38216	1.72955	1.28881
ACYRDMSSFPETK+Y3(Phospho)	P19174	1-phosphatidylinositol 4,5-bisphosphate phosphodiesterase gamma-1 OS=Homo sapiens OX=9606 GN=PLCG1 PE=1 SV=1	0.137967	0.0667663	0.172023	0.269448	0.303548	0.191022	0.199441	1.33205	1.08572
ADYDTLSLR+Y3(Phospho)	Q9Y446	Plakophilin-3 OS=Homo sapiens OX=9606 GN=PKP3 PE=1 SV=1	0.561373	0.501217	0.352077	0.261195	0.33381	0.946365	0.857754	0.711751	0.596492
AEERPTFDYLQSVLDDFYTATEGQYQQQP+Y18(Phospho)	P07948	Tyrosine-protein kinase Lyn OS=Homo sapiens OX=9606 GN=LYN PE=1 SV=3	inf		inf	inf	inf	inf	inf	inf	inf
AEERPTFDYLQSVLDDFYTATEGQYQQQP+Y25(Phospho)	P07948	Tyrosine-protein kinase Lyn OS=Homo sapiens OX=9606 GN=LYN PE=1 SV=3		inf	inf		inf	inf	inf	inf	inf
AELIVQPELKYGDGIQLTR+Y11(Phospho)	P15924	Desmoplakin OS=Homo sapiens OX=9606 GN=DSP PE=1 SV=3	0.624556	0	1.18725	0.446181	1.10129	1.76295	2.05332	2.99846	2.35435
AESGPDLRYEVTSGGGGTSR+Y9(Phospho)	P15924	Desmoplakin OS=Homo sapiens OX=9606 GN=DSP PE=1 SV=3	1.02477	0.439059	0.415544	0.279616	1.08943	2.22588	2.67784	1.29295	0.849929
AGKGESAGYMEPYEAQR+Y9(Phospho)	Q15464	SH2 domain-containing adapter protein B OS=Homo sapiens OX=9606 GN=SHB PE=1 SV=2	0.756724	0.702313	0.205556	0.890168	0.351713	1.61007	0.51364	0.692898	1.51845
AKPEPDILEEEKIYAYPSNITSETGFR+Y14(Phospho)	Q8IY95	Transmembrane protein 192 OS=Homo sapiens OX=9606 GN=TMEM192 PE=1 SV=1	0.582912	0.508826	5.09942	1.44516	0.973922	1.21694	1.24619	1.65075	1.20752
ALELDSNLYR+Y9(Phospho)	P35579	Myosin-9 OS=Homo sapiens OX=9606 GN=MYH9 PE=1 SV=4	0.997139	0.652279	0.627031	0.698812	0.839993	0.829226	1.08813	1.05786	0.785082
ALNGAEPNYHSLPSAR+Y9(Phospho)	Q6IAA8	Ragulator complex protein LAMTOR1 OS=Homo sapiens OX=9606 GN=LAMTOR1 PE=1 SV=2	0.677891	0.623995	1.9058	1.28876	0.267531	0.729071	0.554358	1.36766	0.666471
ANPQERDGVYDVPLHNPPDAK+Y10(Phospho)	Q14511	Enhancer of filamentation 1 OS=Homo sapiens OX=9606 GN=NEDD9 PE=1 SV=1	0.808316	0.45303	1.29916	1.08237	0.507472	3.05586	1.25125	1.77937	1.40278
AQIPEGDYLSYR+Y8(Phospho)	Q96RT1	Erbin OS=Homo sapiens OX=9606 GN=ERBIN PE=1 SV=2	0.406407	0.573594	0.391843	0.519215	0.397105	0.792843	0.798667	1.10009	0.802099
ATYLSVADEHLR+Y3(Phospho)	Q9BSA4	Protein tweety homolog 2 OS=Homo sapiens OX=9606 GN=TTYH2 PE=1 SV=3	1.25556	0.517976	0.753794	1.23376	0.57209	1.39304	1.31413	2.54256	1.88423
AVCSTYLQSR+Y6(Phospho)	Q9H2X6; Q86Z02	Homeodomain-interacting protein kinase 2 OS=Homo sapiens OX=9606 GN=HIPK2 PE=1 SV=2; Homeodomain-interacting protein kinase 1 OS=Homo sapiens OX=9606 GN=HIPK1 PE=1 SV=1	0.502742	0.58248	0.225569	0.496381	0.282353	0.287988	0.167258	0.220254	0.28015
DGVYDVPLHNPPDAK+Y4(Phospho)	Q14511	Enhancer of filamentation 1 OS=Homo sapiens OX=9606 GN=NEDD9 PE=1 SV=1	2.74653	0.970042	0.708169	1.30734	0.384288	1.10005	0.663496	0.898691	0.800791
DHVVEGEPYAGYDR+Y9(Phospho)	O75063	Glycosaminoglycan xylosylkinase OS=Homo sapiens OX=9606 GN=FAM20B PE=1 SV=1	1.42535	1.17234	0	0.761857	0.143091	0.133101	0	0	0
DHVVEGEPYAGYDRHNAEVAAFHLDR+Y9(Phospho)	O75063	Glycosaminoglycan xylosylkinase OS=Homo sapiens OX=9606 GN=FAM20B PE=1 SV=1	0.958314	1.23365	0.694316	0.812309	0.936737	1.11056	1.07284	1.2258	0.76913
DLDIIDNYDYSHTVK+Y10(Phospho)	O75369	Filamin-B OS=Homo sapiens OX=9606 GN=FLNB PE=1 SV=2	0.829778	0.69193	0.388624	0.655298	0.564935	0.8101	0.704134	1.17143	0.720549
DLYANTVLSGGTTMYPGIADR+M14(Oxidation);Y3(Phospho)	P60709; P63261	Actin, cytoplasmic 1 OS=Homo sapiens OX=9606 GN=ACTB PE=1 SV=1; Actin, cytoplasmic 2 OS=Homo sapiens OX=9606 GN=ACTG1 PE=1 SV=1	0.599084	0.6874	0.746108	0.657491	0.805456	1.03367	1.07742	1.344	0.827187
DNEVDGQDYHFVVSR+Y9(Phospho)	Q92796	Disks large homolog 3 OS=Homo sapiens OX=9606 GN=DLG3 PE=1 SV=2	0.699332	0.656083	0.456834	0.531136	0.935852	0.941787	0.843168	1.25896	0.853457
DQYLMWLTQK+Y3(Phospho)	P27986	Phosphatidylinositol 3-kinase regulatory subunit alpha OS=Homo sapiens OX=9606 GN=PIK3R1 PE=1 SV=2	1.4001	0	1.61486	1.85968	1.93342	1.03667	1.95512	1.07425	2.75295
DYSHYYTTIQDLR+Y5(Phospho)	P08727	Keratin, type I cytoskeletal 19 OS=Homo sapiens OX=9606 GN=KRT19 PE=1 SV=4	1.48832	1.12174	0.795538	0.800033	1.15194	1.01939	2.33458	1.57262	0.716567
DYSHYYTTIQDLR+Y6(Phospho)	P08727	Keratin, type I cytoskeletal 19 OS=Homo sapiens OX=9606 GN=KRT19 PE=1 SV=4	1.16261	0.751138	0.734556	0.688461	0.42585	1.05319	2.26113	0.839907	0.890536
EADSSSDYVNMDFTKR+M11(Oxidation);Y8(Phospho)	O14654	Insulin receptor substrate 4 OS=Homo sapiens OX=9606 GN=IRS4 PE=1 SV=1	0.281668	0.259736	0.151855	0.273626	0.283185	0.194908	0.179362	3.40973	2.3041
EADSSSDYVNMDFTKR+Y8(Phospho)	O14654	Insulin receptor substrate 4 OS=Homo sapiens OX=9606 GN=IRS4 PE=1 SV=1	0.043373	0.0496582	0.0274909	0.0270319	0.041465	0.0458853	0.055721	1.70618	2.26644
EATQPEPIYAESTKR+Y9(Phospho)	Q86YV5	Inactive tyrosine-protein kinase PRAG1 OS=Homo sapiens OX=9606 GN=PRAG1 PE=1 SV=4	49.2092	36.2444	5.90423	20.0313	18.6805	85.4953	7.44465	0.780932	0.676499
EFEVYGPIKR+Y5(Phospho)	P08621	U1 small nuclear ribonucleoprotein 70 kDa OS=Homo sapiens OX=9606 GN=SNRNP70 PE=1 SV=2	0.221437	0.122638	2.74027	0.865465	1.12087	1.2958	0.486429	1.90122	1.80946
EHALLAYTLGVK+Y7(Phospho)	Q05639; P68104; Q5VTE0	Elongation factor 1-alpha 2 OS=Homo sapiens OX=9606 GN=EEF1A2 PE=1 SV=1; Elongation factor 1-alpha 1 OS=Homo sapiens OX=9606 GN=EEF1A1 PE=1 SV=1; Putative elongation factor 1-alpha-like 3 OS=Homo sapiens OX=9606 GN=EEF1A1P5 PE=5 SV=1	0.588211	0.517858	1.36421	0.885224	0.957939	1.25576	1.69013	1.69929	1.18889
EIADYLAAGKDER+Y5(Phospho)	P53990	IST1 homolog OS=Homo sapiens OX=9606 GN=IST1 PE=1 SV=1	0.698911	0.610704	0.657136	0.746948	0.964544	0.828825	1.95344	1.73584	1.11522
EKAEERPTFDYLQSVLDDFYTATEGQYQQQP+Y27(Phospho)	P07948	Tyrosine-protein kinase Lyn OS=Homo sapiens OX=9606 GN=LYN PE=1 SV=3	0.938565	1.00313	2.92016	1.98149	3.01475	6.60145	4.52722	3.70176	1.64089
EKLYDFVK+Y4(Phospho)	Q92835	Phosphatidylinositol 3,4,5-trisphosphate 5-phosphatase 1 OS=Homo sapiens OX=9606 GN=INPP5D PE=1 SV=2	0.640999	0.934981	0.639633	1.42309	2.11603	1.10963	1.03579	1.54136	1.35729
EKPAQDPLYDVPNASGGQAGGPQRPGR+Y9(Phospho)	Q13671	Ras and Rab interactor 1 OS=Homo sapiens OX=9606 GN=RIN1 PE=1 SV=4	0.464149	0.307193	0.325612	0.231889	0.208644	0.173509	0.615098	0.816421	0.713814
ELFDDPSYVNVQNLDK+Y8(Phospho)	P29353	SHC-transforming protein 1 OS=Homo sapiens OX=9606 GN=SHC1 PE=1 SV=4	2.03827	1.97406	2.34345	2.12453	1.8009	1.64292	5.60793	1.932	1.24348
ELFDDPSYVNVQNLDKAR+Y8(Phospho)	P29353	SHC-transforming protein 1 OS=Homo sapiens OX=9606 GN=SHC1 PE=1 SV=4	1.11794	1.6415	2.60438	1.12929	2.10417	6.78499	20.6687	6.00912	2.58201
ERDYAEIQDFHR+Y4(Phospho)	Q8TEW0	Partitioning defective 3 homolog OS=Homo sapiens OX=9606 GN=PARD3 PE=1 SV=2	1.05285	1.69657	0.473975	1.12935	0.848257	7.95603	3.11449	1.87364	1.73494
ESETTKGAYCLSVSDFDNAK+Y9(Phospho)	P12931	Proto-oncogene tyrosine-protein kinase Src OS=Homo sapiens OX=9606 GN=SRC PE=1 SV=3	0.762233	1.87373	1.60144	1.70199	1.73978	2.69289	3.42991	4.28276	2.83861
ETSKVIYDFIEK+Y7(Phospho)	O00401	Neural Wiskott-Aldrich syndrome protein OS=Homo sapiens OX=9606 GN=WASL PE=1 SV=2	1.10847	1.48266	16.0939	3.80296	9.26033	18.0877	30.4305	46.0695	28.5602
EVGDYGQLHETEVLLK+Y5(Phospho)	O60674	Tyrosine-protein kinase JAK2 OS=Homo sapiens OX=9606 GN=JAK2 PE=1 SV=2	0.804539	1.05321	1.03282	1.1923	1.14803	1.68329	1.90365	1.92092	1.26151
EVPIYANR+Y5(Phospho)	Q13443	Disintegrin and metalloproteinase domain-containing protein 9 OS=Homo sapiens OX=9606 GN=ADAM9 PE=1 SV=1	0.827462	0.288617	0.156587	0.368177	0.0942852	0.136462	0.0680818	0.326831	0.153577
EYDQLYEEYTR+Y6(Phospho)	O00459	Phosphatidylinositol 3-kinase regulatory subunit beta OS=Homo sapiens OX=9606 GN=PIK3R2 PE=1 SV=2	1.18669	0.845715	0.436004	0.499684	0.764664	1.07185	1.46932	1.08343	1.12827
EYDRLYEEYTR+Y6(Phospho)	P27986; Q92569	Phosphatidylinositol 3-kinase regulatory subunit alpha OS=Homo sapiens OX=9606 GN=PIK3R1 PE=1 SV=2; Phosphatidylinositol 3-kinase regulatory subunit gamma OS=Homo sapiens OX=9606 GN=PIK3R3 PE=1 SV=2	1.21909	0.764302	0.41114	0.95925	0.856367	0.792011	0.590986	0.738564	0.695373
FGYHIIMVEGR+Y3(Phospho)	Q9Y237	Peptidyl-prolyl cis-trans isomerase NIMA-interacting 4 OS=Homo sapiens OX=9606 GN=PIN4 PE=1 SV=1	1.43268	1.12482	1.20648	0.449718	1.78075	3.43852	3.4086	4.36992	1.17967
FLEDDPSDPTYTSSLGGK+Y11(Phospho)	P54753	Ephrin type-B receptor 3 OS=Homo sapiens OX=9606 GN=EPHB3 PE=1 SV=2	0.296767	0.397991	0.51682	0.380991	0.337094	0.41729	0.413598	0.780907	0.596846
FSGWYDADLSPAGHEEAKR+Y5(Phospho)	P18669	Phosphoglycerate mutase 1 OS=Homo sapiens OX=9606 GN=PGAM1 PE=1 SV=2	0.882921	0.913296	1.31293	1.09296	0.797562	1.55485	1.50689	1.94493	1.44601
GEPNVSYICSR+Y7(Phospho)	P49840; P49841	Glycogen synthase kinase-3 alpha OS=Homo sapiens OX=9606 GN=GSK3A PE=1 SV=2; Glycogen synthase kinase-3 beta OS=Homo sapiens OX=9606 GN=GSK3B PE=1 SV=2	0.887192	0.835595	0.495785	0.770931	0.878083	0.607986	0.501264	0.47535	0.570711
GGGGYTCQSGSGWDEFTK+Y5(Phospho)	P15924	Desmoplakin OS=Homo sapiens OX=9606 GN=DSP PE=1 SV=3	0.354529	0.346989	0.421215	0.409596	0.789949	0.898086	1.40236	1.09453	0.987546
GGHTEVDNCRYTYSEWHSFTQPR+Y11(Phospho)	Q14574; Q02487	Desmocollin-3 OS=Homo sapiens OX=9606 GN=DSC3 PE=1 SV=3; Desmocollin-2 OS=Homo sapiens OX=9606 GN=DSC2 PE=1 SV=1	0.225753	0.647184	0.442907	0.495685	0.744283	1.09984	0.822068	4.51016	2.72159
GHGQPGADAEKPFYVNVEFHHER+Y14(Phospho)	P11274	Breakpoint cluster region protein OS=Homo sapiens OX=9606 GN=BCR PE=1 SV=2	0.975552	1.25072	0.790698	1.56477	1.17481	1.22248	1.93075	1.60739	0.759994
GLCTSPAEHQYFMTEYVATR+M13(Oxidation);Y16(Phospho)	Q13164	Mitogen-activated protein kinase 7 OS=Homo sapiens OX=9606 GN=MAPK7 PE=1 SV=2	0.825413	0.749033	0.589746	0.890279	0.400192	0.531311	1.96789	0.976246	0.70379
GLCTSPAEHQYFMTEYVATR+Y16(Phospho)	Q13164	Mitogen-activated protein kinase 7 OS=Homo sapiens OX=9606 GN=MAPK7 PE=1 SV=2	1.13433	0.86664	0.99131	1.04296	0.9756	0.920105	1.89134	1.18149	0.943933
GNPTVEVDLYTAK+Y10(Phospho)	P09104	Gamma-enolase OS=Homo sapiens OX=9606 GN=ENO2 PE=1 SV=3	1.07313	0.736561	0.91096	1.47219	0.881743	1.15994	1.09479	1.0298	0.813643
GPAVGIYNDNINTEMPR+M15(Oxidation);Y7(Phospho)	Q9H5V8	CUB domain-containing protein 1 OS=Homo sapiens OX=9606 GN=CDCP1 PE=1 SV=3	0.590019	0.810487	0.46336	0.782347	1.21356	1.76088	0.963845	0.849454	0.465637
GPAVGIYNDNINTEMPR+Y7(Phospho)	Q9H5V8	CUB domain-containing protein 1 OS=Homo sapiens OX=9606 GN=CDCP1 PE=1 SV=3	0.804848	0.71656	0.50581	0.998591	0.93425	0.931898	0.828796	0.906322	0.603549
GPVSGTEPEPVYSMEAADYR+Y12(Phospho)	Q14247	Src substrate cortactin OS=Homo sapiens OX=9606 GN=CTTN PE=1 SV=2	0.504492	0.498162	0.299811	0.295173	0.368484	0.538798	0.759345	1.34836	1.08115
GSHQISLDNPDYQQDFFPK+Y12(Phospho)	P00533	Epidermal growth factor receptor OS=Homo sapiens OX=9606 GN=EGFR PE=1 SV=2	2.43337	2.09918	2.42295	2.27584	2.37128	3.46027	9.33777	1.99139	1.55388
GYSFTTTAER+Y2(Phospho)	P60709; P63261	Actin, cytoplasmic 1 OS=Homo sapiens OX=9606 GN=ACTB PE=1 SV=1; Actin, cytoplasmic 2 OS=Homo sapiens OX=9606 GN=ACTG1 PE=1 SV=1	0.948704	0.97124	0.393871	0.707413	0.55911	0.688092	0.435818	0.476027	0.568648
HADAEMTGYVVTR+M6(Oxidation);Y9(Phospho)	O15264	Mitogen-activated protein kinase 13 OS=Homo sapiens OX=9606 GN=MAPK13 PE=1 SV=1	1.09529	0.818154	0.607519	0.285203	0.458495	0.642742	1.62995	0.286068	0.286635
HADAEMTGYVVTR+Y9(Phospho)	O15264	Mitogen-activated protein kinase 13 OS=Homo sapiens OX=9606 GN=MAPK13 PE=1 SV=1	3.83852	0	0.749391	1.44906	1.86763	0.719735	3.52481	0	0.68516
HAQDYVLTYNYEGR+Y9(Phospho)	Q02487	Desmocollin-2 OS=Homo sapiens OX=9606 GN=DSC2 PE=1 SV=1	0.147054	0.513597	0.360749	0.530797	0.619477	0.569326	0.516767	0.632308	0.611711
HGHYFVALFDYQAR+Y4(Phospho)	P42685	Tyrosine-protein kinase FRK OS=Homo sapiens OX=9606 GN=FRK PE=1 SV=1	1.00847	1.30744	0.936079	0.687405	0.760172	0.695065	0.869034	0.837762	0.618668
HLLAPGPQDIYDVPPVR+Y11(Phospho)	P56945	Breast cancer anti-estrogen resistance protein 1 OS=Homo sapiens OX=9606 GN=BCAR1 PE=1 SV=2	0.76461	0.901547	0.49002	0.486339	0.636577	1.00066	1.3442	1.38412	0.888386
HTDDEMTGYVATR+M6(Oxidation);Y9(Phospho)	Q16539	Mitogen-activated protein kinase 14 OS=Homo sapiens OX=9606 GN=MAPK14 PE=1 SV=3	1.39125	1.14517	0.429316	0.457701	0.52232	0.507755	0.653854	0.389625	0.348918
HTDDEMTGYVATR+Y9(Phospho)	Q16539	Mitogen-activated protein kinase 14 OS=Homo sapiens OX=9606 GN=MAPK14 PE=1 SV=3	1.92796	1.22949	0.277497	0.433007	0.457411	0.343758	0.367969	0.213318	0.293603
HVHLENATEYATLR+Y10(Phospho)	Q96A22	Uncharacterized protein C11orf52 OS=Homo sapiens OX=9606 GN=C11orf52 PE=1 SV=2	0.562769	0.537514	0.249748	0.340403	0.513747	0.517323	0.591664	0.863997	0.892613
HYEDGYPGGSDNYGSLSR+Y13(Phospho)	O60716	Catenin delta-1 OS=Homo sapiens OX=9606 GN=CTNND1 PE=1 SV=1	1.44262	1.15293	0.484585	0.887186	0.582149	0.741419	0.563753	0.836378	0.736001
IADPEHDHTGFLTEYVATR+T13(Phospho);Y15(Phospho)	P27361	Mitogen-activated protein kinase 3 OS=Homo sapiens OX=9606 GN=MAPK3 PE=1 SV=4	0.257891	0.464861	0.206759	0.190239	0.256994	0.360659	0.536132	1.07933	0.825765
IADPEHDHTGFLTEYVATR+Y15(Phospho)	P27361	Mitogen-activated protein kinase 3 OS=Homo sapiens OX=9606 GN=MAPK3 PE=1 SV=4	0.3341	0.485517	0.134021	0.12491	0.152502	0.284964	0.630926	0.702291	0.653849
IFPLRPDYQEPSR+Y8(Phospho)	Q16832	Discoidin domain-containing receptor 2 OS=Homo sapiens OX=9606 GN=DDR2 PE=1 SV=2	1.04993	1.19432	0.723749	0.798616	0.966291	1.33595	0.963134	1.29293	0.822033
IGEGTYGVVYK+T5(Phospho);Y6(Phospho)	P24941; P06493; Q00526	Cyclin-dependent kinase 2 OS=Homo sapiens OX=9606 GN=CDK2 PE=1 SV=2; Cyclin-dependent kinase 1 OS=Homo sapiens OX=9606 GN=CDK1 PE=1 SV=3; Cyclin-dependent kinase 3 OS=Homo sapiens OX=9606 GN=CDK3 PE=1 SV=1	0.578038	0.85973	0.61697	0.770884	0.543042	0.609153	0.806702	0.842914	0.626563
IGEGTYGVVYK+Y6(Phospho)	P24941; P06493; Q00526	Cyclin-dependent kinase 2 OS=Homo sapiens OX=9606 GN=CDK2 PE=1 SV=2; Cyclin-dependent kinase 1 OS=Homo sapiens OX=9606 GN=CDK1 PE=1 SV=3; Cyclin-dependent kinase 3 OS=Homo sapiens OX=9606 GN=CDK3 PE=1 SV=1	1.05904	1.02943	0.59104	0.858516	0.781589	0.687885	0.924232	0.58901	0.501194
IGEGTYGVVYKGR+Y10(Phospho)	P06493	Cyclin-dependent kinase 1 OS=Homo sapiens OX=9606 GN=CDK1 PE=1 SV=3	0.911294	2.15875	1.17777	0.715509	1.03703	1.17442	3.00546	1.71367	1.23869
IQNTGDYYDLYGGEK+Y7(Phospho)	Q06124	Tyrosine-protein phosphatase non-receptor type 11 OS=Homo sapiens OX=9606 GN=PTPN11 PE=1 SV=3	0.686634	0.535839	0.468374	0.682805	1.61207	0.933481	1.01939	0.974922	1.0446
IWHHTFYNELR+Y7(Phospho)	A5A3E0; Q9BYX7; P0CG39; P60709; Q6S8J3; P68133; P0CG38; P68032; P63261	POTE ankyrin domain family member F OS=Homo sapiens OX=9606 GN=POTEF PE=1 SV=2; Putative beta-actin-like protein 3 OS=Homo sapiens OX=9606 GN=POTEKP PE=5 SV=1; POTE ankyrin domain family member J OS=Homo sapiens OX=9606 GN=POTEJ PE=3 SV=1; Actin, cytoplasmic 1 OS=Homo sapiens OX=9606 GN=ACTB PE=1 SV=1; POTE ankyrin domain family member E OS=Homo sapiens OX=9606 GN=POTEE PE=2 SV=3; Actin, alpha sk…	0.870267	0.781378	0.467754	0.754892	0.650954	0.785485	0.772033	1.33552	0.797898
IYQYIQSR+Y4(Phospho)	Q9Y463; Q13627	Dual specificity tyrosine-phosphorylation-regulated kinase 1B OS=Homo sapiens OX=9606 GN=DYRK1B PE=1 SV=1; Dual specificity tyrosine-phosphorylation-regulated kinase 1A OS=Homo sapiens OX=9606 GN=DYRK1A PE=1 SV=2	0.513884	0.599054	0.23425	0.472407	0.328794	0.297103	0.264984	0.398682	0.402595
KDLYANTVLSGGTTMYPGIADR+M15(Oxidation);Y4(Phospho)	P60709; P63261	Actin, cytoplasmic 1 OS=Homo sapiens OX=9606 GN=ACTB PE=1 SV=1; Actin, cytoplasmic 2 OS=Homo sapiens OX=9606 GN=ACTG1 PE=1 SV=1	1.05931	0.773213	0.821779	0.588837	0.882868	1.23603	1.48857	1.39525	1.21853
KDLYANTVLSGGTTMYPGIADR+Y4(Phospho)	P60709; P63261	Actin, cytoplasmic 1 OS=Homo sapiens OX=9606 GN=ACTB PE=1 SV=1; Actin, cytoplasmic 2 OS=Homo sapiens OX=9606 GN=ACTG1 PE=1 SV=1	0.868153	0.660079	0.892204	1.02089	0.907885	0.974427	1.44749	1.37425	1.01296
KDPDERPTFEYIQSFLEDYFTATEPQYQPGENL+Y27(Phospho)	P07947	Tyrosine-protein kinase Yes OS=Homo sapiens OX=9606 GN=YES1 PE=1 SV=3	0.434499	0.280994	0.636865	0.706968	1.34741	2.37133	1.79869	2.33694	0.889884
KLDNGGYYITTR+Y7(Phospho)	P07947; P06241	Tyrosine-protein kinase Yes OS=Homo sapiens OX=9606 GN=YES1 PE=1 SV=3; Tyrosine-protein kinase Fyn OS=Homo sapiens OX=9606 GN=FYN PE=1 SV=3	0.524548	0.626155	0.342585	0.408503	0.709106	0.631079	0.373542	1.10429	1.05732
KPTYDPVSEDQDPLSSDFKR+Y4(Phospho)	Q07912	Activated CDC42 kinase 1 OS=Homo sapiens OX=9606 GN=TNK2 PE=1 SV=3	0.996104	1.42567	0.808844	0.640794	0.499306	0.769012	0.989779	1.30707	1.11282
KTAGLSDLY+Y9(Phospho)	Q99816	Tumor susceptibility gene 101 protein OS=Homo sapiens OX=9606 GN=TSG101 PE=1 SV=2	1.55071	0.663461	0.567635	0.515708	0.556787	0.593743	0.697285	1.02507	0.837759
KVEEPSIYESVR+Y8(Phospho)	Q9UN19	Dual adapter for phosphotyrosine and 3-phosphotyrosine and 3-phosphoinositide OS=Homo sapiens OX=9606 GN=DAPP1 PE=1 SV=1	1.53775	1.09116	0.286104	1.18181	0.306977	2.77237	0.697257	0.939016	0.600092
LATEEPPPRSPPESESEPYTFSHPNNGDVSSK+Y19(Phospho)	Q9H5V8	CUB domain-containing protein 1 OS=Homo sapiens OX=9606 GN=CDCP1 PE=1 SV=3	1.05572	0.755585	0.500902	2.03123	0.458702	2.76305	3.09865	0.952789	0.819988
LCDFGSASHVADNDITPYLVSR+Y18(Phospho)	Q13523	Serine/threonine-protein kinase PRP4 homolog OS=Homo sapiens OX=9606 GN=PRPF4B PE=1 SV=3	0.490268	0.388302	1.3367	0.882035	0.8311	0.897476	1.05005	1.37252	1.12967
LCYVALDFEQEMATAASSSSLEK+Y3(Phospho)	P60709; Q6S8J3; P63261	Actin, cytoplasmic 1 OS=Homo sapiens OX=9606 GN=ACTB PE=1 SV=1; POTE ankyrin domain family member E OS=Homo sapiens OX=9606 GN=POTEE PE=2 SV=3; Actin, cytoplasmic 2 OS=Homo sapiens OX=9606 GN=ACTG1 PE=1 SV=1	1.01472	0.770064	2.18354	1.70587	2.12879	3.86278	5.05827	3.74511	1.93765
LDNGGYYITTR+Y6(Phospho)	P07947; P06241	Tyrosine-protein kinase Yes OS=Homo sapiens OX=9606 GN=YES1 PE=1 SV=3; Tyrosine-protein kinase Fyn OS=Homo sapiens OX=9606 GN=FYN PE=1 SV=3	0.555279	0.836991	0.308589	0.462621	0.714969	0.739643	0.604864	0.823587	0.741897
LGAAPEEESAYVAGEKR+Y11(Phospho)	Q9UNZ2	NSFL1 cofactor p47 OS=Homo sapiens OX=9606 GN=NSFL1C PE=1 SV=2	0.970836	1.25711	0.326952	0.339859	1.5953	1.84958	1.02103	0.95868	0.69897
LGGGQYGEVYEGVWKK+Y10(Phospho)	P00519	Tyrosine-protein kinase ABL1 OS=Homo sapiens OX=9606 GN=ABL1 PE=1 SV=4	0.450733	0.612951	0.592316	0.473715	0.788289	0.894995	1.19973	1.39679	1.14132
LIEDNEYTAR+Y7(Phospho)	P06239; P07947; P06241; P12931	Tyrosine-protein kinase Lck OS=Homo sapiens OX=9606 GN=LCK PE=1 SV=6; Tyrosine-protein kinase Yes OS=Homo sapiens OX=9606 GN=YES1 PE=1 SV=3; Tyrosine-protein kinase Fyn OS=Homo sapiens OX=9606 GN=FYN PE=1 SV=3; Proto-oncogene tyrosine-protein kinase Src OS=Homo sapiens OX=9606 GN=SRC PE=1 SV=3	0.962391	0.705807	0.229194	0.67418	0.184847	0.491496	0.485547	0.494841	0.336699
LKKEDIYAVEIVGGATR+Y7(Phospho)	P34932	Heat shock 70 kDa protein 4 OS=Homo sapiens OX=9606 GN=HSPA4 PE=1 SV=4	0.640718	0.945014	2.524	2.11225	2.48389	3.01769	3.21299	3.06055	1.76052
LPPRSEDIYADPAAYVMR+Y9(Phospho)	Q9Y2H5	Pleckstrin homology domain-containing family A member 6 OS=Homo sapiens OX=9606 GN=PLEKHA6 PE=1 SV=4	0.567848	0.711678	0.985077	0.695041	0.990973	1.36812	1.92517	1.91726	1.80645
LPSSPVYEDAASFK+Y7(Phospho)	Q14247	Src substrate cortactin OS=Homo sapiens OX=9606 GN=CTTN PE=1 SV=2	0.26026	0.445965	0.276486	0.322705	0.245987	0.373044	0.383133	0.760744	0.619483
LSLEGDHSTPPSAYGSVK+Y14(Phospho)	A6NMY6; P07355	Putative annexin A2-like protein OS=Homo sapiens OX=9606 GN=ANXA2P2 PE=5 SV=2; Annexin A2 OS=Homo sapiens OX=9606 GN=ANXA2 PE=1 SV=2	1.91461	0.771546	2.03362	0.80601	1.39607	2.17158	3.39904	2.76476	1.34901
LVYDGIR+Y3(Phospho)	P35221	Catenin alpha-1 OS=Homo sapiens OX=9606 GN=CTNNA1 PE=1 SV=1	0.633126	0.426166	0.304422	0.431383	0.37442	0.425167	0.505258	0.817974	0.484912
LYDAYELK+Y5(Phospho)	P08758	Annexin A5 OS=Homo sapiens OX=9606 GN=ANXA5 PE=1 SV=2	1.8097	1.0947	0.473036	0.942394	0.679424	0.621858	0.46827	0.544217	0.577207
LYDFVK+Y2(Phospho)	Q92835	Phosphatidylinositol 3,4,5-trisphosphate 5-phosphatase 1 OS=Homo sapiens OX=9606 GN=INPP5D PE=1 SV=2	0.487858	0.946744	0.445571	1.12748	1.85232	0.897151	0.700006	1.17727	0.987688
MDYVEINIDHK+M1(Oxidation);Y3(Phospho)	Q00341	Vigilin OS=Homo sapiens OX=9606 GN=HDLBP PE=1 SV=2	0.544773	0.590092	0.536921	0.660213	1.14477	0.989712	1.34982	1.98364	1.10923
MDYVEINIDHK+Y3(Phospho)	Q00341	Vigilin OS=Homo sapiens OX=9606 GN=HDLBP PE=1 SV=2	0.229153	0.212821	0.57812	0.51148	1.62115	0.877046	1.06681	1.90072	1.84675
NAGNEQDLGIQYK+Y12(Phospho)	P35221	Catenin alpha-1 OS=Homo sapiens OX=9606 GN=CTNNA1 PE=1 SV=1	0.31176	0.293002	0.246772	0.309518	0.270672	0.312485	0.303376	0.84133	0.900125
NASTFEDVTQVSSAYQK+Y15(Phospho)	Q14247	Src substrate cortactin OS=Homo sapiens OX=9606 GN=CTTN PE=1 SV=2	0.592668	1.26639	0.36975	0.448041	0.480375	0.917219	1.18852	1.73017	1.20813
NEEENIYSVPHDSTQGK+Y7(Phospho)	Q9NRY4	Rho GTPase-activating protein 35 OS=Homo sapiens OX=9606 GN=ARHGAP35 PE=1 SV=3	0.272009	0.318121	0.192339	0.418058	0.699771	0.627085	0.447368	1.05714	0.77093
NEGFYADPYLYHEGR+Y5(Phospho)	Q5T5P2	Sickle tail protein homolog OS=Homo sapiens OX=9606 GN=KIAA1217 PE=1 SV=2	0.833378	0.873459	0.654765	0.68551	0.778324	1.03936	1.82891	1.97311	1.14978
NIDDGTSDRPYSHALVAGIDRYPR+Y22(Phospho)	P61353	60S ribosomal protein L27 OS=Homo sapiens OX=9606 GN=RPL27 PE=1 SV=2	0.568192	0.351877	0.874552	0.775413	0.597412	0.665146	1.33562	1.08607	0.905094
NLDIERPTYTNLNR+Y9(Phospho)	P0DPH7; Q6PEY2; Q71U36; Q9NY65; P68363; Q9BQE3; P68366	Tubulin alpha-3C chain OS=Homo sapiens OX=9606 GN=TUBA3C PE=1 SV=1; Tubulin alpha-3E chain OS=Homo sapiens OX=9606 GN=TUBA3E PE=1 SV=2; Tubulin alpha-1A chain OS=Homo sapiens OX=9606 GN=TUBA1A PE=1 SV=1; Tubulin alpha-8 chain OS=Homo sapiens OX=9606 GN=TUBA8 PE=1 SV=1; Tubulin alpha-1B chain OS=Homo sapiens OX=9606 GN=TUBA1B PE=1 SV=1; Tubulin alpha-1C chain OS=Homo sapiens OX=9606 GN=TUBA1C PE=1…	0.990166	0.821503	0.662032	0.777891	0.865154	0.948144	1.22495	0.93134	0.865826
NLSEGNNANYTEYVATR+Y13(Phospho)	O76039	Cyclin-dependent kinase-like 5 OS=Homo sapiens OX=9606 GN=CDKL5 PE=1 SV=1	0.79346	1.33692	0.572229	0.818599	0.975968	1.67515	1.17562	1.24913	0.654157
NLYAGDYYR+Y7(Phospho)	Q08345	Epithelial discoidin domain-containing receptor 1 OS=Homo sapiens OX=9606 GN=DDR1 PE=1 SV=1	2.63886	1.55058	0.772155	2.24335	0.825046	0.84961	0.758598	0.836751	0.587273
NPGNQAAYEHFETMK+M14(Oxidation);Y8(Phospho)	P18206	Vinculin OS=Homo sapiens OX=9606 GN=VCL PE=1 SV=4	0.683791	0.742226	0.317569	0.552697	0.769442	0.605875	0.779498	0.647639	1.17143
NPGNQAAYEHFETMK+Y8(Phospho)	P18206	Vinculin OS=Homo sapiens OX=9606 GN=VCL PE=1 SV=4	0.805234	0.585623	0.219289	0.446357	0.684363	0.353598	0.528001	0.351527	0.905379
NRPEERPTFEYIQSVLDDFYTATESQYQQQP+Y27(Phospho)	P08631	Tyrosine-protein kinase HCK OS=Homo sapiens OX=9606 GN=HCK PE=1 SV=5	0.834817	0.836871	1.31123	1.04935	1.6984	4.01819	4.20373	2.86446	1.06905
NVYYELNDVR+Y3(Phospho)	Q5T5P2	Sickle tail protein homolog OS=Homo sapiens OX=9606 GN=KIAA1217 PE=1 SV=2	0.753336	0.628408	0.689591	0.798327	0.648784	0.558912	0.546204	0.91446	0.7854
QADSEMTGYVVTR+Y9(Phospho)	P53778	Mitogen-activated protein kinase 12 OS=Homo sapiens OX=9606 GN=MAPK12 PE=1 SV=3	1.30044	2.96851	0.573679	1.33424	1.66213	0.980435	0.763175	0.400111	0.507042
QDPVYIPPISCNK+Y5(Phospho)	Q13835	Plakophilin-1 OS=Homo sapiens OX=9606 GN=PKP1 PE=1 SV=2	1.54651	0.906156	0.891737	0.56946	1.05619	1.0928	0.535218	1.27385	0.791111
QLVRGEPNVSYICSR+Y11(Phospho)	P49840; P49841	Glycogen synthase kinase-3 alpha OS=Homo sapiens OX=9606 GN=GSK3A PE=1 SV=2; Glycogen synthase kinase-3 beta OS=Homo sapiens OX=9606 GN=GSK3B PE=1 SV=2	1.24475	1.21101	3.63749	1.16476	3.5039	18.318	26.1847	16.5738	5.14273
QQPTQFINPETPGYVGFANLPNQVHR+Y14(Phospho)	Q15019	Septin-2 OS=Homo sapiens OX=9606 GN=SEPTIN2 PE=1 SV=1	0.634173	0.97442	0.905689	0.611067	0.876638	0.978146	1.21967	1.3716	0.833693
QRPYSVAVPAFSQGLDDYGAR+Y18(Phospho)	Q9UQB8	Brain-specific angiogenesis inhibitor 1-associated protein 2 OS=Homo sapiens OX=9606 GN=BAIAP2 PE=1 SV=1	1.54448	0.992465	0.633226	0.630371	0.681687	0.998289	1.3067	1.80739	0.791855
QRPYSVAVPAFSQGLDDYGAR+Y4(Phospho)	Q9UQB8	Brain-specific angiogenesis inhibitor 1-associated protein 2 OS=Homo sapiens OX=9606 GN=BAIAP2 PE=1 SV=1	2.03461	1.59397	0.715571	0.918233	0.636151	1.52616	1.24434	1.87905	0.92269
QSPEDVYFSK+Y7(Phospho)	P29317	Ephrin type-A receptor 2 OS=Homo sapiens OX=9606 GN=EPHA2 PE=1 SV=2	0.669143	0.659979	0.214595	0.480852	0.213001	0.378802	0.232023	0.371603	0.288091
QTHLQDLSEATQDVKEENHYLTPR+Y20(Phospho)	Q5SXH7	Pleckstrin homology domain-containing family S member 1 OS=Homo sapiens OX=9606 GN=PLEKHS1 PE=1 SV=3	1.31569	0.589381	1.70603	0.862997	1.83233	4.98188	0.831443	0.925866	0.589765
RAQIPEGDYLSYR+Y9(Phospho)	Q96RT1	Erbin OS=Homo sapiens OX=9606 GN=ERBIN PE=1 SV=2	0.503552	0.743399	0.305484	0.35916	0.505662	0.809421	0.520276	0.770866	0.775295
RDNEVDGQDYHFVVSR+Y10(Phospho)	Q92796	Disks large homolog 3 OS=Homo sapiens OX=9606 GN=DLG3 PE=1 SV=2	0.140957	0.209429	0.0622356	0.114116	0.294765	0.396396	0.521723	1.90512	0.966919
RDYEVDGRDYHFVTSR+Y10(Phospho)	Q12959	Disks large homolog 1 OS=Homo sapiens OX=9606 GN=DLG1 PE=1 SV=2	0.187612	0.715308	0.781047	0.155912	0.551068	1.08261	0.565179	1.39584	0.984786
REVGDYGQLHETEVLLK+Y6(Phospho)	O60674	Tyrosine-protein kinase JAK2 OS=Homo sapiens OX=9606 GN=JAK2 PE=1 SV=2	0.980162	1.34641	0.911865	0.88746	1.18176	1.22896	1.87247	1.83037	1.23305
RGVITDQNSDGYCQTGTMSR+Y12(Phospho)	P15924	Desmoplakin OS=Homo sapiens OX=9606 GN=DSP PE=1 SV=3	0.93943	0.764211	0.32245	0.358651	0.778319	0.45283	0.305024	0.472045	1.04323
RPGPGTLYDVPR+Y8(Phospho)	P56945	Breast cancer anti-estrogen resistance protein 1 OS=Homo sapiens OX=9606 GN=BCAR1 PE=1 SV=2	1.2875	1.29196	0.253777	0.708834	0.277911	1.05896	0.570874	0.897198	0.794199
RPPGLEYCYNPSHNPEEQLSSK+Y7(Phospho)	P11362	Fibroblast growth factor receptor 1 OS=Homo sapiens OX=9606 GN=FGFR1 PE=1 SV=3	0.166672	0.247594	0.13207	0.169246	0.163822	0.235075	0.367347	1.47674	0.571019
RPPGLEYCYNPSHNPEEQLSSK+Y9(Phospho)	P11362	Fibroblast growth factor receptor 1 OS=Homo sapiens OX=9606 GN=FGFR1 PE=1 SV=3	0.198436	0.21365	0.157439	0.15916	0.203363	0.2815	0.336713	1.98438	0.783643
RSDSASSEPVGIYQGFEK+S4(Phospho);Y13(Phospho)	Q05655	Protein kinase C delta type OS=Homo sapiens OX=9606 GN=PRKCD PE=1 SV=2	0.323737	0.247061	0.17005	0.234057	0.258793	0.314731	0.943993	0.717823	0.523342
RSDSASSEPVGIYQGFEK+Y13(Phospho)	Q05655	Protein kinase C delta type OS=Homo sapiens OX=9606 GN=PRKCD PE=1 SV=2	0.205908	0.132275	0.08384	0.202891	0.183525	0.269571	1.10402	0.984281	0.76297
RSDSASSEPVGIYQGFEKK+S4(Phospho);Y13(Phospho)	Q05655	Protein kinase C delta type OS=Homo sapiens OX=9606 GN=PRKCD PE=1 SV=2	0.631509	0.509494	0.464558	0.501941	0.701149	0.840878	3.21687	2.22931	1.37166
RSDSASSEPVGIYQGFEKK+Y13(Phospho)	Q05655	Protein kinase C delta type OS=Homo sapiens OX=9606 GN=PRKCD PE=1 SV=2	0.274896	0.47972	0.528594	0.634431	1.06252	2.49759	10.1037	8.35669	4.70105
SDSASSEPVGIYQGFEK+Y12(Phospho)	Q05655	Protein kinase C delta type OS=Homo sapiens OX=9606 GN=PRKCD PE=1 SV=2	0.242277	0.160252	0.103796	0.211365	0.21836	0.258204	0.882328	0.752635	0.618851
SDSASSEPVGIYQGFEKK+Y12(Phospho)	Q05655	Protein kinase C delta type OS=Homo sapiens OX=9606 GN=PRKCD PE=1 SV=2	0.34688	0.408989	0.410121	0.514128	0.86809	1.86733	7.9083	5.94907	3.512
SESVVYADIR+Y6(Phospho)	O95297	Myelin protein zero-like protein 1 OS=Homo sapiens OX=9606 GN=MPZL1 PE=1 SV=1	1.73054	2.06635	1.86211	5.80723	0.983887	0.697078	0.792171	1.05508	0.822762
SFLDSGYR+Y7(Phospho)	P18206	Vinculin OS=Homo sapiens OX=9606 GN=VCL PE=1 SV=4	0.46944	0.290416	0.182556	0.322626	0.390741	0.268862	0.287926	0.774403	0.919633
SFLDSGYRILGAVAK+Y7(Phospho)	P18206	Vinculin OS=Homo sapiens OX=9606 GN=VCL PE=1 SV=4	0.863154	0.783235	5.22227	1.68345	7.16775	14.3134	24.6764	50.1088	24.2693
SIYYITGESK+Y3(Phospho)	P08238; Q58FF8	Heat shock protein HSP 90-beta OS=Homo sapiens OX=9606 GN=HSP90AB1 PE=1 SV=4; Putative heat shock protein HSP 90-beta 2 OS=Homo sapiens OX=9606 GN=HSP90AB2P PE=1 SV=2	0.799605	1.02405	0.921227	1.29787	0.903927	1.1088	1.26243	1.41346	0.988943
SKEYDRLYEEYTR+Y8(Phospho)	Q92569	Phosphatidylinositol 3-kinase regulatory subunit gamma OS=Homo sapiens OX=9606 GN=PIK3R3 PE=1 SV=2	0.732219	0.664435	0.70107	0.713203	0.275948	0.301986	2.13503	0.702977	0.78917
SKPPYTDYVSTR+T6(Phospho);Y8(Phospho)	Q9UPZ9	Serine/threonine-protein kinase ICK OS=Homo sapiens OX=9606 GN=CILK1 PE=1 SV=1	0.694961	0.821222	0.255874	0.532393	0.302588	0.323155	0.399795	0.410443	0.426106
SKPPYTDYVSTR+Y8(Phospho)	Q9UPZ9	Serine/threonine-protein kinase ICK OS=Homo sapiens OX=9606 GN=CILK1 PE=1 SV=1	0.472867	0.307984	0.145163	0.300716	0.139731	0.177339	0.25165	0.340451	0.353601
SLDNGGYYISPR+Y8(Phospho)	P07948	Tyrosine-protein kinase Lyn OS=Homo sapiens OX=9606 GN=LYN PE=1 SV=3	1.88753	2.18226	2.39424	3.02739	2.03029	3.00755	1.89357	1.79819	1.02079
SLEATDSAFDNPDYWHSR+Y14(Phospho)	P21860	Receptor tyrosine-protein kinase erbB-3 OS=Homo sapiens OX=9606 GN=ERBB3 PE=1 SV=1	0.554766	0.655635	0.589354	0.607211	0.48496	0.590874	1.28203	0.934959	0.530304
SLLEGQEDHYNNLSASK+Y10(Phospho)	P08727	Keratin, type I cytoskeletal 19 OS=Homo sapiens OX=9606 GN=KRT19 PE=1 SV=4	1.47256	1.17053	1.37224	1.12504	1.79874	2.49607	6.54857	1.8181	0.908222
SLYYYIQQDTK+Y4(Phospho)	A6NMY6; P07355	Putative annexin A2-like protein OS=Homo sapiens OX=9606 GN=ANXA2P2 PE=5 SV=2; Annexin A2 OS=Homo sapiens OX=9606 GN=ANXA2 PE=1 SV=2	1.40653	0.321944	0.656213	0.304502	1.23265	1.48406	1.06128	0.481661	0.961954
SPGLMSEDSNLHYADIQVCSRPHAR+M5(Oxidation);Y13(Phospho)	Q96A22	Uncharacterized protein C11orf52 OS=Homo sapiens OX=9606 GN=C11orf52 PE=1 SV=2	0.90587	0.340299	0.492585	0.191733	0.691407	1.15142	1.8891	2.72469	1.30645
SPGLMSEDSNLHYADIQVCSRPHAR+Y13(Phospho)	Q96A22	Uncharacterized protein C11orf52 OS=Homo sapiens OX=9606 GN=C11orf52 PE=1 SV=2	0.638245	0.82649	0.386356	0.317683	0.56468	0.835265	1.3307	1.40495	1.37894
SPPESESEPYTFSHPNNGDVSSK+Y10(Phospho)	Q9H5V8	CUB domain-containing protein 1 OS=Homo sapiens OX=9606 GN=CDCP1 PE=1 SV=3	2.146	1.49321	0.248806	1.51374	0.359738	0.70547	0.3125	0.413597	0.226919
SREYDQLYEEYTR+Y8(Phospho)	O00459	Phosphatidylinositol 3-kinase regulatory subunit beta OS=Homo sapiens OX=9606 GN=PIK3R2 PE=1 SV=2	0.738281	0.922743	0.504748	0.709797	1.16279	1.28261	1.55653	1.17685	1.17924
SREYDRLYEEYTR+Y8(Phospho)	P27986	Phosphatidylinositol 3-kinase regulatory subunit alpha OS=Homo sapiens OX=9606 GN=PIK3R1 PE=1 SV=2	1.00405	0.876074	0.846205	1.06656	1.92228	1.78614	1.08981	1.30124	1.38127
SSGSGSSVADERVDYVVVDQQK+Y15(Phospho)	Q13480	GRB2-associated-binding protein 1 OS=Homo sapiens OX=9606 GN=GAB1 PE=1 SV=2	2.13387	6.83714	1.60229	1.19401	5.82872	8.05226	3.39785	1.61996	0.969097
SSPLGQNDNSEYVPMLPGK+M15(Oxidation);Y12(Phospho)	O14654	Insulin receptor substrate 4 OS=Homo sapiens OX=9606 GN=IRS4 PE=1 SV=1	0.144813	0.240417	0.246084	0.283699	0.265109	0.456519	0.331798	0.852763	1.00264
SSPLGQNDNSEYVPMLPGK+Y12(Phospho)	O14654	Insulin receptor substrate 4 OS=Homo sapiens OX=9606 GN=IRS4 PE=1 SV=1	0.216487	0.266722	0.284654	0.267468	0.273395	0.373427	0.430589	1.0835	1.33733
SVNESLNNLFITEEDYQALR+Y16(Phospho)	Q00610	Clathrin heavy chain 1 OS=Homo sapiens OX=9606 GN=CLTC PE=1 SV=5	0.978155	0.727952	1.14536	0.956806	1.29372	2.32026	2.77702	2.49091	1.06622
SYELPDGQVITIGNER+Y2(Phospho)	A5A3E0; P63267; Q9BYX7; P60709; Q6S8J3; P62736; P68133; Q562R1; P68032; P63261	POTE ankyrin domain family member F OS=Homo sapiens OX=9606 GN=POTEF PE=1 SV=2; Actin, gamma-enteric smooth muscle OS=Homo sapiens OX=9606 GN=ACTG2 PE=1 SV=1; Putative beta-actin-like protein 3 OS=Homo sapiens OX=9606 GN=POTEKP PE=5 SV=1; Actin, cytoplasmic 1 OS=Homo sapiens OX=9606 GN=ACTB PE=1 SV=1; POTE ankyrin domain family member E OS=Homo sapiens OX=9606 GN=POTEE PE=2 SV=3; Actin, aortic sm…	0.72131	0.61419	0.55854	0.661943	0.80851	1.04303	1.32762	1.2537	0.925133
SYSPYDMLESIRK+M7(Oxidation);Y5(Phospho)	A6NMY6; P07355	Putative annexin A2-like protein OS=Homo sapiens OX=9606 GN=ANXA2P2 PE=5 SV=2; Annexin A2 OS=Homo sapiens OX=9606 GN=ANXA2 PE=1 SV=2	0.744243	0.779929	1.05867	0.589249	0.856032	1.34191	2.59404	1.52947	1.00919
SYSPYDMLESIRK+Y5(Phospho)	A6NMY6; P07355	Putative annexin A2-like protein OS=Homo sapiens OX=9606 GN=ANXA2P2 PE=5 SV=2; Annexin A2 OS=Homo sapiens OX=9606 GN=ANXA2 PE=1 SV=2	1.42692	0.664217	1.63231	0.764877	1.70289	1.57059	3.64372	1.25922	1.5145
TADSVFCPHYEK+Y10(Phospho)	P52799	Ephrin-B2 OS=Homo sapiens OX=9606 GN=EFNB2 PE=1 SV=1	0.882557	0.647605	0.26722	0.76731	0.280521	0.347677	0.221521	1.25635	1.0575
TDDYLDQPCYETINR+Y10(Phospho)	P50395	Rab GDP dissociation inhibitor beta OS=Homo sapiens OX=9606 GN=GDI2 PE=1 SV=2	0.722031	0.611393	0.605145	0.693516	0.558841	1.05008	1.06429	1.28591	0.905146
TGVAGEDMQDNSGTYGK+Y15(Phospho)	Q05655	Protein kinase C delta type OS=Homo sapiens OX=9606 GN=PRKCD PE=1 SV=2	0.845557	0.326677	0.174188	0.184096	0.141564	0.268119	0.151864	0.368912	0.895779
TGVAGEDMQDNSGTYGKIWEGSSK+M8(Oxidation);Y15(Phospho)	Q05655	Protein kinase C delta type OS=Homo sapiens OX=9606 GN=PRKCD PE=1 SV=2	0.921123	0.941473	0.745329	0.856143	0.672418	1.45241	3.65298	2.39251	1.5545
TGVAGEDMQDNSGTYGKIWEGSSK+Y15(Phospho)	Q05655	Protein kinase C delta type OS=Homo sapiens OX=9606 GN=PRKCD PE=1 SV=2	0.641504	0.558467	0.45612	0.421251	0.481022	0.771793	2.20981	1.62782	1.22718
THAVSVSETDDYAEIIDEEDTYTMPSTR+M24(Oxidation);Y12(Phospho)	Q05397	Focal adhesion kinase 1 OS=Homo sapiens OX=9606 GN=PTK2 PE=1 SV=2	1.1056	0.917276	0.504512	0.959056	0.619015	0.988	1.41524	1.59981	1.00478
THAVSVSETDDYAEIIDEEDTYTMPSTR+Y12(Phospho)	Q05397	Focal adhesion kinase 1 OS=Homo sapiens OX=9606 GN=PTK2 PE=1 SV=2	0.473852	0.493693	0.428068	0.531527	0.516525	0.839123	1.08841	1.15225	0.735013
THEAEIVEGENHTYCIR+Y14(Phospho)	P21333	Filamin-A OS=Homo sapiens OX=9606 GN=FLNA PE=1 SV=4	1.00881	0.58551	0.309167	0.412772	0.934975	0.396442	0.524095	0.487128	0.96308
TKPSDEEMLFIYGHYK+Y12(Phospho)	P07108	Acyl-CoA-binding protein OS=Homo sapiens OX=9606 GN=DBI PE=1 SV=2	2.30258	1.96867	0.39499	0.594796	0.689092	0.654782	0.888295	0.811871	0.906031
TLDNGGFYISPR+Y8(Phospho)	P08631	Tyrosine-protein kinase HCK OS=Homo sapiens OX=9606 GN=HCK PE=1 SV=5	0.779531	0.808448	2.27407	2.76352	0.578634	0.889419	1.39617	1.38436	0.747353
TNKGPAVGIYNDNINTEMPR+M18(Oxidation);Y10(Phospho)	Q9H5V8	CUB domain-containing protein 1 OS=Homo sapiens OX=9606 GN=CDCP1 PE=1 SV=3	0.612834	1.0951	0.482341	0.52121	5.85521	9.9113	0.618647	1.27931	0.537638
TQTPPVSPAPQPTEERLPSSPVYEDAASFK+Y23(Phospho)	Q14247	Src substrate cortactin OS=Homo sapiens OX=9606 GN=CTTN PE=1 SV=2	0.523717	0.667494	0.324817	0.433881	0.359225	0.744727	0.61187	1.98991	1.48685
TRDQYLMWLTQK+Y5(Phospho)	P27986	Phosphatidylinositol 3-kinase regulatory subunit alpha OS=Homo sapiens OX=9606 GN=PIK3R1 PE=1 SV=2	1.18749	0.839345	1.02293	1.47384	1.66427	1.22413	1.69199	1.14114	1.4092
TSIDAYDNFDNISLAQR+Y6(Phospho)	Q00610	Clathrin heavy chain 1 OS=Homo sapiens OX=9606 GN=CLTC PE=1 SV=5	0.805576	0.77549	0.779694	0.758283	1.08593	1.3204	1.43267	1.56356	1.03107
TTAVEIDYDSLK+Y8(Phospho)	O15117	FYN-binding protein 1 OS=Homo sapiens OX=9606 GN=FYB1 PE=1 SV=2	0.649962	0.70359	0.563427	0.612071	0.843856	1.02125	1.25073	1.58754	1.36265
TTGIVMDSGDGVTHTVPIYEGYALPHAILR+M6(Oxidation);Y19(Phospho)	P60709; P63261	Actin, cytoplasmic 1 OS=Homo sapiens OX=9606 GN=ACTB PE=1 SV=1; Actin, cytoplasmic 2 OS=Homo sapiens OX=9606 GN=ACTG1 PE=1 SV=1	0.752761	0.911506	0.815872	1.06205	1.24846	1.54515	1.97769	1.76686	1.23847
TTGIVMDSGDGVTHTVPIYEGYALPHAILR+Y19(Phospho)	P60709; P63261	Actin, cytoplasmic 1 OS=Homo sapiens OX=9606 GN=ACTB PE=1 SV=1; Actin, cytoplasmic 2 OS=Homo sapiens OX=9606 GN=ACTG1 PE=1 SV=1	0.798582	0.768757	0.882415	0.579668	0.996791	1.2391	1.58133	1.75882	0.942895
TTNPFYNTM+M9(Oxidation);Y6(Phospho)	Q76I76	Protein phosphatase Slingshot homolog 2 OS=Homo sapiens OX=9606 GN=SSH2 PE=1 SV=1	0.549087	0.727777	0.313577	0.323723	0.435865	0.415667	0.812162	1.18978	0.527528
TTPSYVAFTDTER+Y5(Phospho)	P48741; P17066; P54652; P11142; P0DMV8; P34931	Putative heat shock 70 kDa protein 7 OS=Homo sapiens OX=9606 GN=HSPA7 PE=5 SV=2; Heat shock 70 kDa protein 6 OS=Homo sapiens OX=9606 GN=HSPA6 PE=1 SV=2; Heat shock-related 70 kDa protein 2 OS=Homo sapiens OX=9606 GN=HSPA2 PE=1 SV=1; Heat shock cognate 71 kDa protein OS=Homo sapiens OX=9606 GN=HSPA8 PE=1 SV=1; Heat shock 70 kDa protein 1A OS=Homo sapiens OX=9606 GN=HSPA1A PE=1 SV=1; Heat shock 70 …	0.643911	0.64714	0.81499	1.24031	0.791267	0.821671	0.912101	0.967859	0.751243
TVCSTYLQSR+Y6(Phospho)	Q9H422	Homeodomain-interacting protein kinase 3 OS=Homo sapiens OX=9606 GN=HIPK3 PE=1 SV=1	1.25523	1.0556	0.360951	0.618431	0.415079	0.330787	0.312106	0.282131	0.315493
TVPDYTTFTTVGDWLDAIK+Y5(Phospho)	P54753	Ephrin type-B receptor 3 OS=Homo sapiens OX=9606 GN=EPHB3 PE=1 SV=2	0.239938	0.226623	0.912118	0.647966	0.566946	1.28269	1.04977	3.11482	1.30265
TYVDPHTYEDPNQAVLK+Y8(Phospho)	P29317	Ephrin type-A receptor 2 OS=Homo sapiens OX=9606 GN=EPHA2 PE=1 SV=2	1.42365	0.935726	0.488265	0.71536	0.502798	0.522601	1.18863	1.20312	1.39613
VADPDHDHTGFLTEYVATR+T13(Phospho);Y15(Phospho)	P28482	Mitogen-activated protein kinase 1 OS=Homo sapiens OX=9606 GN=MAPK1 PE=1 SV=3	0.595767	1.13635	0.384954	0.375642	0.463534	0.688128	0.823899	1.18192	0.739751
VADPDHDHTGFLTEYVATR+T9(Phospho);Y15(Phospho)	P28482	Mitogen-activated protein kinase 1 OS=Homo sapiens OX=9606 GN=MAPK1 PE=1 SV=3	0.441087	0.844368	0.327462	0.306286	0.503639	0.529769	0.577373	0.970242	0.661426
VADPDHDHTGFLTEYVATR+Y15(Phospho)	P28482	Mitogen-activated protein kinase 1 OS=Homo sapiens OX=9606 GN=MAPK1 PE=1 SV=3	0.667576	0.900581	0.252163	0.199066	0.240293	0.513782	1.09428	0.720816	0.610715
VAQQPLSLVGCEVVPDPSPDHLYSFR+Y23(Phospho)	Q8N4X5	Actin filament-associated protein 1-like 2 OS=Homo sapiens OX=9606 GN=AFAP1L2 PE=1 SV=1	1.00116	1.23801	0.73608	0.635834	1.94172	1.44768	1.52644	1.9204	1.21161
VCAYGAQGEGPYSSLVSCR+Y12(Phospho)	P16144	Integrin beta-4 OS=Homo sapiens OX=9606 GN=ITGB4 PE=1 SV=5	1.00489	1.53402	1.76399	1.79974	1.02605	1.29928	0.918385	1.06196	0.726083
VEKIGEGTYGVVYK+Y9(Phospho)	P24941; Q00526	Cyclin-dependent kinase 2 OS=Homo sapiens OX=9606 GN=CDK2 PE=1 SV=2; Cyclin-dependent kinase 3 OS=Homo sapiens OX=9606 GN=CDK3 PE=1 SV=1	0.804539	0.867493	1.8338	0.891095	1.35759	10.4988	17.247	7.85716	2.17252
VFDKDGNGYISAAELR+Y9(Phospho)	P0DP23	Calmodulin-1 OS=Homo sapiens OX=9606 GN=CALM1 PE=1 SV=1	1.33359	0.881005	1.05344	0.909087	1.54878	0.786376	0.490423	1.41955	1.07767
VGAHAGEYGAEALER+Y8(Phospho)	P69905	Hemoglobin subunit alpha OS=Homo sapiens OX=9606 GN=HBA1 PE=1 SV=2	1.47991	2.76642	1.04964	1.54126	2.17619	1.42977	2.93064	1.03061	0.835547
VGEEEHVYSFPNK+Y8(Phospho)	P49023	Paxillin OS=Homo sapiens OX=9606 GN=PXN PE=1 SV=3	3.80492	1.7338	0.409236	0.822843	0.243151	2.83428	0.465617	0.783547	1.0315
VHSPSGALEECYVTEIDQDKYAVR+Y21(Phospho)	P21333	Filamin-A OS=Homo sapiens OX=9606 GN=FLNA PE=1 SV=4	0.562662	0.440364	0.460853	0.563757	0.687863	0.69545	1.20401	1.19969	1.1594
VIEDNEYTAR+Y7(Phospho)	P07948; P08631	Tyrosine-protein kinase Lyn OS=Homo sapiens OX=9606 GN=LYN PE=1 SV=3; Tyrosine-protein kinase HCK OS=Homo sapiens OX=9606 GN=HCK PE=1 SV=5	6.99432	4.13291	8.14479	17.3677	1.95777	2.72695	3.00753	0	0.629736
VIQAQTAFSANPANPAILSEASAPIPHDGNLYPR+Y32(Phospho)	O00560	Syntenin-1 OS=Homo sapiens OX=9606 GN=SDCBP PE=1 SV=1	0.785147	0.263087	0.80651	0.645043	0.588834	1.18682	1.1037	1.40706	0.772723
VIYDFIEK+Y3(Phospho)	O00401	Neural Wiskott-Aldrich syndrome protein OS=Homo sapiens OX=9606 GN=WASL PE=1 SV=2	0.688516	0.550594	0.944363	0.806959	0.705323	0.616734	0.959946	1.70375	1.38232
VLEDDPEAAYTTR+Y10(Phospho)	P54764; P54756; P29320	Ephrin type-A receptor 4 OS=Homo sapiens OX=9606 GN=EPHA4 PE=1 SV=1; Ephrin type-A receptor 5 OS=Homo sapiens OX=9606 GN=EPHA5 PE=1 SV=3; Ephrin type-A receptor 3 OS=Homo sapiens OX=9606 GN=EPHA3 PE=1 SV=2	0.769838	0.506213	0.199732	0.638439	0.352243	0.966478	0.440121	0.716038	0.70413
VLEDDPEATYTTSGGK+Y10(Phospho)	P29317	Ephrin type-A receptor 2 OS=Homo sapiens OX=9606 GN=EPHA2 PE=1 SV=2	0.76996	0.736744	0.282901	0.533237	0.295662	0.41315	0.342406	0.616651	0.422983
VLEDDPEATYTTSGGKIPIR+Y10(Phospho)	P29317	Ephrin type-A receptor 2 OS=Homo sapiens OX=9606 GN=EPHA2 PE=1 SV=2	0.866124	0.992843	0.893285	0.846195	0.558205	1.3116	2.65912	2.77042	1.99515
VLLPEYGGTK+Y6(Phospho)	P61604	10 kDa heat shock protein, mitochondrial OS=Homo sapiens OX=9606 GN=HSPE1 PE=1 SV=2	0.389477	0.413667	0.538126	0.532711	0.288434	0.552479	0.599622	0.856207	0.525213
VNHLYSDLSDALVIFQLYEK+Y5(Phospho)	P13796	Plastin-2 OS=Homo sapiens OX=9606 GN=LCP1 PE=1 SV=6	0	0.381377	4.18958	3.06122	1.57389	2.33254	3.47886	4.93659	3.97188
VQENDGKEPPPVVNYEEDAR+Y15(Phospho)	P16591	Tyrosine-protein kinase Fer OS=Homo sapiens OX=9606 GN=FER PE=1 SV=2	0.174135	0.32087	0.141681	0.394911	0.817721	1.41163	0.958949	1.17707	0.919751
VSYQDYEIEISDASEVEKEINK+Y6(Phospho)	P20591	Interferon-induced GTP-binding protein Mx1 OS=Homo sapiens OX=9606 GN=MX1 PE=1 SV=4	0.400578	0.201533	0.608823	0.386453	0.291782	0.382134	0.894321	1.25879	0.730516
VVQEYIDAFSDYANFK+Y12(Phospho)	P18433	Receptor-type tyrosine-protein phosphatase alpha OS=Homo sapiens OX=9606 GN=PTPRA PE=1 SV=3	0.374992	0.480887	0.549326	0.464096	2.47105	2.01536	2.8368	1.98793	1.39354
VYALPEDLVEVNPK+Y2(Phospho)	P13796	Plastin-2 OS=Homo sapiens OX=9606 GN=LCP1 PE=1 SV=6	0.820803	0.195121	1.00247	1.16027	0.681404	0.920918	1.03488	1.36459	1.02608
VYAPASTLVDQPYANEGTVVVTER+Y2(Phospho)	Q14126	Desmoglein-2 OS=Homo sapiens OX=9606 GN=DSG2 PE=1 SV=2	0.506383	0.526438	0.623312	0.599871	0.686943	0.923388	1.03646	1.51497	0.888244
VYESIGQYGGETVK+Y2(Phospho)	Q8N3R9	MAGUK p55 subfamily member 5 OS=Homo sapiens OX=9606 GN=MPP5 PE=1 SV=3	1.27356	0.95114	0.611079	0.697595	0.445646	0.554649	0.682915	0.69133	0.625821
VYIDPFTYEDPNEAVR+Y2(Phospho)	P54760; P54753	Ephrin type-B receptor 4 OS=Homo sapiens OX=9606 GN=EPHB4 PE=1 SV=2; Ephrin type-B receptor 3 OS=Homo sapiens OX=9606 GN=EPHB3 PE=1 SV=2	0.318781	0.556175	0.364424	0.680432	0.234866	0.55798	0.369568	1.08948	0.703389
VYTYIQSR+Y4(Phospho)	Q92630; Q9NR20	Dual specificity tyrosine-phosphorylation-regulated kinase 2 OS=Homo sapiens OX=9606 GN=DYRK2 PE=1 SV=3; Dual specificity tyrosine-phosphorylation-regulated kinase 4 OS=Homo sapiens OX=9606 GN=DYRK4 PE=1 SV=2	0.556875	0.805282	0.339457	0.620428	0.564134	0.418004	0.344161	0.609301	0.423598
WANYHLENAGCNK+Y4(Phospho)	P13796	Plastin-2 OS=Homo sapiens OX=9606 GN=LCP1 PE=1 SV=6	0.174493	0.243362	0.457926	0.731172	0.189027	0.181136	0.183537	0.772558	0.549955
YCRPESQEHPEADPGSAAPYLK+Y20(Phospho)	P40763	Signal transducer and activator of transcription 3 OS=Homo sapiens OX=9606 GN=STAT3 PE=1 SV=2	1.88939	2.05853	1.83234	2.23212	3.04949	1.84884	1.73067	1.35408	1.16259
YCRPESQEHPEADPGSAAPYLKTK+Y20(Phospho)	P40763	Signal transducer and activator of transcription 3 OS=Homo sapiens OX=9606 GN=STAT3 PE=1 SV=2	inf	inf	inf	inf	inf	inf	inf	inf	inf
YIEDEDYYKASVTR+Y7(Phospho)	Q14289	Protein-tyrosine kinase 2-beta OS=Homo sapiens OX=9606 GN=PTK2B PE=1 SV=2	0.517308	0.533116	0.185478	0.776092	0.146139	0.705933	0.560721	0.701423	0.776273
YIEDEDYYKASVTR+Y8(Phospho)	Q14289	Protein-tyrosine kinase 2-beta OS=Homo sapiens OX=9606 GN=PTK2B PE=1 SV=2	0.850211	0.492392	0.195059	1.05635	0.0943928	0.513825	0.420931	0.462598	0.518742
YKVVQDTYQIMK+Y8(Phospho)	O14964	Hepatocyte growth factor-regulated tyrosine kinase substrate OS=Homo sapiens OX=9606 GN=HGS PE=1 SV=1	0.335718	0.437392	0.439111	0.595301	0.50544	0.64548	0.622638	1.20597	0.914794
YLCEGTESPYQTGQLHPAIR+Y10(Phospho)	Q15262	Receptor-type tyrosine-protein phosphatase kappa OS=Homo sapiens OX=9606 GN=PTPRK PE=1 SV=2	0.938412	0.746693	0.671686	0.980316	0.606168	1.54249	2.05295	1.05588	0.881385
YMEDSTYYK+Y1(Phospho)	Q05397	Focal adhesion kinase 1 OS=Homo sapiens OX=9606 GN=PTK2 PE=1 SV=2	0.234699	0.319922	0.513378	0.864407	0.163277	0.188513	0.253405	0.164136	0.299086
YMEDSTYYK+Y7(Phospho)	Q05397	Focal adhesion kinase 1 OS=Homo sapiens OX=9606 GN=PTK2 PE=1 SV=2	0.70913	0.765895	0.298657	0.594889	0.301959	0.272906	0.280806	0.184851	0.396323
YTYSEWHSFTQPR+Y3(Phospho)	Q14574; Q02487	Desmocollin-3 OS=Homo sapiens OX=9606 GN=DSC3 PE=1 SV=3; Desmocollin-2 OS=Homo sapiens OX=9606 GN=DSC2 PE=1 SV=1	0.425876	0.530731	0.486426	0.415001	0.419078	0.484498	0.851193	1.91391	1.0569
YVDSEGHLYTVPIR+Y9(Phospho)	Q03135	Caveolin-1 OS=Homo sapiens OX=9606 GN=CAV1 PE=1 SV=4	0.669187	1.67487	0.502434	0.613952	0.756022	0.798076	0.926391	1.52284	0.968986
YYRPTEVDFLQGDCTK+Y1(Phospho)	O60547	GDP-mannose 4,6 dehydratase OS=Homo sapiens OX=9606 GN=GMDS PE=1 SV=1	1.30551	0.638248	1.70528	1.5109	2.65666	3.03314	0.582955	1.49071	1.20855
YYVTIIDAPGHR+Y1(Phospho)	P68104; Q5VTE0	Elongation factor 1-alpha 1 OS=Homo sapiens OX=9606 GN=EEF1A1 PE=1 SV=1; Putative elongation factor 1-alpha-like 3 OS=Homo sapiens OX=9606 GN=EEF1A1P5 PE=5 SV=1	0.707459	0.673254	0.363349	0.533857	0.613511	0.697401	0.769858	0.968685	0.650024

## Sheet: Paired_R1
Annotated Sequence	Protein Accessions	Protein Descriptions	PDX17_B1	PDX2_B1	PDX41_B1	PDX17_S1	PDX2_S1	PDX41_S1
AAVPSGASTGIYEALELR+Y12(Phospho)	P13929; P09104; P06733	Beta-enolase OS=Homo sapiens OX=9606 GN=ENO3 PE=1 SV=5; Gamma-enolase OS=Homo sapiens OX=9606 GN=ENO2 PE=1 SV=3; Alpha-enolase OS=Homo sapiens OX=9606 GN=ENO1 PE=1 SV=2	89154.8	168216	89511.9	443112	169524	73457.9
AAVPSGASTGIYEALELRDNDK+Y12(Phospho)	P06733	Alpha-enolase OS=Homo sapiens OX=9606 GN=ENO1 PE=1 SV=2	48177.8	74311.1	46576	188697	103027	41825.3
AAVPSGASTGIYEALELRDNDKTR+Y12(Phospho)	P06733	Alpha-enolase OS=Homo sapiens OX=9606 GN=ENO1 PE=1 SV=2	38644.9	66725.2	37063.5	118791	68342.1	30550.3
AAYFGIYDTAK+Y3(Phospho)	P05141	ADP/ATP translocase 2 OS=Homo sapiens OX=9606 GN=SLC25A5 PE=1 SV=7	111026	73344.7	108547	186934	105124	205227
ADYDTLSLR+Y3(Phospho)	Q9Y446	Plakophilin-3 OS=Homo sapiens OX=9606 GN=PKP3 PE=1 SV=1	76584.2	164883	100390	143728	71437.4	79969.4
AEEDEDKEDDFRAPLYK+Y16(Phospho)	Q9C0B5	Palmitoyltransferase ZDHHC5 OS=Homo sapiens OX=9606 GN=ZDHHC5 PE=1 SV=2	19804.8	12758.2	21662.8	603124	17757	14587.9
AEERPTFDYLQSVLDDFYTATEGQYQQQP+Y25(Phospho)	P07948	Tyrosine-protein kinase Lyn OS=Homo sapiens OX=9606 GN=LYN PE=1 SV=3	87873	94862.3	36666.8	89279.3	69331.5	80043
AEFAEYASVDR+Y6(Phospho)	Q9NWQ8	Phosphoprotein associated with glycosphingolipid-enriched microdomains 1 OS=Homo sapiens OX=9606 GN=PAG1 PE=1 SV=2	102613	909258	260552	104312	110434	127649
AESGPDLRYEVTSGGGGTSR+Y9(Phospho)	P15924	Desmoplakin OS=Homo sapiens OX=9606 GN=DSP PE=1 SV=3	34913	104509	26670	33583.8	21273.8	39246.3
AFGYYGPLR+Y4(Phospho)	P84103	Serine/arginine-rich splicing factor 3 OS=Homo sapiens OX=9606 GN=SRSF3 PE=1 SV=1	93993.3	131692	80705.5	223822	87457.4	59147
AGDDTPVGYSVPIKPLDSSR+Y9(Phospho)	Q9UHF7	Zinc finger transcription factor Trps1 OS=Homo sapiens OX=9606 GN=TRPS1 PE=1 SV=2	20321.8	21260.6	27969.7	18130.8	14303.7	24504.3
AGSLPNYATINGK+Y7(Phospho)	Q9HBL0	Tensin-1 OS=Homo sapiens OX=9606 GN=TNS1 PE=1 SV=2	90677.6	86391.7	65946.8	50873.5	86776.2	48512.9
AGYDGESIGNCPFSQR+Y3(Phospho)	Q96NY7	Chloride intracellular channel protein 6 OS=Homo sapiens OX=9606 GN=CLIC6 PE=2 SV=3	4583.76	4106.73	3195.7	58875	5288.79	3379.53
AHAWPSPYKDYEVK+Y8(Phospho)	Q8NFJ5	Retinoic acid-induced protein 3 OS=Homo sapiens OX=9606 GN=GPRC5A PE=1 SV=2	78130.7	32596.5	38862.1	16351.5	159684	76253.9
AKPEPDILEEEKIYAYPSNITSETGFR+Y14(Phospho)	Q8IY95	Transmembrane protein 192 OS=Homo sapiens OX=9606 GN=TMEM192 PE=1 SV=1	226345	64137.5	43829.2	20459	25323	32448.6
ALDYYMLR+M6(Oxidation);Y4(Phospho)	Q9Y490	Talin-1 OS=Homo sapiens OX=9606 GN=TLN1 PE=1 SV=3	266433	110491	141213	3.01137e+06	181852	238345
ALDYYMLR+Y4(Phospho)	Q9Y490	Talin-1 OS=Homo sapiens OX=9606 GN=TLN1 PE=1 SV=3	361049	208741	258290	5.99961e+06	214940	175394
ALEHFTDLYDIKR+Y9(Phospho)	Q00610	Clathrin heavy chain 1 OS=Homo sapiens OX=9606 GN=CLTC PE=1 SV=5	186630	135480	101277	340579	231218	122989
ALELDSNLYR+Y9(Phospho)	P35579	Myosin-9 OS=Homo sapiens OX=9606 GN=MYH9 PE=1 SV=4	1.39681e+06	462081	1.07e+06	1.01846e+06	936405	1.34877e+06
ALERPYTSK+Y6(Phospho)	Q9NR45	Sialic acid synthase OS=Homo sapiens OX=9606 GN=NANS PE=1 SV=2	31403.1	23591.4	17780.8	354702	28749.1	13944.9
ALPQNDDHYVMQEHR+M11(Oxidation);Y9(Phospho)	Q07912	Activated CDC42 kinase 1 OS=Homo sapiens OX=9606 GN=TNK2 PE=1 SV=3	1468.46	1215.22	1015.93	2904.93	3848.36	0
ALPQNDDHYVMQEHR+Y9(Phospho)	Q07912	Activated CDC42 kinase 1 OS=Homo sapiens OX=9606 GN=TNK2 PE=1 SV=3	21247	21228	22627.4	32021.4	22647.2	12234.1
ALYEAGER+Y3(Phospho)	P04083	Annexin A1 OS=Homo sapiens OX=9606 GN=ANXA1 PE=1 SV=2	26065.5	9280.13	18110.5	18094.8	10342.6	11826.9
ANPQERDGVYDVPLHNPPDAK+Y10(Phospho)	Q14511	Enhancer of filamentation 1 OS=Homo sapiens OX=9606 GN=NEDD9 PE=1 SV=1	67923.1	68935	241662	48125.4	35626.4	78703.4
APTNEFYA+Y7(Phospho)	P31431	Syndecan-4 OS=Homo sapiens OX=9606 GN=SDC4 PE=1 SV=2	36310.8	27310.9	82262.2	62167.3	73253.1	57110
ATEQYYAMK+M8(Oxidation);Y5(Phospho)	P22694	cAMP-dependent protein kinase catalytic subunit beta OS=Homo sapiens OX=9606 GN=PRKACB PE=1 SV=2	18331.9	10199	15155.9	135190	10815	16945.8
ATEQYYAMK+Y5(Phospho)	P22694	cAMP-dependent protein kinase catalytic subunit beta OS=Homo sapiens OX=9606 GN=PRKACB PE=1 SV=2	50985.8	38129.4	41946.2	808169	42653.4	41731.2
ATTPPNQGRPDSPVYANLQELK+S12(Phospho);Y15(Phospho)	Q8IWW6	Rho GTPase-activating protein 12 OS=Homo sapiens OX=9606 GN=ARHGAP12 PE=1 SV=1	80725.2	83376.9	49344.1	41374.3	31242.3	31502.8
AVCSTYLQSR+Y6(Phospho);S9(Phospho)	Q9H2X6; Q86Z02	Homeodomain-interacting protein kinase 2 OS=Homo sapiens OX=9606 GN=HIPK2 PE=1 SV=2; Homeodomain-interacting protein kinase 1 OS=Homo sapiens OX=9606 GN=HIPK1 PE=1 SV=1	49905.5	56603.4	25021.8	42064.2	38165.7	22659.7
AVCSTYLQSR+Y6(Phospho)	Q9H2X6; Q86Z02	Homeodomain-interacting protein kinase 2 OS=Homo sapiens OX=9606 GN=HIPK2 PE=1 SV=2; Homeodomain-interacting protein kinase 1 OS=Homo sapiens OX=9606 GN=HIPK1 PE=1 SV=1	7.162e+06	8.9841e+06	3.03851e+06	6.70876e+06	4.67244e+06	2.80326e+06
AVDGYVKPQIK+Y5(Phospho)	P51692; P42229	Signal transducer and activator of transcription 5B OS=Homo sapiens OX=9606 GN=STAT5B PE=1 SV=2; Signal transducer and activator of transcription 5A OS=Homo sapiens OX=9606 GN=STAT5A PE=1 SV=1	57483.9	28579.1	37435.2	1.96824e+06	66798.2	30771.3
AVETELEYQK+Y8(Phospho)	Q9Y4D1	Disheveled-associated activator of morphogenesis 1 OS=Homo sapiens OX=9606 GN=DAAM1 PE=1 SV=2	22683.7	26716.3	25556.3	79834.9	21160	24935.7
AVLYADYR+Y4(Phospho)	Q96J84	Kin of IRRE-like protein 1 OS=Homo sapiens OX=9606 GN=KIRREL1 PE=1 SV=2	162053	97794.7	169544	124067	120528	132039
AVNYFSK+Y4(Phospho)	Q00610	Clathrin heavy chain 1 OS=Homo sapiens OX=9606 GN=CLTC PE=1 SV=5	224051	164290	401496	400525	187107	285573
AYEFAER+Y2(Phospho)	Q00610; P53675	Clathrin heavy chain 1 OS=Homo sapiens OX=9606 GN=CLTC PE=1 SV=5; Clathrin heavy chain 2 OS=Homo sapiens OX=9606 GN=CLTCL1 PE=1 SV=2	125977	97262.4	192357	277997	142632	100834
AYSQEEITQGFEETGDTLYAPYSTHFQLQNQPPQK+Y19(Phospho)	Q8NFJ5	Retinoic acid-induced protein 3 OS=Homo sapiens OX=9606 GN=GPRC5A PE=1 SV=2	55291.7	28127.6	19948.5	5751.62	203967	68196.9
AYSQEEITQGFEETGDTLYAPYSTHFQLQNQPPQK+Y22(Phospho)	Q8NFJ5	Retinoic acid-induced protein 3 OS=Homo sapiens OX=9606 GN=GPRC5A PE=1 SV=2	91733.8	51482.4	39529.6	37071.3	330021	108583
AYTNFDAER+Y2(Phospho)	A6NMY6; P07355	Putative annexin A2-like protein OS=Homo sapiens OX=9606 GN=ANXA2P2 PE=5 SV=2; Annexin A2 OS=Homo sapiens OX=9606 GN=ANXA2 PE=1 SV=2	80697.2	83630.8	84022.5	24657.3	75142.1	123528
CDPAGYYCGFK+Y6(Phospho)	P60900	Proteasome subunit alpha type-6 OS=Homo sapiens OX=9606 GN=PSMA6 PE=1 SV=1	74098.8	81962.7	63439.1	556431	72534.5	81564.3
CQYVTEK+Y3(Phospho)	P04075; P09972	Fructose-bisphosphate aldolase A OS=Homo sapiens OX=9606 GN=ALDOA PE=1 SV=2; Fructose-bisphosphate aldolase C OS=Homo sapiens OX=9606 GN=ALDOC PE=1 SV=2	74101.1	40155.3	59366.6	269693	42053.5	73101.7
CSSVYENCLEQSR+Y5(Phospho)	Q6S5L8	SHC-transforming protein 4 OS=Homo sapiens OX=9606 GN=SHC4 PE=1 SV=1	52909.9	52526.1	32153.9	53662.8	42295.9	25721.3
CYEMASHLR+M4(Oxidation);Y2(Phospho)	P07737	Profilin-1 OS=Homo sapiens OX=9606 GN=PFN1 PE=1 SV=2	9799.81	5285.79	3796.74	15234	8166.97	11309.9
CYEMASHLR+Y2(Phospho)	P07737	Profilin-1 OS=Homo sapiens OX=9606 GN=PFN1 PE=1 SV=2	39740.6	43193	43015.1	80251.6	37581.1	42470.3
DASSQDCYDIPR+Y8(Phospho)	Q13480	GRB2-associated-binding protein 1 OS=Homo sapiens OX=9606 GN=GAB1 PE=1 SV=2	64617.3	44255.6	81623	54485.7	39468.3	43478.4
DCPYMCAYK+Y4(Phospho)	Q00169	Phosphatidylinositol transfer protein alpha isoform OS=Homo sapiens OX=9606 GN=PITPNA PE=1 SV=2	16016.9	15305.8	21660.6	325985	12169	15459.7
DDGMEEVVGHTQGPLDGSLYAK+Y20(Phospho)	Q9HBL0	Tensin-1 OS=Homo sapiens OX=9606 GN=TNS1 PE=1 SV=2	25181.1	191629	26280.1	29062.2	42306.5	33129.8
DEAGLREKDYDFPPPMR+Y10(Phospho)	Q14511	Enhancer of filamentation 1 OS=Homo sapiens OX=9606 GN=NEDD9 PE=1 SV=1	15734.6	12791	54914.8	21480.7	10735	21568
DETNYGIPQR+Y5(Phospho)	P63244	Receptor of activated protein C kinase 1 OS=Homo sapiens OX=9606 GN=RACK1 PE=1 SV=3	9309.33	10945.5	15766.4	19918.8	10339.3	7577.3
DGGGPGGDYAAMGACPASEQGYEEMR+Y22(Phospho)	P21860	Receptor tyrosine-protein kinase erbB-3 OS=Homo sapiens OX=9606 GN=ERBB3 PE=1 SV=1	6518.03	6820.09	4862.11	6204.8	4347.49	0
DGVYDVPLHNPPDAK+Y4(Phospho)	Q14511	Enhancer of filamentation 1 OS=Homo sapiens OX=9606 GN=NEDD9 PE=1 SV=1	33848.1	29172.6	70659	39531.4	33660.7	28489.2
DGYNYTLSK+Y3(Phospho)	P31949	Protein S100-A11 OS=Homo sapiens OX=9606 GN=S100A11 PE=1 SV=2	198244	98148.4	229802	45824.7	87704.2	101618
DHVVEGEPYAGYDR+Y9(Phospho)	O75063	Glycosaminoglycan xylosylkinase OS=Homo sapiens OX=9606 GN=FAM20B PE=1 SV=1	36300.5	49227.1	32809.1	168240	36078.4	44450.5
DHVVEGEPYAGYDRHNAEVAAFHLDR+Y9(Phospho)	O75063	Glycosaminoglycan xylosylkinase OS=Homo sapiens OX=9606 GN=FAM20B PE=1 SV=1	12562.3	15428	11967.7	20166	12975.2	13573.5
DIYETDYYR+Y3(Phospho)	P08069; P06213	Insulin-like growth factor 1 receptor OS=Homo sapiens OX=9606 GN=IGF1R PE=1 SV=1; Insulin receptor OS=Homo sapiens OX=9606 GN=INSR PE=1 SV=4	116422	121676	222661	151603	918003	132892
DIYETDYYR+Y7(Phospho)	P08069; P06213	Insulin-like growth factor 1 receptor OS=Homo sapiens OX=9606 GN=IGF1R PE=1 SV=1; Insulin receptor OS=Homo sapiens OX=9606 GN=INSR PE=1 SV=4	77328.8	84411.7	144904	103521	335531	73275.5
DIYETDYYRK+Y7(Phospho)	P08069; P06213	Insulin-like growth factor 1 receptor OS=Homo sapiens OX=9606 GN=IGF1R PE=1 SV=1; Insulin receptor OS=Homo sapiens OX=9606 GN=INSR PE=1 SV=4	95861.4	89076.1	167364	116657	597916	135654
DLDIIDNYDYSHTVK+Y10(Phospho)	O75369	Filamin-B OS=Homo sapiens OX=9606 GN=FLNB PE=1 SV=2	205117	155063	305171	659459	253605	394137
DLYANTVLSGGTTMYPGIADR+M14(Oxidation);Y3(Phospho)	P60709; P63261	Actin, cytoplasmic 1 OS=Homo sapiens OX=9606 GN=ACTB PE=1 SV=1; Actin, cytoplasmic 2 OS=Homo sapiens OX=9606 GN=ACTG1 PE=1 SV=1	44471.6	37340.7	29138	61234.4	44565.1	34693.6
DLYANTVLSGGTTMYPGIADR+Y3(Phospho)	P60709; P63261	Actin, cytoplasmic 1 OS=Homo sapiens OX=9606 GN=ACTB PE=1 SV=1; Actin, cytoplasmic 2 OS=Homo sapiens OX=9606 GN=ACTG1 PE=1 SV=1	39083	41866.4	34296.4	79921.2	43897.4	29941.9
DLYHRVDVIFCDK+Y3(Phospho)	Q93009	Ubiquitin carboxyl-terminal hydrolase 7 OS=Homo sapiens OX=9606 GN=USP7 PE=1 SV=2	24677.4	20406.6	17024.2	93724.5	18636.3	16800.7
DNHLHFYQDR+Y7(Phospho)	Q8N4X5	Actin filament-associated protein 1-like 2 OS=Homo sapiens OX=9606 GN=AFAP1L2 PE=1 SV=1	17074.8	26897.5	8825.7	16041.8	13656.4	10015.4
DQYLMWLTQK+M5(Oxidation);Y3(Phospho)	P27986	Phosphatidylinositol 3-kinase regulatory subunit alpha OS=Homo sapiens OX=9606 GN=PIK3R1 PE=1 SV=2	122328	119126	56280	1.82756e+06	174002	74536.4
DTDIVDEAIYYFK+Y10(Phospho)	O15145	Actin-related protein 2/3 complex subunit 3 OS=Homo sapiens OX=9606 GN=ARPC3 PE=1 SV=3	565283	345365	397787	3.53653e+07	395231	531467
DTLYEAVR+Y4(Phospho)	P62906	60S ribosomal protein L10a OS=Homo sapiens OX=9606 GN=RPL10A PE=1 SV=2	179593	96121.9	127701	423939	127954	109317
DTYHPMSEYPTYHTHGR+Y9(Phospho)	P15941	Mucin-1 OS=Homo sapiens OX=9606 GN=MUC1 PE=1 SV=3	3447.15	2716.35	5695.1	4482.65	3759.56	7220.59
DVAYQYVK+Y4(Phospho)	Q04837	Single-stranded DNA-binding protein, mitochondrial OS=Homo sapiens OX=9606 GN=SSBP1 PE=1 SV=1	194200	95837.9	108572	1.29224e+06	97492.1	98038.5
DVDAAYMSK+M7(Oxidation);Y6(Phospho)	P08729	Keratin, type II cytoskeletal 7 OS=Homo sapiens OX=9606 GN=KRT7 PE=1 SV=5	25848.8	12753.9	20959.7	5716.15	7339	33090.6
DVDCAYLR+Y6(Phospho)	Q14533; P78386; O43790; A6NCN2; P78385	Keratin, type II cuticular Hb1 OS=Homo sapiens OX=9606 GN=KRT81 PE=1 SV=3; Keratin, type II cuticular Hb5 OS=Homo sapiens OX=9606 GN=KRT85 PE=1 SV=1; Keratin, type II cuticular Hb6 OS=Homo sapiens OX=9606 GN=KRT86 PE=1 SV=1; Putative keratin-87 protein OS=Homo sapiens OX=9606 GN=KRT87P PE=5 SV=4; Keratin, type II cuticular Hb3 OS=Homo sapiens OX=9606 GN=KRT83 PE=1 SV=2	124541	37233.1	46607.6	90547	94995.7	46383.4
DVDEAYMNKVELESR+Y6(Phospho)	P05787	Keratin, type II cytoskeletal 8 OS=Homo sapiens OX=9606 GN=KRT8 PE=1 SV=7	218070	92862.2	176277	2.68725e+06	89432	115739
DVTIGGSAPIYVK+Y11(Phospho)	Q8TEW0	Partitioning defective 3 homolog OS=Homo sapiens OX=9606 GN=PARD3 PE=1 SV=2	94512.9	77619.6	70073.2	151971	69129.8	53426
DYDHLFK+Y2(Phospho)	Q15286	Ras-related protein Rab-35 OS=Homo sapiens OX=9606 GN=RAB35 PE=1 SV=1	16570.3	12719	20509.5	29382.6	22427.9	16192.9
DYEVDGRDYHFVTSR+Y9(Phospho)	Q12959	Disks large homolog 1 OS=Homo sapiens OX=9606 GN=DLG1 PE=1 SV=2	17375.7	15093.4	16305.3	69468.3	18958.1	26032.6
DYHFVTSR+Y2(Phospho)	Q12959	Disks large homolog 1 OS=Homo sapiens OX=9606 GN=DLG1 PE=1 SV=2	17288	12842.1	11279.6	173863	14236.2	25831.9
DYLHLPPEIVPATLR+Y2(Phospho)	P46783	40S ribosomal protein S10 OS=Homo sapiens OX=9606 GN=RPS10 PE=1 SV=1	80871.7	85122.2	75111.1	471306	93490.7	75056.9
DYSHYYTTIQDLR+Y5(Phospho)	P08727	Keratin, type I cytoskeletal 19 OS=Homo sapiens OX=9606 GN=KRT19 PE=1 SV=4	91149.6	75479.6	87478.1	126686	80773.3	118625
EATQPEPIYAESTK+Y9(Phospho)	Q86YV5	Inactive tyrosine-protein kinase PRAG1 OS=Homo sapiens OX=9606 GN=PRAG1 PE=1 SV=4	35605.3	51384.1	91696.8	28380.5	17608	84764
EATQPEPIYAESTKR+Y9(Phospho)	Q86YV5	Inactive tyrosine-protein kinase PRAG1 OS=Homo sapiens OX=9606 GN=PRAG1 PE=1 SV=4	74614.7	180831	413219	28182	33536.1	375486
ECDYSIDGINR+Y4(Phospho)	Q9Y4G6	Talin-2 OS=Homo sapiens OX=9606 GN=TLN2 PE=1 SV=4	56544.6	34662.6	31880.9	84526.4	51850.8	25172.1
EEDEHPYELLLTAETK+Y7(Phospho)	Q92625	Ankyrin repeat and SAM domain-containing protein 1A OS=Homo sapiens OX=9606 GN=ANKS1A PE=1 SV=4	72615.9	26570.1	113494	42041.7	23152.4	79460.3
EFEVYGPIK+Y5(Phospho)	P08621	U1 small nuclear ribonucleoprotein 70 kDa OS=Homo sapiens OX=9606 GN=SNRNP70 PE=1 SV=2	40600.9	29151.2	26218.2	35175.1	29643.4	32783.5
EFIESLQLKPGQVVYK+Y15(Phospho)	Q9NYG2	Palmitoyltransferase ZDHHC3 OS=Homo sapiens OX=9606 GN=ZDHHC3 PE=1 SV=2	10910.6	6297.4	17089.7	1.07786e+06	13077.2	16793.4
EHALLAYTLGVK+Y7(Phospho)	Q05639; P68104; Q5VTE0	Elongation factor 1-alpha 2 OS=Homo sapiens OX=9606 GN=EEF1A2 PE=1 SV=1; Elongation factor 1-alpha 1 OS=Homo sapiens OX=9606 GN=EEF1A1 PE=1 SV=1; Putative elongation factor 1-alpha-like 3 OS=Homo sapiens OX=9606 GN=EEF1A1P5 PE=5 SV=1	472549	503432	371774	727513	415762	261003
EIADYLAAGKDER+Y5(Phospho)	P53990	IST1 homolog OS=Homo sapiens OX=9606 GN=IST1 PE=1 SV=1	158301	69175	89062.2	446937	78229.6	73995
EITQDTNDITYADLNLPK+Y11(Phospho)	P78324	Tyrosine-protein phosphatase non-receptor type substrate 1 OS=Homo sapiens OX=9606 GN=SIRPA PE=1 SV=2	80524.6	614097	51328.3	80360.5	309465	81058.1
EKPAQDPLYDVPNASGGQAGGPQRPGR+Y9(Phospho)	Q13671	Ras and Rab interactor 1 OS=Homo sapiens OX=9606 GN=RIN1 PE=1 SV=4	194410	164822	166241	34738.1	49958.4	35759.9
ELEAENYHDIKR+Y7(Phospho)	Q01082	Spectrin beta chain, non-erythrocytic 1 OS=Homo sapiens OX=9606 GN=SPTBN1 PE=1 SV=2	23364.2	13739.7	21736.9	44707	21199	13917.1
ELFDDPSYVNVQNLDK+Y8(Phospho)	P29353	SHC-transforming protein 1 OS=Homo sapiens OX=9606 GN=SHC1 PE=1 SV=4	2.99823e+06	1.47684e+06	2.29976e+06	196592	315561	3.00685e+06
ELNYFAK+Y4(Phospho)	P00558	Phosphoglycerate kinase 1 OS=Homo sapiens OX=9606 GN=PGK1 PE=1 SV=3	543612	594957	397370	7.07346e+06	599611	337957
ENGVTHPIDYHTTDYVDEIKK+Y10(Phospho)	Q99536	Synaptic vesicle membrane protein VAT-1 homolog OS=Homo sapiens OX=9606 GN=VAT1 PE=1 SV=2	18832.3	19429.8	17946.1	84379.5	20342.7	16827.2
EPPPYQEPRPR+Y5(Phospho)	Q08345	Epithelial discoidin domain-containing receptor 1 OS=Homo sapiens OX=9606 GN=DDR1 PE=1 SV=1	32803	28965.2	226605	11947	53966.1	79775.7
EPSPVRYDNLSR+S3(Phospho);Y7(Phospho)	Q9ULC8; Q9C0B5	Probable palmitoyltransferase ZDHHC8 OS=Homo sapiens OX=9606 GN=ZDHHC8 PE=1 SV=3; Palmitoyltransferase ZDHHC5 OS=Homo sapiens OX=9606 GN=ZDHHC5 PE=1 SV=2	189955	152715	179797	197093	106526	91044.3
ERDYAEIQDFHR+Y4(Phospho)	Q8TEW0	Partitioning defective 3 homolog OS=Homo sapiens OX=9606 GN=PARD3 PE=1 SV=2	64509.6	29606.9	43251.8	44008.7	26002.2	29259.3
ESYSVYVYK+Y8(Phospho)	Q5QNW6; Q99879; P58876; Q93079; O60814; Q99880; P62807; P57053; Q99877	Histone H2B type 2-F OS=Homo sapiens OX=9606 GN=H2BC18 PE=1 SV=3; Histone H2B type 1-M OS=Homo sapiens OX=9606 GN=H2BC14 PE=1 SV=3; Histone H2B type 1-D OS=Homo sapiens OX=9606 GN=H2BC5 PE=1 SV=2; Histone H2B type 1-H OS=Homo sapiens OX=9606 GN=H2BC9 PE=1 SV=3; Histone H2B type 1-K OS=Homo sapiens OX=9606 GN=H2BC12 PE=1 SV=3; Histone H2B type 1-L OS=Homo sapiens OX=9606 GN=H2BC13 PE=1 SV=3; Histo…	226730	154698	170294	3.88176e+06	187167	135110
ETKDTDIVDEAIYYFK+Y13(Phospho)	O15145	Actin-related protein 2/3 complex subunit 3 OS=Homo sapiens OX=9606 GN=ARPC3 PE=1 SV=3	399524	195809	215343	2.73744e+07	228738	321697
EVPIYANR+Y5(Phospho)	Q13443	Disintegrin and metalloproteinase domain-containing protein 9 OS=Homo sapiens OX=9606 GN=ADAM9 PE=1 SV=1	232794	353884	333952	74033.5	546904	158287
EVSTYIK+Y5(Phospho)	P68104; Q5VTE0	Elongation factor 1-alpha 1 OS=Homo sapiens OX=9606 GN=EEF1A1 PE=1 SV=1; Putative elongation factor 1-alpha-like 3 OS=Homo sapiens OX=9606 GN=EEF1A1P5 PE=5 SV=1	209436	213824	173075	404490	169544	174596
EVYFAER+Y3(Phospho)	P50238	Cysteine-rich protein 1 OS=Homo sapiens OX=9606 GN=CRIP1 PE=1 SV=3	40106.6	44247.7	77691.5	41108.3	37838.3	221179
EYAQVFR+Y2(Phospho)	P35221; P26232	Catenin alpha-1 OS=Homo sapiens OX=9606 GN=CTNNA1 PE=1 SV=1; Catenin alpha-2 OS=Homo sapiens OX=9606 GN=CTNNA2 PE=1 SV=5	134554	38728.5	31828.5	184738	76610.6	43175.4
EYDQLYEEYTR+Y6(Phospho)	O00459	Phosphatidylinositol 3-kinase regulatory subunit beta OS=Homo sapiens OX=9606 GN=PIK3R2 PE=1 SV=2	290461	302095	311213	111569	127297	138014
EYDRLYEEYTR+Y6(Phospho)	P27986; Q92569	Phosphatidylinositol 3-kinase regulatory subunit alpha OS=Homo sapiens OX=9606 GN=PIK3R1 PE=1 SV=2; Phosphatidylinositol 3-kinase regulatory subunit gamma OS=Homo sapiens OX=9606 GN=PIK3R3 PE=1 SV=2	535944	541248	403902	2.60968e+06	504796	654593
EYGMIYLGK+Y2(Phospho)	Q7KZF4	Staphylococcal nuclease domain-containing protein 1 OS=Homo sapiens OX=9606 GN=SND1 PE=1 SV=1	38853.7	69379.8	29850.3	441970	58409.6	20924
EYMESLQLKPGEVIYK+M3(Oxidation);Y15(Phospho)	Q9NXF8	Palmitoyltransferase ZDHHC7 OS=Homo sapiens OX=9606 GN=ZDHHC7 PE=1 SV=2	41674.5	42167.3	51091	570667	44922.8	35559.3
EYMESLQLKPGEVIYK+Y15(Phospho)	Q9NXF8	Palmitoyltransferase ZDHHC7 OS=Homo sapiens OX=9606 GN=ZDHHC7 PE=1 SV=2	16398	13638	21713.4	1.04193e+06	14422.8	11937.7
FAGSGNEENRNNAYPHK+Y14(Phospho)	Q8NBF2	NHL repeat-containing protein 2 OS=Homo sapiens OX=9606 GN=NHLRC2 PE=1 SV=1	43378.5	181760	29509.8	98658.2	64739.3	38478.6
FANYIDK+Y4(Phospho)	P08670	Vimentin OS=Homo sapiens OX=9606 GN=VIM PE=1 SV=4	1.34295e+06	699404	362264	3.13665e+06	703263	485089
FANYIDKVR+Y4(Phospho)	P08670	Vimentin OS=Homo sapiens OX=9606 GN=VIM PE=1 SV=4	884589	624693	300897	2.00848e+06	495666	396310
FAVPTYAAK+Y6(Phospho)	Q13443	Disintegrin and metalloproteinase domain-containing protein 9 OS=Homo sapiens OX=9606 GN=ADAM9 PE=1 SV=1	74362.2	67118.2	108039	99461.2	202648	72748.7
FGYHIIMVEGR+M7(Oxidation);Y3(Phospho)	Q9Y237	Peptidyl-prolyl cis-trans isomerase NIMA-interacting 4 OS=Homo sapiens OX=9606 GN=PIN4 PE=1 SV=1	93110.6	93464.3	85474	435725	79634.3	123774
FGYHIIMVEGR+Y3(Phospho)	Q9Y237	Peptidyl-prolyl cis-trans isomerase NIMA-interacting 4 OS=Homo sapiens OX=9606 GN=PIN4 PE=1 SV=1	405693	392664	395437	1.88136e+06	391671	573323
FHPEPYGLEDDQR+Y6(Phospho)	O60716	Catenin delta-1 OS=Homo sapiens OX=9606 GN=CTNND1 PE=1 SV=1	30859.3	31375.3	35522.7	52229.9	35797.8	31783.9
FIHQQPQSSSPVYGSSAK+S10(Phospho);Y13(Phospho)	P49023	Paxillin OS=Homo sapiens OX=9606 GN=PXN PE=1 SV=3	16336.7	37285.5	27042	10014.6	9117.13	22387.2
FIHQQPQSSSPVYGSSAK+Y13(Phospho)	P49023	Paxillin OS=Homo sapiens OX=9606 GN=PXN PE=1 SV=3	112063	163514	203700	161419	74427.7	104202
FIQQTYPSGGEEQAQYCR+Y16(Phospho)	Q8WUM4	Programmed cell death 6-interacting protein OS=Homo sapiens OX=9606 GN=PDCD6IP PE=1 SV=1	22118.2	18559.9	19970.8	77022.1	21863.4	27896.9
FLEDDPSDPTYTSSLGGK+Y11(Phospho)	P54753	Ephrin type-B receptor 3 OS=Homo sapiens OX=9606 GN=EPHB3 PE=1 SV=2	245629	304681	249432	188016	474881	276610
FSGWYDADLSPAGHEEAK+Y5(Phospho)	P18669	Phosphoglycerate mutase 1 OS=Homo sapiens OX=9606 GN=PGAM1 PE=1 SV=2	52411.6	35802.2	34191.5	122686	46421.6	31723.2
FSGWYDADLSPAGHEEAKR+Y5(Phospho)	P18669	Phosphoglycerate mutase 1 OS=Homo sapiens OX=9606 GN=PGAM1 PE=1 SV=2	75352.7	129168	59927.9	155974	64563	54638.7
FYIDVK+Y2(Phospho)	Q9H598	Vesicular inhibitory amino acid transporter OS=Homo sapiens OX=9606 GN=SLC32A1 PE=2 SV=2	34997.2	25444	25760.9	344612	37798.9	34529.5
GASQAGMTGYGMPR+Y10(Phospho)	Q9UI15; P37802	Transgelin-3 OS=Homo sapiens OX=9606 GN=TAGLN3 PE=1 SV=2; Transgelin-2 OS=Homo sapiens OX=9606 GN=TAGLN2 PE=1 SV=3	11511	10462.3	12096.8	10888.8	13420.2	17233.7
GAYCLSVSDFDNAK+Y3(Phospho)	P12931	Proto-oncogene tyrosine-protein kinase Src OS=Homo sapiens OX=9606 GN=SRC PE=1 SV=3	99848.3	76458.4	91329	185355	81718.6	70738.8
GAYSLSIR+Y3(Phospho)	P07947; P06241; P09769	Tyrosine-protein kinase Yes OS=Homo sapiens OX=9606 GN=YES1 PE=1 SV=3; Tyrosine-protein kinase Fyn OS=Homo sapiens OX=9606 GN=FYN PE=1 SV=3; Tyrosine-protein kinase Fgr OS=Homo sapiens OX=9606 GN=FGR PE=1 SV=2	396227	1.02116e+06	359490	470072	477876	282994
GDKQVEYLDLDLDSGK+Y7(Phospho)	Q13480	GRB2-associated-binding protein 1 OS=Homo sapiens OX=9606 GN=GAB1 PE=1 SV=2	468122	134370	575235	197674	228337	574958
GDNIYEWR+Y5(Phospho)	Q96LR5; P51965; Q969T4	Ubiquitin-conjugating enzyme E2 E2 OS=Homo sapiens OX=9606 GN=UBE2E2 PE=1 SV=1; Ubiquitin-conjugating enzyme E2 E1 OS=Homo sapiens OX=9606 GN=UBE2E1 PE=1 SV=1; Ubiquitin-conjugating enzyme E2 E3 OS=Homo sapiens OX=9606 GN=UBE2E3 PE=1 SV=1	59044.6	65775.1	65719.2	200991	67483.9	53931.7
GDYPLEAVR+Y3(Phospho)	P14618	Pyruvate kinase PKM OS=Homo sapiens OX=9606 GN=PKM PE=1 SV=4	109448	107011	84912	946679	104130	76838.9
GEFPYLGR+Y5(Phospho)	Q5TCQ9	Membrane-associated guanylate kinase, WW and PDZ domain-containing protein 3 OS=Homo sapiens OX=9606 GN=MAGI3 PE=1 SV=3	32762.2	28333.3	31254	319517	28987.1	24786.6
GEGLYADPYGLLHEGR+Y5(Phospho)	Q9C0H9	SRC kinase signaling inhibitor 1 OS=Homo sapiens OX=9606 GN=SRCIN1 PE=1 SV=4	33523.2	40297.2	42900.1	37004.1	22312.5	25044.6
GEPNVSYICSR+Y7(Phospho);S10(Phospho)	P49840; P49841	Glycogen synthase kinase-3 alpha OS=Homo sapiens OX=9606 GN=GSK3A PE=1 SV=2; Glycogen synthase kinase-3 beta OS=Homo sapiens OX=9606 GN=GSK3B PE=1 SV=2	2.15817e+06	3.43846e+06	1.80203e+06	2.71645e+06	1.47982e+06	640486
GEPNVSYICSR+Y7(Phospho)	P49840; P49841	Glycogen synthase kinase-3 alpha OS=Homo sapiens OX=9606 GN=GSK3A PE=1 SV=2; Glycogen synthase kinase-3 beta OS=Homo sapiens OX=9606 GN=GSK3B PE=1 SV=2	2.72108e+08	3.72192e+08	1.90459e+08	3.29734e+08	1.73697e+08	8.83278e+07
GGHSDDLYAVPHR+Y8(Phospho)	Q96ST8	Centrosomal protein of 89 kDa OS=Homo sapiens OX=9606 GN=CEP89 PE=1 SV=3	7428.12	2142.72	2591.27	9253.39	2868.07	0
GHGQPGADAEKPFYVNVEFHHER+Y14(Phospho)	P11274	Breakpoint cluster region protein OS=Homo sapiens OX=9606 GN=BCR PE=1 SV=2	15611.1	30319.5	60458.1	30744.6	12481.9	34301.6
GIVVYTGDR+Y5(Phospho)	P05023	Sodium/potassium-transporting ATPase subunit alpha-1 OS=Homo sapiens OX=9606 GN=ATP1A1 PE=1 SV=1	111751	100931	131295	339818	137761	195780
GLCTSPAEHQYFMTEYVATR+M13(Oxidation);Y16(Phospho)	Q13164	Mitogen-activated protein kinase 7 OS=Homo sapiens OX=9606 GN=MAPK7 PE=1 SV=2	71059.5	55554.8	57322.3	23229.2	26890.3	74652.5
GLCTSPAEHQYFMTEYVATR+Y16(Phospho)	Q13164	Mitogen-activated protein kinase 7 OS=Homo sapiens OX=9606 GN=MAPK7 PE=1 SV=2	100440	104232	65767.7	67316.2	49074.7	65613.4
GLLYDSDEEDEERPAR+Y4(Phospho)	P49736	DNA replication licensing factor MCM2 OS=Homo sapiens OX=9606 GN=MCM2 PE=1 SV=4	63778.1	100287	41039.3	39436.9	50935.1	33532.4
GNPPHSAPCVPNGSALLLSNPAYR+S6(Phospho);Y23(Phospho)	Q08345	Epithelial discoidin domain-containing receptor 1 OS=Homo sapiens OX=9606 GN=DDR1 PE=1 SV=1	12441.1	12166	20827.6	13407.8	6984.91	9827.23
GNPTVEVDLYTAK+Y10(Phospho)	P09104	Gamma-enolase OS=Homo sapiens OX=9606 GN=ENO2 PE=1 SV=3	96369.6	85625.5	84979.7	1.19107e+06	244477	85559.2
GPAVGIYNDNINTEMPR+Y7(Phospho)	Q9H5V8	CUB domain-containing protein 1 OS=Homo sapiens OX=9606 GN=CDCP1 PE=1 SV=3	91251.2	82251.1	83107.5	29627.3	32616.5	105511
GPAYGLSR+Y4(Phospho)	P37802	Transgelin-2 OS=Homo sapiens OX=9606 GN=TAGLN2 PE=1 SV=3	24562.7	31634.1	60026.4	13624.2	22594.8	18299
GPLDGSPYAQVQRPPR+Y8(Phospho)	Q63HR2	Tensin-2 OS=Homo sapiens OX=9606 GN=TNS2 PE=1 SV=2	133392	773116	291527	90718.9	75742.3	159874
GSHQISLDNPDYQQDFFPK+Y12(Phospho)	P00533	Epidermal growth factor receptor OS=Homo sapiens OX=9606 GN=EGFR PE=1 SV=2	172701	86889.6	301693	87936.5	102060	408975
GSIDREDGSLQGPIGNQHIYQPVGKPDPAAPPK+Y20(Phospho)	Q05397	Focal adhesion kinase 1 OS=Homo sapiens OX=9606 GN=PTK2 PE=1 SV=2	23964.2	74693.5	75785.2	6621.33	7523.28	14236.3
GSPHYFSPFRPY+Y5(Phospho)	Q13242	Serine/arginine-rich splicing factor 9 OS=Homo sapiens OX=9606 GN=SRSF9 PE=1 SV=1	74671.8	52474.4	35817.3	56346.2	41323	30835.8
GSTAENAEYLR+Y9(Phospho)	P00533	Epidermal growth factor receptor OS=Homo sapiens OX=9606 GN=EGFR PE=1 SV=2	141193	47176.7	380446	31793.9	91835.2	380734
GVGYETILK+Y4(Phospho)	Q9NQ84	G-protein coupled receptor family C group 5 member C OS=Homo sapiens OX=9606 GN=GPRC5C PE=1 SV=2	50192.9	43926.6	151103	1.28222e+06	46364.1	426002
GVITDQNSDGYCQTGTMSR+M17(Oxidation);Y11(Phospho)	P15924	Desmoplakin OS=Homo sapiens OX=9606 GN=DSP PE=1 SV=3	7396.41	7318.94	7772.78	5499.49	3865.82	6480.73
GVITDQNSDGYCQTGTMSR+Y11(Phospho)	P15924	Desmoplakin OS=Homo sapiens OX=9606 GN=DSP PE=1 SV=3	18557.2	40118	9486.92	16240.8	13392.2	13093
GYLGPEQLPDCLK+Y2(Phospho)	P40926	Malate dehydrogenase, mitochondrial OS=Homo sapiens OX=9606 GN=MDH2 PE=1 SV=3	35360.9	34873.5	37335.1	252254	43328.6	35372.3
GYSFTTTAER+Y2(Phospho)	P60709; P63261	Actin, cytoplasmic 1 OS=Homo sapiens OX=9606 GN=ACTB PE=1 SV=1; Actin, cytoplasmic 2 OS=Homo sapiens OX=9606 GN=ACTG1 PE=1 SV=1	173582	134149	89802.2	280516	113580	110139
GYTSDLNYDSEPVPPPPTPR+Y8(Phospho)	O75581	Low-density lipoprotein receptor-related protein 6 OS=Homo sapiens OX=9606 GN=LRP6 PE=1 SV=2	24732.4	28228.1	25359	31943.7	39206.4	22082
HADAEMTGYVVTR+M6(Oxidation);Y9(Phospho)	O15264	Mitogen-activated protein kinase 13 OS=Homo sapiens OX=9606 GN=MAPK13 PE=1 SV=1	12553.9	12292.1	8102.25	11122.1	10064.7	15513.1
HADAEMTGYVVTR+Y9(Phospho)	O15264	Mitogen-activated protein kinase 13 OS=Homo sapiens OX=9606 GN=MAPK13 PE=1 SV=1	70845.9	75356.5	67932.1	119077	67998.8	79540.3
HELQANCYEEVKDR+Y8(Phospho)	P23528	Cofilin-1 OS=Homo sapiens OX=9606 GN=CFL1 PE=1 SV=3	49318.5	47016.2	54634.3	143556	45857.9	31853.1
HEYLPK+Y3(Phospho)	Q9BSB4	Autophagy-related protein 101 OS=Homo sapiens OX=9606 GN=ATG101 PE=1 SV=1	180063	151302	157608	3.39097e+06	164380	291306
HGHYFVALFDYQAR+Y4(Phospho)	P42685	Tyrosine-protein kinase FRK OS=Homo sapiens OX=9606 GN=FRK PE=1 SV=1	55427.3	59784.2	49995.2	142686	47446.3	51703.3
HKATEQYYAMK+Y7(Phospho)	P22694	cAMP-dependent protein kinase catalytic subunit beta OS=Homo sapiens OX=9606 GN=PRKACB PE=1 SV=2	5760.58	5172.63	3749.91	52251.9	3286.83	8985.66
HLLAPGPQDIYDVPPVR+Y11(Phospho)	P56945	Breast cancer anti-estrogen resistance protein 1 OS=Homo sapiens OX=9606 GN=BCAR1 PE=1 SV=2	147364	172225	160849	342687	142157	200715
HLSPYATLTVGDSSHK+Y5(Phospho)	Q9BSJ8	Extended synaptotagmin-1 OS=Homo sapiens OX=9606 GN=ESYT1 PE=1 SV=1	84342.1	55533.2	81005.5	64823.8	58365.4	110935
HPDIYAVPIK+Y5(Phospho)	Q9UDY2	Tight junction protein ZO-2 OS=Homo sapiens OX=9606 GN=TJP2 PE=1 SV=2	77617.8	101798	87082.1	64396.7	119579	77918.7
HTDDEMTGYVATR+M6(Oxidation);T7(Phospho);Y9(Phospho)	Q16539	Mitogen-activated protein kinase 14 OS=Homo sapiens OX=9606 GN=MAPK14 PE=1 SV=3	986.715	1338.46	1900.75	2793.97	1033.97	0
HTDDEMTGYVATR+M6(Oxidation);Y9(Phospho)	Q16539	Mitogen-activated protein kinase 14 OS=Homo sapiens OX=9606 GN=MAPK14 PE=1 SV=3	565598	1.38127e+06	465044	722080	471531	905883
HTDDEMTGYVATR+T7(Phospho);Y9(Phospho)	Q16539	Mitogen-activated protein kinase 14 OS=Homo sapiens OX=9606 GN=MAPK14 PE=1 SV=3	401634	445306	345321	475913	335194	614173
HTDDEMTGYVATR+Y9(Phospho)	Q16539	Mitogen-activated protein kinase 14 OS=Homo sapiens OX=9606 GN=MAPK14 PE=1 SV=3	1.63303e+06	4.50935e+06	1.49903e+06	2.3767e+06	1.38488e+06	2.65054e+06
HVHLENATEYATLR+Y10(Phospho)	Q96A22	Uncharacterized protein C11orf52 OS=Homo sapiens OX=9606 GN=C11orf52 PE=1 SV=2	44440.8	51973.7	50661.9	106928	36612.5	37022.5
HYGGLTGLNK+Y2(Phospho)	Q8N0Y7; P18669; P15259	Probable phosphoglycerate mutase 4 OS=Homo sapiens OX=9606 GN=PGAM4 PE=3 SV=1; Phosphoglycerate mutase 1 OS=Homo sapiens OX=9606 GN=PGAM1 PE=1 SV=2; Phosphoglycerate mutase 2 OS=Homo sapiens OX=9606 GN=PGAM2 PE=1 SV=3	548577	418345	441533	1.15375e+06	527873	378224
IADPEHDHTGFLTEYVATR+T13(Phospho);Y15(Phospho)	P27361	Mitogen-activated protein kinase 3 OS=Homo sapiens OX=9606 GN=MAPK3 PE=1 SV=4	5.59616e+06	2.62701e+06	3.61768e+06	3.2155e+06	4.32855e+06	3.10301e+06
IADPEHDHTGFLTEYVATR+Y15(Phospho)	P27361	Mitogen-activated protein kinase 3 OS=Homo sapiens OX=9606 GN=MAPK3 PE=1 SV=4	2.85853e+06	1.60595e+06	2.35233e+06	2.12089e+06	1.60631e+06	1.76455e+06
IEGVYAR+Y5(Phospho)	P18077	60S ribosomal protein L35a OS=Homo sapiens OX=9606 GN=RPL35A PE=1 SV=2	291024	97170.2	145111	333150	116237	165123
IEIAQKHPDIYAVPIK+Y11(Phospho)	Q9UDY2	Tight junction protein ZO-2 OS=Homo sapiens OX=9606 GN=TJP2 PE=1 SV=2	274943	723739	292264	191481	125607	75946.6
IFPLRPDYQEPSR+Y8(Phospho)	Q16832	Discoidin domain-containing receptor 2 OS=Homo sapiens OX=9606 GN=DDR2 PE=1 SV=2	65355.5	81260.9	178922	58511.1	67032.7	57072.9
IGEGTYGTVFK+Y6(Phospho)	Q00535	Cyclin-dependent-like kinase 5 OS=Homo sapiens OX=9606 GN=CDK5 PE=1 SV=3	58730.9	133581	49363.1	63262.3	60964.7	50017.8
IGEGTYGVVYK+T5(Phospho);Y6(Phospho)	P24941; P06493; Q00526	Cyclin-dependent kinase 2 OS=Homo sapiens OX=9606 GN=CDK2 PE=1 SV=2; Cyclin-dependent kinase 1 OS=Homo sapiens OX=9606 GN=CDK1 PE=1 SV=3; Cyclin-dependent kinase 3 OS=Homo sapiens OX=9606 GN=CDK3 PE=1 SV=1	9.8236e+07	1.0674e+08	9.92193e+07	2.90949e+07	8.82318e+07	5.48447e+07
IGEGTYGVVYK+Y10(Phospho)	P24941; P06493; Q00526	Cyclin-dependent kinase 2 OS=Homo sapiens OX=9606 GN=CDK2 PE=1 SV=2; Cyclin-dependent kinase 1 OS=Homo sapiens OX=9606 GN=CDK1 PE=1 SV=3; Cyclin-dependent kinase 3 OS=Homo sapiens OX=9606 GN=CDK3 PE=1 SV=1	3.97818e+06	9.82639e+06	4.52402e+06	3.41868e+06	2.16235e+06	2.18681e+06
IGEGTYGVVYK+Y6(Phospho)	P24941; P06493; Q00526	Cyclin-dependent kinase 2 OS=Homo sapiens OX=9606 GN=CDK2 PE=1 SV=2; Cyclin-dependent kinase 1 OS=Homo sapiens OX=9606 GN=CDK1 PE=1 SV=3; Cyclin-dependent kinase 3 OS=Homo sapiens OX=9606 GN=CDK3 PE=1 SV=1	6.06622e+07	2.88239e+08	7.21217e+07	7.6504e+07	3.45212e+07	3.78341e+07
IGEGTYGVVYKGR+Y10(Phospho)	P06493	Cyclin-dependent kinase 1 OS=Homo sapiens OX=9606 GN=CDK1 PE=1 SV=3	239414	302765	238606	153522	151666	87975.5
IGVVGGCQEYTGAPYFAAISALK+Y10(Phospho)	Q8IW45	ATP-dependent (S)-NAD(P)H-hydrate dehydratase OS=Homo sapiens OX=9606 GN=NAXD PE=1 SV=1	127605	126143	48375.1	12288.5	79950.2	65464.2
IIHEDGYSEDECKQYK+Y15(Phospho)	P08754	Guanine nucleotide-binding protein G(i) subunit alpha OS=Homo sapiens OX=9606 GN=GNAI3 PE=1 SV=3	17395.6	8140.84	20167	510416	12512.7	15177.7
IMEYYEK+M2(Oxidation);Y4(Phospho)	P36543; Q96A05	V-type proton ATPase subunit E 1 OS=Homo sapiens OX=9606 GN=ATP6V1E1 PE=1 SV=1; V-type proton ATPase subunit E 2 OS=Homo sapiens OX=9606 GN=ATP6V1E2 PE=1 SV=1	20174.8	13470	14523.9	85153.4	21059.5	19745.5
IMEYYEK+Y4(Phospho)	P36543; Q96A05	V-type proton ATPase subunit E 1 OS=Homo sapiens OX=9606 GN=ATP6V1E1 PE=1 SV=1; V-type proton ATPase subunit E 2 OS=Homo sapiens OX=9606 GN=ATP6V1E2 PE=1 SV=1	218626	208059	212348	6.52976e+06	221303	256956
IQNTGDYYDLYGGEK+Y7(Phospho)	Q06124	Tyrosine-protein phosphatase non-receptor type 11 OS=Homo sapiens OX=9606 GN=PTPN11 PE=1 SV=3	1.73994e+06	1.51653e+06	795685	3.23667e+06	1.19455e+06	822036
IYADSLKPNIPYK+Y12(Phospho)	P55196	Afadin OS=Homo sapiens OX=9606 GN=AFDN PE=1 SV=3	36942	36069.5	40070.2	204891	23026.7	35562.9
IYGISFPDPK+Y2(Phospho)	P26639	Threonine--tRNA ligase 1, cytoplasmic OS=Homo sapiens OX=9606 GN=TARS1 PE=1 SV=3	84704.4	89431.1	39250.5	192735	81843	53827.7
IYQFTAASPK+Y2(Phospho)	O75563	Src kinase-associated phosphoprotein 2 OS=Homo sapiens OX=9606 GN=SKAP2 PE=1 SV=1	58414.5	51307.1	20753.1	120795	49313.8	19017.1
IYQYIQSR+Y4(Phospho)	Q9Y463; Q13627	Dual specificity tyrosine-phosphorylation-regulated kinase 1B OS=Homo sapiens OX=9606 GN=DYRK1B PE=1 SV=1; Dual specificity tyrosine-phosphorylation-regulated kinase 1A OS=Homo sapiens OX=9606 GN=DYRK1A PE=1 SV=2	7.95963e+07	9.10612e+07	6.69656e+07	9.58128e+07	7.45948e+07	1.0083e+08
KAPTNEFYA+Y8(Phospho)	P31431	Syndecan-4 OS=Homo sapiens OX=9606 GN=SDC4 PE=1 SV=2	329702	342504	2.09306e+06	1.0953e+06	2.01037e+06	960766
KDASSQDCYDIPR+Y9(Phospho)	Q13480	GRB2-associated-binding protein 1 OS=Homo sapiens OX=9606 GN=GAB1 PE=1 SV=2	15113.6	9725.77	19782.2	16032.3	10232.2	11636.3
KDLYANTVLSGGTTMYPGIADR+M15(Oxidation);Y4(Phospho)	P60709; P63261	Actin, cytoplasmic 1 OS=Homo sapiens OX=9606 GN=ACTB PE=1 SV=1; Actin, cytoplasmic 2 OS=Homo sapiens OX=9606 GN=ACTG1 PE=1 SV=1	37178.3	39610.6	20156.4	62640.4	44961.6	27219
KDLYANTVLSGGTTMYPGIADR+Y4(Phospho)	P60709; P63261	Actin, cytoplasmic 1 OS=Homo sapiens OX=9606 GN=ACTB PE=1 SV=1; Actin, cytoplasmic 2 OS=Homo sapiens OX=9606 GN=ACTG1 PE=1 SV=1	74830.2	105989	47814.6	250675	90002.6	38351.8
KKPSTDEQTSSAEEDVPTCGYLNVLSNSR+Y21(Phospho)	Q8N556	Actin filament-associated protein 1 OS=Homo sapiens OX=9606 GN=AFAP1 PE=1 SV=2	58369.8	17896.4	36325	186910	46402.4	22312.6
KLDNGGYYITTR+Y7(Phospho)	P07947; P06241	Tyrosine-protein kinase Yes OS=Homo sapiens OX=9606 GN=YES1 PE=1 SV=3; Tyrosine-protein kinase Fyn OS=Homo sapiens OX=9606 GN=FYN PE=1 SV=3	183075	450122	154051	238744	224714	124263
KLHEYNTQFQEK+Y5(Phospho)	P27986	Phosphatidylinositol 3-kinase regulatory subunit alpha OS=Homo sapiens OX=9606 GN=PIK3R1 PE=1 SV=2	10915.8	14911.4	10244.8	92510.2	16719.7	8061.82
KLLDLVQQSCNYK+Y12(Phospho)	P55769	NHP2-like protein 1 OS=Homo sapiens OX=9606 GN=SNU13 PE=1 SV=3	10421.7	11469.1	12744.5	212271	15131.2	15878.1
KMVGDVTGAQAYASTAK+Y12(Phospho)	Q01629; Q01628; P13164	Interferon-induced transmembrane protein 2 OS=Homo sapiens OX=9606 GN=IFITM2 PE=1 SV=2; Interferon-induced transmembrane protein 3 OS=Homo sapiens OX=9606 GN=IFITM3 PE=1 SV=2; Interferon-induced transmembrane protein 1 OS=Homo sapiens OX=9606 GN=IFITM1 PE=1 SV=3	9787.11	5749.09	7545.64	48692.2	7535.41	8757.01
KPTYDPVSEDQDPLSSDFK+Y4(Phospho)	Q07912	Activated CDC42 kinase 1 OS=Homo sapiens OX=9606 GN=TNK2 PE=1 SV=3	27831.9	50002.6	23890.9	18750.2	21592.4	24973.4
KSTVLQQQYNR+Y9(Phospho)	Q9Y490	Talin-1 OS=Homo sapiens OX=9606 GN=TLN1 PE=1 SV=3	24599.3	25923.2	38371.9	23085.9	21159.3	22272.4
KTAGLSDLY+Y9(Phospho)	Q99816	Tumor susceptibility gene 101 protein OS=Homo sapiens OX=9606 GN=TSG101 PE=1 SV=2	277210	162653	547115	1.88102e+06	343256	281941
KTGVAGEDMQDNSGTYGK+Y16(Phospho)	Q05655	Protein kinase C delta type OS=Homo sapiens OX=9606 GN=PRKCD PE=1 SV=2	27989.9	33718.1	15025.3	6515.11	8179.94	14716.8
KVEEPSIYESVR+Y8(Phospho)	Q9UN19	Dual adapter for phosphotyrosine and 3-phosphotyrosine and 3-phosphoinositide OS=Homo sapiens OX=9606 GN=DAPP1 PE=1 SV=1	459646	113815	106393	66901.4	114306	151758
KVVDYSQFQESDDADEDYGR+Y18(Phospho)	Q9H1E3	Nuclear ubiquitous casein and cyclin-dependent kinase substrate 1 OS=Homo sapiens OX=9606 GN=NUCKS1 PE=1 SV=1	27881.9	28360.8	23027.4	27363.6	23110.3	17632.8
KVYNDGYDDDNYDYIVK+Y12(Phospho)	Q13627	Dual specificity tyrosine-phosphorylation-regulated kinase 1A OS=Homo sapiens OX=9606 GN=DYRK1A PE=1 SV=2	165758	169764	78453.6	1.26244e+06	133345	63389.3
LCDFGSASHVADNDITPYLVSR+S8(Phospho);Y18(Phospho)	Q13523	Serine/threonine-protein kinase PRP4 homolog OS=Homo sapiens OX=9606 GN=PRPF4B PE=1 SV=3	173831	224816	133708	179568	129372	158068
LCDFGSASHVADNDITPYLVSR+Y18(Phospho)	Q13523	Serine/threonine-protein kinase PRP4 homolog OS=Homo sapiens OX=9606 GN=PRPF4B PE=1 SV=3	3.20367e+07	3.3627e+07	1.86507e+07	2.41738e+07	2.11963e+07	2.1778e+07
LCVVLGPYGPEWQENPYPFQCTIDDPTK+Y17(Phospho)	Q96RF0	Sorting nexin-18 OS=Homo sapiens OX=9606 GN=SNX18 PE=1 SV=2	40104.1	20332	41670.8	1.1604e+06	56537.9	43219.6
LDTASSNGYQRPGSVVAAK+Y9(Phospho)	A6NI28	Rho GTPase-activating protein 42 OS=Homo sapiens OX=9606 GN=ARHGAP42 PE=1 SV=3	56652	20848.5	19387.4	49413.7	54307.4	24676.7
LGLDYEER+Y5(Phospho)	Q99623	Prohibitin-2 OS=Homo sapiens OX=9606 GN=PHB2 PE=1 SV=2	56274.7	52587.9	58195	124252	60885.1	50563.9
LHEYNTQFQEK+Y4(Phospho)	P27986	Phosphatidylinositol 3-kinase regulatory subunit alpha OS=Homo sapiens OX=9606 GN=PIK3R1 PE=1 SV=2	129698	198866	162025	509039	122061	116762
LIEDNEYTAR+Y7(Phospho)	P06239; P07947; P06241; P12931	Tyrosine-protein kinase Lck OS=Homo sapiens OX=9606 GN=LCK PE=1 SV=6; Tyrosine-protein kinase Yes OS=Homo sapiens OX=9606 GN=YES1 PE=1 SV=3; Tyrosine-protein kinase Fyn OS=Homo sapiens OX=9606 GN=FYN PE=1 SV=3; Proto-oncogene tyrosine-protein kinase Src OS=Homo sapiens OX=9606 GN=SRC PE=1 SV=3	4.89509e+06	1.91165e+07	7.84497e+06	8.99858e+06	2.40145e+06	2.9843e+06
LIEDNEYTAREGAK+Y7(Phospho)	P06239	Tyrosine-protein kinase Lck OS=Homo sapiens OX=9606 GN=LCK PE=1 SV=6	20510.3	27661.7	20179.3	28589.8	25696.4	20563.4
LLLATYARPPR+Y6(Phospho)	Q08345	Epithelial discoidin domain-containing receptor 1 OS=Homo sapiens OX=9606 GN=DDR1 PE=1 SV=1	129366	110426	541272	113556	131061	278163
LMTGDTYTAHAGAK+M2(Oxidation);Y7(Phospho)	P00519; P42684	Tyrosine-protein kinase ABL1 OS=Homo sapiens OX=9606 GN=ABL1 PE=1 SV=4; Tyrosine-protein kinase ABL2 OS=Homo sapiens OX=9606 GN=ABL2 PE=1 SV=1	70982.1	126798	93483.6	110152	49094.1	81991
LMTGDTYTAHAGAK+Y7(Phospho)	P00519; P42684	Tyrosine-protein kinase ABL1 OS=Homo sapiens OX=9606 GN=ABL1 PE=1 SV=4; Tyrosine-protein kinase ABL2 OS=Homo sapiens OX=9606 GN=ABL2 PE=1 SV=1	169167	428320	253615	807970	148386	120903
LNEWLGNENTEDQYSLVEDDEDLPHHDEK+Y14(Phospho)	P27986	Phosphatidylinositol 3-kinase regulatory subunit alpha OS=Homo sapiens OX=9606 GN=PIK3R1 PE=1 SV=2	15714.8	29650.4	15908.8	33188.8	11790.1	11812.8
LNYLDPR+Y3(Phospho)	Q969P6; P11387	DNA topoisomerase I, mitochondrial OS=Homo sapiens OX=9606 GN=TOP1MT PE=1 SV=1; DNA topoisomerase 1 OS=Homo sapiens OX=9606 GN=TOP1 PE=1 SV=2	16024.9	13633.6	14631.1	27082.7	37808.5	19865.8
LPACVVDCGTGYTK+Y12(Phospho)	P61158	Actin-related protein 3 OS=Homo sapiens OX=9606 GN=ACTR3 PE=1 SV=3	107267	99061.3	82267	260416	99874.5	92868.9
LPSSPVYEDAASFK+Y7(Phospho)	Q14247	Src substrate cortactin OS=Homo sapiens OX=9606 GN=CTTN PE=1 SV=2	38336	91745.9	164319	34406.2	30810.2	40989.7
LQQYIAPGMK+M9(Oxidation);Y4(Phospho)	P54753	Ephrin type-B receptor 3 OS=Homo sapiens OX=9606 GN=EPHB3 PE=1 SV=2	35398.7	36501.5	33452.7	63217.9	78596.8	54358.7
LQQYIAPGMK+Y4(Phospho)	P54753	Ephrin type-B receptor 3 OS=Homo sapiens OX=9606 GN=EPHB3 PE=1 SV=2	67667.9	56475.7	86092.6	65297.7	167832	64153.2
LSLEGDHSTPPSAYGSVK+Y14(Phospho)	A6NMY6; P07355	Putative annexin A2-like protein OS=Homo sapiens OX=9606 GN=ANXA2P2 PE=5 SV=2; Annexin A2 OS=Homo sapiens OX=9606 GN=ANXA2 PE=1 SV=2	1.45796e+06	1.92935e+06	1.75672e+06	464549	1.54883e+06	4.00682e+06
LSSARPGGLGSSSLYGLGASRPR+S13(Phospho);Y15(Phospho)	P08729	Keratin, type II cytoskeletal 7 OS=Homo sapiens OX=9606 GN=KRT7 PE=1 SV=5	45954.5	39108.1	47298.8	45990.6	43810.3	58594.6
LVNEAPVYSVYSK+Y8(Phospho)	O75886	Signal transducing adapter molecule 2 OS=Homo sapiens OX=9606 GN=STAM2 PE=1 SV=1	29766.9	32586.5	51487.4	59834.5	39656.2	33805.8
LVQSPNSYFMDVK+M10(Oxidation);Y8(Phospho)	Q71UM5; P42677	40S ribosomal protein S27-like OS=Homo sapiens OX=9606 GN=RPS27L PE=1 SV=3; 40S ribosomal protein S27 OS=Homo sapiens OX=9606 GN=RPS27 PE=1 SV=3	41653.1	20518.9	26432	42424.6	40245.9	29870.3
LVYDGIR+Y3(Phospho)	P35221	Catenin alpha-1 OS=Homo sapiens OX=9606 GN=CTNNA1 PE=1 SV=1	333973	126891	111428	1.09463e+06	198297	109664
LYAVVTK+Y2(Phospho)	P51451	Tyrosine-protein kinase Blk OS=Homo sapiens OX=9606 GN=BLK PE=1 SV=3	59195.2	58510	39969.5	289486	61490.5	45621.9
LYDAYELK+Y5(Phospho)	P08758	Annexin A5 OS=Homo sapiens OX=9606 GN=ANXA5 PE=1 SV=2	727836	387087	360542	386678	449159	494894
LYDAYELKHALK+Y5(Phospho)	P08758	Annexin A5 OS=Homo sapiens OX=9606 GN=ANXA5 PE=1 SV=2	656190	333434	343330	301605	458991	453023
LYDDRNEPVLR+Y2(Phospho)	Q8N387	Mucin-15 OS=Homo sapiens OX=9606 GN=MUC15 PE=1 SV=2	262012	233815	376180	4.0445e+06	293699	315122
LYDFVK+Y2(Phospho)	Q92835	Phosphatidylinositol 3,4,5-trisphosphate 5-phosphatase 1 OS=Homo sapiens OX=9606 GN=INPP5D PE=1 SV=2	8.93794e+06	1.23755e+07	2.86007e+06	4.55642e+06	5.12667e+06	1.62015e+06
LYEEYTR+Y2(Phospho)	P27986; Q92569	Phosphatidylinositol 3-kinase regulatory subunit alpha OS=Homo sapiens OX=9606 GN=PIK3R1 PE=1 SV=2; Phosphatidylinositol 3-kinase regulatory subunit gamma OS=Homo sapiens OX=9606 GN=PIK3R3 PE=1 SV=2	223541	219587	179747	1.36896e+06	243873	190444
LYEEYTR+Y5(Phospho)	P27986; Q92569	Phosphatidylinositol 3-kinase regulatory subunit alpha OS=Homo sapiens OX=9606 GN=PIK3R1 PE=1 SV=2; Phosphatidylinositol 3-kinase regulatory subunit gamma OS=Homo sapiens OX=9606 GN=PIK3R3 PE=1 SV=2	196053	205298	169802	4.20774e+06	215530	201915
LYGPTNFSPIINHVAR+Y2(Phospho)	O75131	Copine-3 OS=Homo sapiens OX=9606 GN=CPNE3 PE=1 SV=1	47219.1	47963	36848.9	78351	37301.3	47657.2
LYQVPNPQAAPR+Y2(Phospho)	Q14511	Enhancer of filamentation 1 OS=Homo sapiens OX=9606 GN=NEDD9 PE=1 SV=1	34714.2	33846.8	146921	71759.2	24771.8	50428
LYVSSESR+Y2(Phospho)	P00519	Tyrosine-protein kinase ABL1 OS=Homo sapiens OX=9606 GN=ABL1 PE=1 SV=4	115616	63808.4	239281	103967	85562.7	124030
MDYVEINIDHK+M1(Oxidation);Y3(Phospho)	Q00341	Vigilin OS=Homo sapiens OX=9606 GN=HDLBP PE=1 SV=2	138074	95330.4	314885	355974	109007	109660
MDYVEINIDHK+Y3(Phospho)	Q00341	Vigilin OS=Homo sapiens OX=9606 GN=HDLBP PE=1 SV=2	82663.4	56112.2	60758.7	375213	78313.4	58689
MVGDVTGAQAYASTAK+Y11(Phospho)	Q01629; Q01628; P13164	Interferon-induced transmembrane protein 2 OS=Homo sapiens OX=9606 GN=IFITM2 PE=1 SV=2; Interferon-induced transmembrane protein 3 OS=Homo sapiens OX=9606 GN=IFITM3 PE=1 SV=2; Interferon-induced transmembrane protein 1 OS=Homo sapiens OX=9606 GN=IFITM1 PE=1 SV=3	30678.8	31244.7	33341.7	213063	30890.1	28805
NAGNEQDLGIQYK+Y12(Phospho)	P35221	Catenin alpha-1 OS=Homo sapiens OX=9606 GN=CTNNA1 PE=1 SV=1	143888	61127.6	60488.4	520390	66480.3	78577.4
NASTFEDVTQVSSAYQK+Y15(Phospho)	Q14247	Src substrate cortactin OS=Homo sapiens OX=9606 GN=CTTN PE=1 SV=2	22412.5	27557.8	47256.8	25587.9	25794.4	30146.3
NEEENIYSVPHDSTQGK+Y7(Phospho)	Q9NRY4	Rho GTPase-activating protein 35 OS=Homo sapiens OX=9606 GN=ARHGAP35 PE=1 SV=3	1.28788e+06	308787	389456	1.24825e+06	672877	1.13518e+06
NEGFYADPYLYHEGR+Y5(Phospho)	Q5T5P2	Sickle tail protein homolog OS=Homo sapiens OX=9606 GN=KIAA1217 PE=1 SV=2	43157.7	104129	36583	51055.2	34031	35712.9
NGYVTVSEIK+Y3(Phospho)	Q96H20	Vacuolar-sorting protein SNF8 OS=Homo sapiens OX=9606 GN=SNF8 PE=1 SV=1	44375.7	40160.2	29392	280828	45326.9	45564.8
NITYEELR+Y4(Phospho)	Q9NX40	OCIA domain-containing protein 1 OS=Homo sapiens OX=9606 GN=OCIAD1 PE=1 SV=1	54148.5	109409	46013	61173.1	54868.2	40130.7
NLDIERPTYTNLNR+Y9(Phospho)	P0DPH7; Q6PEY2; Q71U36; Q9NY65; P68363; Q9BQE3; P68366	Tubulin alpha-3C chain OS=Homo sapiens OX=9606 GN=TUBA3C PE=1 SV=1; Tubulin alpha-3E chain OS=Homo sapiens OX=9606 GN=TUBA3E PE=1 SV=2; Tubulin alpha-1A chain OS=Homo sapiens OX=9606 GN=TUBA1A PE=1 SV=1; Tubulin alpha-8 chain OS=Homo sapiens OX=9606 GN=TUBA8 PE=1 SV=1; Tubulin alpha-1B chain OS=Homo sapiens OX=9606 GN=TUBA1B PE=1 SV=1; Tubulin alpha-1C chain OS=Homo sapiens OX=9606 GN=TUBA1C PE=1…	53266.2	48740.5	58735.1	54693.4	43118.4	53342.8
NLEGYVGFANLPNQVYR+Y5(Phospho)	Q16181	Septin-7 OS=Homo sapiens OX=9606 GN=SEPTIN7 PE=1 SV=2	28989.2	20342.4	21771.3	76896.8	25585.3	30389.7
NLIAFSEDGSDPYVR+Y13(Phospho)	A0FGR8	Extended synaptotagmin-2 OS=Homo sapiens OX=9606 GN=ESYT2 PE=1 SV=1	122512	92490.1	86725.2	499612	92108.9	136430
NLTPCTSSGADPYVR+Y13(Phospho)	A0FGR9	Extended synaptotagmin-3 OS=Homo sapiens OX=9606 GN=ESYT3 PE=1 SV=1	135820	140590	125838	1.48334e+06	135140	231949
NLYAGDYYR+Y3(Phospho);Y7(Phospho)	Q08345	Epithelial discoidin domain-containing receptor 1 OS=Homo sapiens OX=9606 GN=DDR1 PE=1 SV=1	291219	370278	1.42922e+06	437645	255866	373881
NLYAGDYYR+Y3(Phospho)	Q08345	Epithelial discoidin domain-containing receptor 1 OS=Homo sapiens OX=9606 GN=DDR1 PE=1 SV=1	574111	535928	3.45183e+06	513903	496685	1.02951e+06
NLYSGDYYR+Y3(Phospho);Y7(Phospho)	Q16832	Discoidin domain-containing receptor 2 OS=Homo sapiens OX=9606 GN=DDR2 PE=1 SV=2	31484.1	34721.3	77659.6	51385.2	39704.3	30653.6
NLYSGDYYR+Y3(Phospho)	Q16832	Discoidin domain-containing receptor 2 OS=Homo sapiens OX=9606 GN=DDR2 PE=1 SV=2	61321.7	77656.4	232450	61634.6	91219.9	70677.1
NLYSGDYYR+Y7(Phospho)	Q16832	Discoidin domain-containing receptor 2 OS=Homo sapiens OX=9606 GN=DDR2 PE=1 SV=2	59660.3	66035.4	218979	61843.2	70452.7	68457.6
NPGFYVEANPMPTFK+Y5(Phospho)	P19174	1-phosphatidylinositol 4,5-bisphosphate phosphodiesterase gamma-1 OS=Homo sapiens OX=9606 GN=PLCG1 PE=1 SV=1	87299.1	94843.8	88777.4	280203	72964.2	45911.3
NPGNQAAYEHFETMK+M14(Oxidation);Y8(Phospho)	P18206	Vinculin OS=Homo sapiens OX=9606 GN=VCL PE=1 SV=4	143982	74786.6	79310.8	116798	135613	111093
NPGNQAAYEHFETMK+Y8(Phospho)	P18206	Vinculin OS=Homo sapiens OX=9606 GN=VCL PE=1 SV=4	535385	353661	406432	567769	487193	354450
NQDATVYVGGLDEK+Y7(Phospho)	Q15427	Splicing factor 3B subunit 4 OS=Homo sapiens OX=9606 GN=SF3B4 PE=1 SV=1	49710.3	55549.6	38967.9	64591.9	40278	38554.5
NTSDFVYLK+Y7(Phospho)	Q12959	Disks large homolog 1 OS=Homo sapiens OX=9606 GN=DLG1 PE=1 SV=2	146937	197361	130630	1.63889e+06	170801	124619
NVSAGTQDVPSPPSDYVER+Y16(Phospho)	Q16625	Occludin OS=Homo sapiens OX=9606 GN=OCLN PE=1 SV=1	16307	17318.8	19869.6	20224	21263.6	19062.8
NVYYELNDVR+Y3(Phospho)	Q5T5P2	Sickle tail protein homolog OS=Homo sapiens OX=9606 GN=KIAA1217 PE=1 SV=2	248674	109020	115183	702265	80080.5	95772.5
QAAEYREIDK+Y5(Phospho)	P27986	Phosphatidylinositol 3-kinase regulatory subunit alpha OS=Homo sapiens OX=9606 GN=PIK3R1 PE=1 SV=2	15339	12151.6	14530.8	451716	12150.9	8239.44
QAAEYREIDKR+Y5(Phospho)	P27986	Phosphatidylinositol 3-kinase regulatory subunit alpha OS=Homo sapiens OX=9606 GN=PIK3R1 PE=1 SV=2	422730	403312	384284	3.15164e+07	533233	243562
QADEEMTGYVATR+Y9(Phospho)	Q15759	Mitogen-activated protein kinase 11 OS=Homo sapiens OX=9606 GN=MAPK11 PE=1 SV=2	33311.8	32738.5	26157.4	49303.4	22692.4	15799.7
QADSEMTGYVVTR+M6(Oxidation);Y9(Phospho)	P53778	Mitogen-activated protein kinase 12 OS=Homo sapiens OX=9606 GN=MAPK12 PE=1 SV=3	79622.6	78061	18515.5	82123.6	33693.5	15070.1
QADSEMTGYVVTR+Y9(Phospho)	P53778	Mitogen-activated protein kinase 12 OS=Homo sapiens OX=9606 GN=MAPK12 PE=1 SV=3	225330	366284	131175	422947	116529	65039.3
QCFYEDIAQGTK+Y4(Phospho)	Q9Y3B3	Transmembrane emp24 domain-containing protein 7 OS=Homo sapiens OX=9606 GN=TMED7 PE=1 SV=2	76246.3	87638.1	61755.1	86871.9	63097.5	72274.5
QDPVYIPPISCNK+Y5(Phospho)	Q13835	Plakophilin-1 OS=Homo sapiens OX=9606 GN=PKP1 PE=1 SV=2	78399.9	363818	82241.4	98269.8	109911	130830
QDVYGPQPQVR+Y4(Phospho)	O60716	Catenin delta-1 OS=Homo sapiens OX=9606 GN=CTNND1 PE=1 SV=1	112244	177980	107123	211981	82514.1	71036.4
QEDGGVYSSSGLK+Y7(Phospho)	P16591	Tyrosine-protein kinase Fer OS=Homo sapiens OX=9606 GN=FER PE=1 SV=2	26205.3	17179.1	26718.3	33840.9	17278.5	22060.5
QEEFYA+Y5(Phospho)	P18827; O75056	Syndecan-1 OS=Homo sapiens OX=9606 GN=SDC1 PE=1 SV=3; Syndecan-3 OS=Homo sapiens OX=9606 GN=SDC3 PE=1 SV=2	127802	90575.7	141879	124452	127248	81233.1
QFYINVER+Y3(Phospho)	P60842; Q14240	Eukaryotic initiation factor 4A-I OS=Homo sapiens OX=9606 GN=EIF4A1 PE=1 SV=1; Eukaryotic initiation factor 4A-II OS=Homo sapiens OX=9606 GN=EIF4A2 PE=1 SV=2	64006.9	53666.8	55387.8	350052	49482.1	54902.8
QGFVPAAYVK+Y8(Phospho)	Q13813	Spectrin alpha chain, non-erythrocytic 1 OS=Homo sapiens OX=9606 GN=SPTAN1 PE=1 SV=3	112058	72337.1	76871.1	225133	76246.9	60567.7
QGYVIYR+Y3(Phospho)	P61313	60S ribosomal protein L15 OS=Homo sapiens OX=9606 GN=RPL15 PE=1 SV=2	275347	179787	120783	331273	221081	146154
QIYVGR+Y3(Phospho)	Q9H361; P11940	Polyadenylate-binding protein 3 OS=Homo sapiens OX=9606 GN=PABPC3 PE=1 SV=2; Polyadenylate-binding protein 1 OS=Homo sapiens OX=9606 GN=PABPC1 PE=1 SV=2	33169.6	36115.4	26661.3	115110	29496	18899.8
QKDYETATLSEIK+Y4(Phospho)	P12814	Alpha-actinin-1 OS=Homo sapiens OX=9606 GN=ACTN1 PE=1 SV=2	54524.7	52073.2	53182.2	66987.1	64347.4	43466.2
QLLYSENK+Y4(Phospho)	P42685	Tyrosine-protein kinase FRK OS=Homo sapiens OX=9606 GN=FRK PE=1 SV=1	268873	392853	72574.9	138707	113830	88523.2
QMNYSSLPEK+M2(Oxidation);Y4(Phospho)	Q9Y3L5	Ras-related protein Rap-2c OS=Homo sapiens OX=9606 GN=RAP2C PE=1 SV=1	57635.3	29933.7	32679.2	411458	42747.8	46524.7
QMNYSSLPEK+Y4(Phospho)	Q9Y3L5	Ras-related protein Rap-2c OS=Homo sapiens OX=9606 GN=RAP2C PE=1 SV=1	61892	68025.7	59739	888595	57322.2	68507.6
QNHLQADNFYQTV+Y10(Phospho)	Q9NZV1	Cysteine-rich motor neuron 1 protein OS=Homo sapiens OX=9606 GN=CRIM1 PE=1 SV=1	11575.7	16494.4	17772.2	14591.3	15964.9	10488.8
QNVYIPGSNATLTNAAGK+Y4(Phospho)	Q9Y5F9; Q9Y5G1; Q9Y5G7; Q9Y5G0; Q9Y5G9; Q9Y5F7; Q9Y5G3; Q9Y5G4; Q9Y5H1; Q9Y5G6; Q9Y5H3; Q9Y5H4; Q9Y5F6; Q9Y5G2; Q9Y5H2; Q9Y5G5; Q9Y5H0; Q9Y5G8; Q9Y5F8; Q9UN71; O60330; Q9UN70	Protocadherin gamma-B6 OS=Homo sapiens OX=9606 GN=PCDHGB6 PE=2 SV=1; Protocadherin gamma-B3 OS=Homo sapiens OX=9606 GN=PCDHGB3 PE=1 SV=4; Protocadherin gamma-A6 OS=Homo sapiens OX=9606 GN=PCDHGA6 PE=2 SV=1; Protocadherin gamma-B5 OS=Homo sapiens OX=9606 GN=PCDHGB5 PE=2 SV=1; Protocadherin gamma-A4 OS=Homo sapiens OX=9606 GN=PCDHGA4 PE=1 SV=2; Protocadherin gamma-C4 OS=Homo sapiens OX=9606 GN=PCDH…	30431.2	26838.7	31233.1	44296.6	27201.8	28233.4
QPAPKPEPSFSEYASVQVPR+Y13(Phospho)	P78324	Tyrosine-protein phosphatase non-receptor type substrate 1 OS=Homo sapiens OX=9606 GN=SIRPA PE=1 SV=2	46971.5	396966	20134.1	27592.4	176117	43187.8
QRQYLELECR+Y4(Phospho)	Q7L7X3	Serine/threonine-protein kinase TAO1 OS=Homo sapiens OX=9606 GN=TAOK1 PE=1 SV=1	30972.9	16679.9	21915	19808.4	17632.1	18714.8
QVAYIYK+Y6(Phospho)	Q01518	Adenylyl cyclase-associated protein 1 OS=Homo sapiens OX=9606 GN=CAP1 PE=1 SV=5	362317	322601	509712	1.61203e+06	345112	449666
QVVESAYEVIK+Y7(Phospho)	P00338	L-lactate dehydrogenase A chain OS=Homo sapiens OX=9606 GN=LDHA PE=1 SV=2	59873.5	137546	99843.7	35365.3	63105.2	92422.4
RAEDGSVIDYELIDQDAR+Y10(Phospho)	P07355	Annexin A2 OS=Homo sapiens OX=9606 GN=ANXA2 PE=1 SV=2	35875.9	36932.1	33842.8	63477.1	39807.4	35385.7
RDSFDDRGPSLNPVLDYDHGSR+Y17(Phospho)	P43243	Matrin-3 OS=Homo sapiens OX=9606 GN=MATR3 PE=1 SV=2	26475.8	21136.4	22787.3	29848.6	20484	19525.4
RDYEVDGRDYHFVTSR+Y10(Phospho)	Q12959	Disks large homolog 1 OS=Homo sapiens OX=9606 GN=DLG1 PE=1 SV=2	81479.6	63176.6	63286.3	478457	68774.9	77030.2
RGVITDQNSDGYCQTGTMSR+Y12(Phospho)	P15924	Desmoplakin OS=Homo sapiens OX=9606 GN=DSP PE=1 SV=3	4136.68	6165.28	3242.48	725.076	3515.48	0
RIEYIEAR+Y4(Phospho)	Q8WUW1	Protein BRICK1 OS=Homo sapiens OX=9606 GN=BRK1 PE=1 SV=1	34883.1	32052.3	22012	84489.1	32130.5	14869.3
RLYDDRNEPVLR+Y3(Phospho)	Q8N387	Mucin-15 OS=Homo sapiens OX=9606 GN=MUC15 PE=1 SV=2	87553.6	69285.7	200842	3.36174e+06	70704	73210.9
RPGPGTLYDVPR+Y8(Phospho)	P56945	Breast cancer anti-estrogen resistance protein 1 OS=Homo sapiens OX=9606 GN=BCAR1 PE=1 SV=2	79043	76384.7	94461.2	127931	50691.7	38987.3
RRPHKEEEEEAYYPPAPPPYSETDSQASR+Y12(Phospho)	Q86X29	Lipolysis-stimulated lipoprotein receptor OS=Homo sapiens OX=9606 GN=LSR PE=1 SV=4	5186.9	4580.82	66995	7644.16	25127.7	19929.5
RRPHKEEEEEAYYPPAPPPYSETDSQASR+Y13(Phospho)	Q86X29	Lipolysis-stimulated lipoprotein receptor OS=Homo sapiens OX=9606 GN=LSR PE=1 SV=4	1400.52	1122.97	7499.88	1348.22	2942.2	0
RRPHKEEEEEAYYPPAPPPYSETDSQASR+Y20(Phospho)	Q86X29	Lipolysis-stimulated lipoprotein receptor OS=Homo sapiens OX=9606 GN=LSR PE=1 SV=4	1696.52	1169.75	6483.13	0	1160.12	0
RSDSASSEPVGIYQGFEK+S4(Phospho);Y13(Phospho)	Q05655	Protein kinase C delta type OS=Homo sapiens OX=9606 GN=PRKCD PE=1 SV=2	519264	291727	252603	148569	84194.5	459003
RSDSASSEPVGIYQGFEK+Y13(Phospho)	Q05655	Protein kinase C delta type OS=Homo sapiens OX=9606 GN=PRKCD PE=1 SV=2	1.52382e+06	1.13331e+06	660888	518075	293256	1.43297e+06
SAAASNYV+Y7(Phospho)	O14493	Claudin-4 OS=Homo sapiens OX=9606 GN=CLDN4 PE=1 SV=1	289315	347569	298114	260466	1.51111e+06	284406
SAYGGPVGAGIR+Y3(Phospho)	P08729	Keratin, type II cytoskeletal 7 OS=Homo sapiens OX=9606 GN=KRT7 PE=1 SV=5	106633	65348.5	54075.7	42073.4	46378.1	59576.6
SDSASSEPVGIYQGFEK+Y12(Phospho)	Q05655	Protein kinase C delta type OS=Homo sapiens OX=9606 GN=PRKCD PE=1 SV=2	297195	273492	158583	77619.4	72402.5	336869
SEDIYADPAAYVMR+M13(Oxidation);Y5(Phospho)	Q9Y2H5	Pleckstrin homology domain-containing family A member 6 OS=Homo sapiens OX=9606 GN=PLEKHA6 PE=1 SV=4	25069.5	25377.2	23391.8	38255.6	16325.5	18613.9
SEPDLYCDPR+Y6(Phospho)	Q13835	Plakophilin-1 OS=Homo sapiens OX=9606 GN=PKP1 PE=1 SV=2	24262.8	162207	37709	19632	61547.5	82019.2
SESVVYADIR+S3(Phospho);Y6(Phospho)	O95297	Myelin protein zero-like protein 1 OS=Homo sapiens OX=9606 GN=MPZL1 PE=1 SV=1	68941.4	84052.8	65740.1	133919	50518.1	44057.9
SESVVYADIR+Y6(Phospho)	O95297	Myelin protein zero-like protein 1 OS=Homo sapiens OX=9606 GN=MPZL1 PE=1 SV=1	1.4852e+06	4.54601e+06	971392	1.10978e+06	1.26478e+06	910416
SFLDSGYR+Y7(Phospho)	P18206	Vinculin OS=Homo sapiens OX=9606 GN=VCL PE=1 SV=4	2.02695e+07	1.11997e+07	1.31377e+07	1.23719e+07	1.44859e+07	8.45211e+06
SGDLPYDGR+Y6(Phospho)	Q86X29	Lipolysis-stimulated lipoprotein receptor OS=Homo sapiens OX=9606 GN=LSR PE=1 SV=4	26062.2	25328.8	92156	22358.6	42269.4	32196.7
SGDSEVYQLGDVSQK+Y7(Phospho)	Q04837	Single-stranded DNA-binding protein, mitochondrial OS=Homo sapiens OX=9606 GN=SSBP1 PE=1 SV=1	768140	78696.1	91464.9	73435	90834.8	168720
SGLSSPIYIDLR+Y8(Phospho)	P11172	Uridine 5'-monophosphate synthase OS=Homo sapiens OX=9606 GN=UMPS PE=1 SV=1	89152.1	90716.5	90449.6	52479.4	64672.4	86219.8
SGQSLTVPESTYTSIQGDPQR+Y12(Phospho)	Q9NWQ8	Phosphoprotein associated with glycosphingolipid-enriched microdomains 1 OS=Homo sapiens OX=9606 GN=PAG1 PE=1 SV=2	21440.1	26423.7	25031.3	30172.4	17099	17697.6
SGYFDER+Y3(Phospho)	P12532	Creatine kinase U-type, mitochondrial OS=Homo sapiens OX=9606 GN=CKMT1A PE=1 SV=1	13844.7	16963.8	23207.3	57335	16987.5	19107.9
SHEGETAYIR+Y8(Phospho)	Q07955	Serine/arginine-rich splicing factor 1 OS=Homo sapiens OX=9606 GN=SRSF1 PE=1 SV=2	5825.24	5154.74	3105.26	5729.07	4427.93	7894.33
SHYADVDPENQNFLLESNLGK+Y3(Phospho)	Q96QD8	Sodium-coupled neutral amino acid transporter 2 OS=Homo sapiens OX=9606 GN=SLC38A2 PE=1 SV=2	35820.6	20931.7	54763.9	186293	54140.3	43234
SILYDER+Y4(Phospho)	P25787	Proteasome subunit alpha type-2 OS=Homo sapiens OX=9606 GN=PSMA2 PE=1 SV=2	107482	120891	91996.9	492297	113633	81776.1
SIYSLDKLYPESQGSDTAWR+Y9(Phospho)	Q14197	Peptidyl-tRNA hydrolase ICT1, mitochondrial OS=Homo sapiens OX=9606 GN=MRPL58 PE=1 SV=1	455300	154299	67286.3	48078.2	102731	83305.2
SIYYITGESK+Y3(Phospho)	P08238; Q58FF8	Heat shock protein HSP 90-beta OS=Homo sapiens OX=9606 GN=HSP90AB1 PE=1 SV=4; Putative heat shock protein HSP 90-beta 2 OS=Homo sapiens OX=9606 GN=HSP90AB2P PE=1 SV=2	76983.6	97866.6	65304.1	211512	83830.2	45059
SKPPYTDYVSTR+T6(Phospho);Y8(Phospho)	Q9UPZ9	Serine/threonine-protein kinase ICK OS=Homo sapiens OX=9606 GN=CILK1 PE=1 SV=1	3.1518e+06	3.74168e+06	1.50418e+06	276487	1.56933e+06	552211
SLDNGGYYISPR+Y7(Phospho)	P07948	Tyrosine-protein kinase Lyn OS=Homo sapiens OX=9606 GN=LYN PE=1 SV=3	55586.5	94828.2	29677.1	119281	47563.4	30331.3
SLDNGGYYISPR+Y8(Phospho)	P07948	Tyrosine-protein kinase Lyn OS=Homo sapiens OX=9606 GN=LYN PE=1 SV=3	67446.8	165063	37872.2	173463	81336.3	49277.5
SLDNNYSTPNER+Y6(Phospho)	O60716	Catenin delta-1 OS=Homo sapiens OX=9606 GN=CTNND1 PE=1 SV=1	15029.2	117344	29945.5	2999.9	21767.1	13284.4
SLEATDSAFDNPDYWHSR+Y14(Phospho)	P21860	Receptor tyrosine-protein kinase erbB-3 OS=Homo sapiens OX=9606 GN=ERBB3 PE=1 SV=1	45358.6	46420.9	47615.4	62175.2	40221.2	40506.8
SLYASSPGGVYATR+Y11(Phospho)	P08670	Vimentin OS=Homo sapiens OX=9606 GN=VIM PE=1 SV=4	55674.7	35192.5	28019.6	14817.6	27181.1	26959.6
SLYSFIK+Y3(Phospho)	P09525	Annexin A4 OS=Homo sapiens OX=9606 GN=ANXA4 PE=1 SV=4	109427	79114.2	81157.4	345216	116523	82705
SLYSMIK+Y3(Phospho)	P08133	Annexin A6 OS=Homo sapiens OX=9606 GN=ANXA6 PE=1 SV=3	76557.1	196064	56794.5	336101	135099	51158.1
SLYYYIQQDTK+Y3(Phospho)	A6NMY6; P07355	Putative annexin A2-like protein OS=Homo sapiens OX=9606 GN=ANXA2P2 PE=5 SV=2; Annexin A2 OS=Homo sapiens OX=9606 GN=ANXA2 PE=1 SV=2	390773	202567	255476	1.48535e+06	337171	308271
SLYYYIQQDTK+Y5(Phospho)	A6NMY6; P07355	Putative annexin A2-like protein OS=Homo sapiens OX=9606 GN=ANXA2P2 PE=5 SV=2; Annexin A2 OS=Homo sapiens OX=9606 GN=ANXA2 PE=1 SV=2	109471	71001.2	97812.6	76172.1	152562	118346
SNDKVYENVTGLVK+Y6(Phospho)	Q05397	Focal adhesion kinase 1 OS=Homo sapiens OX=9606 GN=PTK2 PE=1 SV=2	178805	244600	183972	260276	150536	159338
SPFEVYVDK+Y6(Phospho)	P21333	Filamin-A OS=Homo sapiens OX=9606 GN=FLNA PE=1 SV=4	24502.4	14574.9	19738.3	44205.5	18565.7	16159.2
SPFEVYVDKSQGDASK+Y6(Phospho)	P21333	Filamin-A OS=Homo sapiens OX=9606 GN=FLNA PE=1 SV=4	84539.3	45557.3	87518.5	193278	81804.8	59727.8
SPPESESEPYTFSHPNNGDVSSK+Y10(Phospho)	Q9H5V8	CUB domain-containing protein 1 OS=Homo sapiens OX=9606 GN=CDCP1 PE=1 SV=3	43203.9	67384.8	51079.8	39221	26893.9	43003.1
SQAKPGTPGGTGGPAPQY+Y18(Phospho)	P54760	Ephrin type-B receptor 4 OS=Homo sapiens OX=9606 GN=EPHB4 PE=1 SV=2	14853.7	11921.6	23402.7	5444.08	25112.5	10958.9
SRDDLYDQDDSRDFPR+Y6(Phospho)	Q86X29	Lipolysis-stimulated lipoprotein receptor OS=Homo sapiens OX=9606 GN=LSR PE=1 SV=4	35410.7	26099.8	79623.6	49046.1	47478	36005.5
SRDPHYDDFR+Y6(Phospho)	Q86X29	Lipolysis-stimulated lipoprotein receptor OS=Homo sapiens OX=9606 GN=LSR PE=1 SV=4	65774.7	59520.5	334517	63985.3	96775.3	61848.3
SREEDPTLTEEEISAMYSSVNKPGQLVNK+Y17(Phospho)	Q9NWQ8	Phosphoprotein associated with glycosphingolipid-enriched microdomains 1 OS=Homo sapiens OX=9606 GN=PAG1 PE=1 SV=2	36126.3	617358	108223	65741.5	34354.3	38666.7
SREYDQLYEEYTR+Y8(Phospho)	O00459	Phosphatidylinositol 3-kinase regulatory subunit beta OS=Homo sapiens OX=9606 GN=PIK3R2 PE=1 SV=2	161644	171614	169054	122422	101340	124593
SREYDRLYEEYTR+Y8(Phospho)	P27986	Phosphatidylinositol 3-kinase regulatory subunit alpha OS=Homo sapiens OX=9606 GN=PIK3R1 PE=1 SV=2	297175	294170	235038	1.83536e+06	264676	244328
SSGPYGGGGQYFAKPR+Y5(Phospho)	P09651	Heterogeneous nuclear ribonucleoprotein A1 OS=Homo sapiens OX=9606 GN=HNRNPA1 PE=1 SV=5	35581	19250.4	26811.6	38293.3	21757.9	23702.7
SSGSGSSVADERVDYVVVDQQK+Y15(Phospho)	Q13480	GRB2-associated-binding protein 1 OS=Homo sapiens OX=9606 GN=GAB1 PE=1 SV=2	243284	101534	347735	85657.4	59460.4	444229
SSSAGGQGSYVPLLR+Y10(Phospho)	Q86X29	Lipolysis-stimulated lipoprotein receptor OS=Homo sapiens OX=9606 GN=LSR PE=1 SV=4	120267	139806	348580	128920	214745	166938
SSTETCYSAIPK+Y7(Phospho)	O75369	Filamin-B OS=Homo sapiens OX=9606 GN=FLNB PE=1 SV=2	19620.4	19932.2	50369.3	38938.9	18138.9	28238.1
STGPGASLGTGYDR+Y12(Phospho)	O15551	Claudin-3 OS=Homo sapiens OX=9606 GN=CLDN3 PE=1 SV=1	22194.2	36475.3	40677.5	46239.1	106966	25984
STGPGASLGTGYDRKDYV+Y17(Phospho)	O15551	Claudin-3 OS=Homo sapiens OX=9606 GN=CLDN3 PE=1 SV=1	40970.7	108929	135058	42981.2	516410	77794
STTNYVDFYSTK+Y5(Phospho)	Q99569	Plakophilin-4 OS=Homo sapiens OX=9606 GN=PKP4 PE=1 SV=2	82297.2	80675.7	67136.5	89574.8	46644.8	58465.1
STTTGHLIYK+Y9(Phospho)	Q05639; P68104; Q5VTE0	Elongation factor 1-alpha 2 OS=Homo sapiens OX=9606 GN=EEF1A2 PE=1 SV=1; Elongation factor 1-alpha 1 OS=Homo sapiens OX=9606 GN=EEF1A1 PE=1 SV=1; Putative elongation factor 1-alpha-like 3 OS=Homo sapiens OX=9606 GN=EEF1A1P5 PE=5 SV=1	57617.3	38162.6	50019.4	70410.7	53103.1	65704.1
SYSPYDMLESIR+M7(Oxidation);Y5(Phospho)	A6NMY6; P07355	Putative annexin A2-like protein OS=Homo sapiens OX=9606 GN=ANXA2P2 PE=5 SV=2; Annexin A2 OS=Homo sapiens OX=9606 GN=ANXA2 PE=1 SV=2	40140.5	51343.5	33347	26079.5	42008	58457.2
SYSPYDMLESIRK+M7(Oxidation);Y5(Phospho)	A6NMY6; P07355	Putative annexin A2-like protein OS=Homo sapiens OX=9606 GN=ANXA2P2 PE=5 SV=2; Annexin A2 OS=Homo sapiens OX=9606 GN=ANXA2 PE=1 SV=2	72715.7	112762	67650.6	59661.5	99801.2	121457
SYSTLTTVR+Y2(Phospho)	Q96NY8	Nectin-4 OS=Homo sapiens OX=9606 GN=NECTIN4 PE=1 SV=1	87384.3	97446.4	167774	112467	153284	117662
TACTNFMMTPYVVTR+M7(Oxidation);Y11(Phospho)	P45984	Mitogen-activated protein kinase 9 OS=Homo sapiens OX=9606 GN=MAPK9 PE=1 SV=2	38175.2	34436	32597	53684	34038.6	29387.9
TADSVFCPHYEK+Y10(Phospho)	P52799	Ephrin-B2 OS=Homo sapiens OX=9606 GN=EFNB2 PE=1 SV=1	60548.6	84395.9	87918	88273.3	170875	69261.4
TAGLSDLY+Y8(Phospho)	Q99816	Tumor susceptibility gene 101 protein OS=Homo sapiens OX=9606 GN=TSG101 PE=1 SV=2	82672.3	83402.9	109872	266444	83813.8	92200
TDDYLDQPCYETINR+Y10(Phospho)	P50395	Rab GDP dissociation inhibitor beta OS=Homo sapiens OX=9606 GN=GDI2 PE=1 SV=2	57427.8	58041	32284.7	157328	41293.3	44125.4
TDEFQLHTNVNDGTEFGGSIYQK+Y21(Phospho)	P21796	Voltage-dependent anion-selective channel protein 1 OS=Homo sapiens OX=9606 GN=VDAC1 PE=1 SV=2	37686.8	33702.3	33215.5	223293	34427.8	37911.9
TEELIYLSQK+Y6(Phospho)	Q12774	Rho guanine nucleotide exchange factor 5 OS=Homo sapiens OX=9606 GN=ARHGEF5 PE=1 SV=3	30259.4	17111.6	19785.7	167690	18471.4	24584.5
TGHGYVYEYPSR+Y7(Phospho)	Q14511	Enhancer of filamentation 1 OS=Homo sapiens OX=9606 GN=NEDD9 PE=1 SV=1	28538.6	36595.3	49010.6	79527.4	32941.9	34851.1
THAVSVSETDDYAEIIDEEDTYTMPSTR+M24(Oxidation);Y12(Phospho)	Q05397	Focal adhesion kinase 1 OS=Homo sapiens OX=9606 GN=PTK2 PE=1 SV=2	30043.7	31664.2	34665.2	39925.2	28474.4	45989.6
THAVSVSETDDYAEIIDEEDTYTMPSTR+Y12(Phospho)	Q05397	Focal adhesion kinase 1 OS=Homo sapiens OX=9606 GN=PTK2 PE=1 SV=2	36473.7	41371.8	50242.5	67605.3	30768.8	55674.8
TKPSDEEMLFIYGHYK+M8(Oxidation);Y12(Phospho)	P07108	Acyl-CoA-binding protein OS=Homo sapiens OX=9606 GN=DBI PE=1 SV=2	42314.9	59188.5	48114.8	34355.9	40763.1	76200
TKPSDEEMLFIYGHYK+Y12(Phospho)	P07108	Acyl-CoA-binding protein OS=Homo sapiens OX=9606 GN=DBI PE=1 SV=2	90634.2	219553	114944	47782.9	98508.9	117790
TLEPVKPPTVPNDYMTSPAR+Y14(Phospho)	Q8IZP0	Abl interactor 1 OS=Homo sapiens OX=9606 GN=ABI1 PE=1 SV=4	45432.5	122793	83806.6	76781.3	30808.6	31639.4
TLEPVRPPVVPNDYVPSPTR+Y14(Phospho)	Q9NYB9	Abl interactor 2 OS=Homo sapiens OX=9606 GN=ABI2 PE=1 SV=1	25731.2	33209.4	30279.7	23019.8	24456.4	22265.5
TLHYECIVLVK+Y4(Phospho)	Q9UKK9	ADP-sugar pyrophosphatase OS=Homo sapiens OX=9606 GN=NUDT5 PE=1 SV=1	66428.8	101095	31931.6	38648.9	59373.5	30684.9
TPYEAYDPIGK+Y3(Phospho)	Q96J84	Kin of IRRE-like protein 1 OS=Homo sapiens OX=9606 GN=KIRREL1 PE=1 SV=2	70834.7	38645.1	78356.8	63432.4	56155.4	66576.5
TQYNQVPSEDFER+Y3(Phospho)	P78310	Coxsackievirus and adenovirus receptor OS=Homo sapiens OX=9606 GN=CXADR PE=1 SV=1	13035.8	17341.2	20593	33362.1	18527.7	10711.8
TRDQYLMWLTQK+M7(Oxidation);Y5(Phospho)	P27986	Phosphatidylinositol 3-kinase regulatory subunit alpha OS=Homo sapiens OX=9606 GN=PIK3R1 PE=1 SV=2	71385.9	64876.3	51393	477413	93088.6	65090.7
TRDQYLMWLTQK+Y5(Phospho)	P27986	Phosphatidylinositol 3-kinase regulatory subunit alpha OS=Homo sapiens OX=9606 GN=PIK3R1 PE=1 SV=2	170668	207316	125378	1.97321e+06	202723	118756
TSGSVYITLK+Y6(Phospho)	P37108	Signal recognition particle 14 kDa protein OS=Homo sapiens OX=9606 GN=SRP14 PE=1 SV=2	1.04881e+06	274532	552915	205039	270457	381441
TSIDAYDNFDNISLAQR+Y6(Phospho)	Q00610	Clathrin heavy chain 1 OS=Homo sapiens OX=9606 GN=CLTC PE=1 SV=5	59774.5	45841.8	79369.4	78754	72386.4	62931.1
TTAVEIDYDSLK+Y8(Phospho)	O15117	FYN-binding protein 1 OS=Homo sapiens OX=9606 GN=FYB1 PE=1 SV=2	48014.3	61594.7	31515.4	67160.3	48136	24830
TTDGVYEGVAIGGDRYPGSTFMDHVLR+M22(Oxidation);Y6(Phospho)	P53396	ATP-citrate synthase OS=Homo sapiens OX=9606 GN=ACLY PE=1 SV=3	29749.8	29267.8	27429.8	41328.6	34535	33123
TTENNYCPHYEK+Y10(Phospho)	P98172	Ephrin-B1 OS=Homo sapiens OX=9606 GN=EFNB1 PE=1 SV=1	12243.8	13274.8	13768.9	13337.7	18772.5	14964
TTGIVMDSGDGVTHTVPIYEGYALPHAILR+M6(Oxidation);Y19(Phospho)	P60709; P63261	Actin, cytoplasmic 1 OS=Homo sapiens OX=9606 GN=ACTB PE=1 SV=1; Actin, cytoplasmic 2 OS=Homo sapiens OX=9606 GN=ACTG1 PE=1 SV=1	30714.4	29764.1	23458.8	49422.1	36346	28511.7
TTNPFYNTM+M9(Oxidation);Y6(Phospho)	Q76I76	Protein phosphatase Slingshot homolog 2 OS=Homo sapiens OX=9606 GN=SSH2 PE=1 SV=1	53866.1	44826.2	31507.9	69779	41961.2	41457.9
TTNPFYNTM+Y6(Phospho)	Q76I76	Protein phosphatase Slingshot homolog 2 OS=Homo sapiens OX=9606 GN=SSH2 PE=1 SV=1	45091.9	25884.3	32608.8	54257.3	31578.9	30774.8
TTPSYVAFTDTER+Y5(Phospho)	P48741; P17066; P54652; P11142; P0DMV8; P34931	Putative heat shock 70 kDa protein 7 OS=Homo sapiens OX=9606 GN=HSPA7 PE=5 SV=2; Heat shock 70 kDa protein 6 OS=Homo sapiens OX=9606 GN=HSPA6 PE=1 SV=2; Heat shock-related 70 kDa protein 2 OS=Homo sapiens OX=9606 GN=HSPA2 PE=1 SV=1; Heat shock cognate 71 kDa protein OS=Homo sapiens OX=9606 GN=HSPA8 PE=1 SV=1; Heat shock 70 kDa protein 1A OS=Homo sapiens OX=9606 GN=HSPA1A PE=1 SV=1; Heat shock 70 …	41667.5	59428.9	42945.5	79540.6	41016.8	36608.8
TTVYVVEDQRR+Y4(Phospho)	Q9H1C7	Cysteine-rich and transmembrane domain-containing protein 1 OS=Homo sapiens OX=9606 GN=CYSTM1 PE=1 SV=1	5906.04	7117.47	6786.12	15939.5	8543.42	7769.84
TVCSTYLQSR+Y6(Phospho)	Q9H422	Homeodomain-interacting protein kinase 3 OS=Homo sapiens OX=9606 GN=HIPK3 PE=1 SV=1	2.16803e+06	3.96805e+06	1.26749e+06	2.58672e+06	1.99614e+06	1.7352e+06
TVFYYYGSDKDK+Y5(Phospho)	O75563	Src kinase-associated phosphoprotein 2 OS=Homo sapiens OX=9606 GN=SKAP2 PE=1 SV=1	97545.4	117831	36911	156905	105791	47061
TYVDPHTYEDPNQAVLK+Y8(Phospho)	P29317	Ephrin type-A receptor 2 OS=Homo sapiens OX=9606 GN=EPHA2 PE=1 SV=2	252762	167962	98598.3	444225	136914	193768
VADPDHDHTGFLTEYVATR+T13(Phospho);Y15(Phospho)	P28482	Mitogen-activated protein kinase 1 OS=Homo sapiens OX=9606 GN=MAPK1 PE=1 SV=3	9.06802e+06	3.47565e+06	6.82695e+06	5.06514e+06	6.29825e+06	5.85854e+06
VADPDHDHTGFLTEYVATR+Y15(Phospho)	P28482	Mitogen-activated protein kinase 1 OS=Homo sapiens OX=9606 GN=MAPK1 PE=1 SV=3	4.15058e+06	2.34452e+06	3.79361e+06	3.36615e+06	2.07539e+06	3.17152e+06
VAQQPLSLVGCEVVPDPSPDHLYSFR+Y23(Phospho)	Q8N4X5	Actin filament-associated protein 1-like 2 OS=Homo sapiens OX=9606 GN=AFAP1L2 PE=1 SV=1	281306	310406	78361.1	265078	102014	111271
VCAYGAQGEGPYSSLVSCR+Y12(Phospho)	P16144	Integrin beta-4 OS=Homo sapiens OX=9606 GN=ITGB4 PE=1 SV=5	60305.2	43074.6	84082.3	340470	27747.2	95655.6
VCEPCYEQLNR+Y6(Phospho)	O14964	Hepatocyte growth factor-regulated tyrosine kinase substrate OS=Homo sapiens OX=9606 GN=HGS PE=1 SV=1	24019.9	30430.8	18389.7	9100.98	18234.6	15206.3
VEFGVYESGPR+Y6(Phospho)	Q6ZUJ8	Phosphoinositide 3-kinase adapter protein 1 OS=Homo sapiens OX=9606 GN=PIK3AP1 PE=1 SV=2	43870.9	213686	32987.9	91710.9	44717.5	37249.1
VGAHAGEYGAEALER+Y8(Phospho)	P69905	Hemoglobin subunit alpha OS=Homo sapiens OX=9606 GN=HBA1 PE=1 SV=2	32812.4	45880.5	30248	55896.7	36768.9	70709.1
VGEEEHVYSFPNK+Y8(Phospho)	P49023	Paxillin OS=Homo sapiens OX=9606 GN=PXN PE=1 SV=3	1.09991e+06	3.33149e+06	4.08971e+06	496117	458664	1.40387e+06
VGFQYEGTYK+Y5(Phospho)	P11413	Glucose-6-phosphate 1-dehydrogenase OS=Homo sapiens OX=9606 GN=G6PD PE=1 SV=4	185219	132880	208114	314711	112029	65214.3
VGINYQPPTVVPGGDLAK+Y5(Phospho)	P0DPH7; Q6PEY2; Q71U36; Q9NY65; P68363; Q9BQE3; P68366	Tubulin alpha-3C chain OS=Homo sapiens OX=9606 GN=TUBA3C PE=1 SV=1; Tubulin alpha-3E chain OS=Homo sapiens OX=9606 GN=TUBA3E PE=1 SV=2; Tubulin alpha-1A chain OS=Homo sapiens OX=9606 GN=TUBA1A PE=1 SV=1; Tubulin alpha-8 chain OS=Homo sapiens OX=9606 GN=TUBA8 PE=1 SV=1; Tubulin alpha-1B chain OS=Homo sapiens OX=9606 GN=TUBA1B PE=1 SV=1; Tubulin alpha-1C chain OS=Homo sapiens OX=9606 GN=TUBA1C PE=1…	61028.1	57031.2	57083.3	128324	50566.3	49559.2
VGQGYVYEAAQPEQDEYDIPR+Y17(Phospho)	P56945	Breast cancer anti-estrogen resistance protein 1 OS=Homo sapiens OX=9606 GN=BCAR1 PE=1 SV=2	63449.3	78141.8	64716	59899.7	52396.9	49490
VHSPSGALEECYVTEIDQDKYAVR+Y21(Phospho)	P21333	Filamin-A OS=Homo sapiens OX=9606 GN=FLNA PE=1 SV=4	59102.1	35571.5	41428.5	55950	57460.3	40929.8
VIYSQPSAR+Y3(Phospho)	Q9Y624	Junctional adhesion molecule A OS=Homo sapiens OX=9606 GN=F11R PE=1 SV=1	19007.3	24471.9	34790.7	13771.2	35135.7	25368.7
VKGEYDVTVPK+Y5(Phospho)	Q09666	Neuroblast differentiation-associated protein AHNAK OS=Homo sapiens OX=9606 GN=AHNAK PE=1 SV=2	34010.4	54240.3	97915	27111.7	30537.8	68106.8
VKIEPGVDPDDTYNETPYEK+Y18(Phospho)	Q9H4A4	Aminopeptidase B OS=Homo sapiens OX=9606 GN=RNPEP PE=1 SV=2	30685.4	32317.9	16663.1	61452.7	31476.4	12607.2
VKYETELAMR+Y3(Phospho)	P05783	Keratin, type I cytoskeletal 18 OS=Homo sapiens OX=9606 GN=KRT18 PE=1 SV=2	21554.2	17981.9	18949.6	289675	14711.6	14907.8
VLEDDPEAAYTTR+Y10(Phospho)	P54764; P54756; P29320	Ephrin type-A receptor 4 OS=Homo sapiens OX=9606 GN=EPHA4 PE=1 SV=1; Ephrin type-A receptor 5 OS=Homo sapiens OX=9606 GN=EPHA5 PE=1 SV=3; Ephrin type-A receptor 3 OS=Homo sapiens OX=9606 GN=EPHA3 PE=1 SV=2	109449	116083	239572	128091	157674	140648
VLEDDPEATYTTSGGK+Y10(Phospho)	P29317	Ephrin type-A receptor 2 OS=Homo sapiens OX=9606 GN=EPHA2 PE=1 SV=2	184812	159460	88462.8	327557	101862	86190
VLEDDPEATYTTSGGKIPIR+Y10(Phospho)	P29317	Ephrin type-A receptor 2 OS=Homo sapiens OX=9606 GN=EPHA2 PE=1 SV=2	115228	88744.1	57942.4	184311	67842.1	58047.1
VLLPEYGGTK+Y6(Phospho)	P61604	10 kDa heat shock protein, mitochondrial OS=Homo sapiens OX=9606 GN=HSPE1 PE=1 SV=2	285476	485254	160436	312537	368960	137352
VLYYMEK+Y3(Phospho)	Q86X29	Lipolysis-stimulated lipoprotein receptor OS=Homo sapiens OX=9606 GN=LSR PE=1 SV=4	131815	156785	644893	245338	252565	106839
VPDFSEYR+Y7(Phospho)	P0C7P4; P47985	Putative cytochrome b-c1 complex subunit Rieske-like protein 1 OS=Homo sapiens OX=9606 GN=UQCRFS1P1 PE=5 SV=1; Cytochrome b-c1 complex subunit Rieske, mitochondrial OS=Homo sapiens OX=9606 GN=UQCRFS1 PE=1 SV=2	99330.3	42812.5	87294.4	73299.5	62252.8	111694
VQENDGKEPPPVVNYEEDAR+Y15(Phospho)	P16591	Tyrosine-protein kinase Fer OS=Homo sapiens OX=9606 GN=FER PE=1 SV=2	71006.9	32979	77510.7	61076.6	31440.3	40589
VQIYHNPTANSFR+Y4(Phospho)	P50552	Vasodilator-stimulated phosphoprotein OS=Homo sapiens OX=9606 GN=VASP PE=1 SV=3	50576.3	47472.4	43790.9	127673	52400.5	42641.9
VQPNEAVYTK+Y8(Phospho)	P11413	Glucose-6-phosphate 1-dehydrogenase OS=Homo sapiens OX=9606 GN=G6PD PE=1 SV=4	92374.7	88044.6	103807	227600	118194	106960
VSLAGACGVGGYGSR+Y12(Phospho)	P13647	Keratin, type II cytoskeletal 5 OS=Homo sapiens OX=9606 GN=KRT5 PE=1 SV=3	139726	20239.7	38821.4	33359.4	19523.2	48369.6
VVEATAYGLIK+Y7(Phospho)	P10721	Mast/stem cell growth factor receptor Kit OS=Homo sapiens OX=9606 GN=KIT PE=1 SV=1	13551.2	7107.29	13338.7	562344	13589.3	9080.12
VVNPYYLR+Y6(Phospho)	Q13131	5'-AMP-activated protein kinase catalytic subunit alpha-1 OS=Homo sapiens OX=9606 GN=PRKAA1 PE=1 SV=4	63597.8	50091	46324.2	304862	69463	44516.6
VVQDTYQIMK+Y6(Phospho)	O14964	Hepatocyte growth factor-regulated tyrosine kinase substrate OS=Homo sapiens OX=9606 GN=HGS PE=1 SV=1	115272	107692	91771.1	955188	109163	80798.9
VVQEYIDAFSDYANFK+Y12(Phospho)	P18433	Receptor-type tyrosine-protein phosphatase alpha OS=Homo sapiens OX=9606 GN=PTPRA PE=1 SV=3	5.50939e+06	8.19722e+06	2.34899e+06	2.20269e+06	5.07866e+06	3.34256e+06
VVYSAPR+Y3(Phospho)	O15551	Claudin-3 OS=Homo sapiens OX=9606 GN=CLDN3 PE=1 SV=1	138209	494288	335264	100740	1.28858e+06	262577
VYAPASTLVDQPYANEGTVVVTER+Y2(Phospho)	Q14126	Desmoglein-2 OS=Homo sapiens OX=9606 GN=DSG2 PE=1 SV=2	13074.5	19884.3	11148.9	10058.8	22650.9	13715.7
VYENVGLMQQQK+M8(Oxidation);Y2(Phospho)	Q06124	Tyrosine-protein phosphatase non-receptor type 11 OS=Homo sapiens OX=9606 GN=PTPN11 PE=1 SV=3	32199.7	48188.3	50345.6	23609.4	36008.7	61890.6
VYENVGLMQQQK+Y2(Phospho)	Q06124	Tyrosine-protein phosphatase non-receptor type 11 OS=Homo sapiens OX=9606 GN=PTPN11 PE=1 SV=3	122853	193840	206878	97034.6	98199.7	157171
VYESIGQYGGETVK+Y2(Phospho)	Q8N3R9	MAGUK p55 subfamily member 5 OS=Homo sapiens OX=9606 GN=MPP5 PE=1 SV=3	117103	218752	204902	100374	95070.8	149927
VYTYIQSR+Y4(Phospho)	Q92630; Q9NR20	Dual specificity tyrosine-phosphorylation-regulated kinase 2 OS=Homo sapiens OX=9606 GN=DYRK2 PE=1 SV=3; Dual specificity tyrosine-phosphorylation-regulated kinase 4 OS=Homo sapiens OX=9606 GN=DYRK4 PE=1 SV=2	9.28378e+06	9.27507e+06	8.30909e+06	6.37551e+07	8.84215e+06	1.64166e+07
WDTGENPIYK+Y9(Phospho)	P05556	Integrin beta-1 OS=Homo sapiens OX=9606 GN=ITGB1 PE=1 SV=2	375817	292538	827197	1.16098e+06	679472	471669
WTAPEAALYGR+Y9(Phospho)	P07947; P06241; P12931	Tyrosine-protein kinase Yes OS=Homo sapiens OX=9606 GN=YES1 PE=1 SV=3; Tyrosine-protein kinase Fyn OS=Homo sapiens OX=9606 GN=FYN PE=1 SV=3; Proto-oncogene tyrosine-protein kinase Src OS=Homo sapiens OX=9606 GN=SRC PE=1 SV=3	266049	276652	505391	460370	265944	373562
WTAPEAISYR+Y9(Phospho)	P29317	Ephrin type-A receptor 2 OS=Homo sapiens OX=9606 GN=EPHA2 PE=1 SV=2	59120.1	45736.3	53071	140939	53094.1	55756.6
WTPIEYFNNK+Y6(Phospho)	Q12965	Unconventional myosin-Ie OS=Homo sapiens OX=9606 GN=MYO1E PE=1 SV=2	36648.3	16211.4	20510	133798	20070	24953.3
YAAPELEIAR+Y1(Phospho)	Q86VE9	Serine incorporator 5 OS=Homo sapiens OX=9606 GN=SERINC5 PE=2 SV=1	127434	66199.1	629182	82490	162091	328287
YALYDATYETK+Y4(Phospho)	P23528; Q9Y281	Cofilin-1 OS=Homo sapiens OX=9606 GN=CFL1 PE=1 SV=3; Cofilin-2 OS=Homo sapiens OX=9606 GN=CFL2 PE=1 SV=1	20220.4	23134.4	38462.2	34092	24475.2	22574.2
YATPQVIQAPGPR+Y1(Phospho)	Q07912	Activated CDC42 kinase 1 OS=Homo sapiens OX=9606 GN=TNK2 PE=1 SV=3	160048	143534	161492	269098	139635	144273
YCRPESQEHPEADPGSAAPYLK+Y20(Phospho)	P40763	Signal transducer and activator of transcription 3 OS=Homo sapiens OX=9606 GN=STAT3 PE=1 SV=2	1.14485e+06	600158	577056	3.02799e+06	795888	599030
YDEYVNVK+Y4(Phospho)	Q8WUM4	Programmed cell death 6-interacting protein OS=Homo sapiens OX=9606 GN=PDCD6IP PE=1 SV=1	33705.9	50642.1	123577	127444	57369.1	79020.2
YFPTQALNFAFK+Y1(Phospho)	P12236; P05141; P12235; Q9H0C2	ADP/ATP translocase 3 OS=Homo sapiens OX=9606 GN=SLC25A6 PE=1 SV=4; ADP/ATP translocase 2 OS=Homo sapiens OX=9606 GN=SLC25A5 PE=1 SV=7; ADP/ATP translocase 1 OS=Homo sapiens OX=9606 GN=SLC25A4 PE=1 SV=4; ADP/ATP translocase 4 OS=Homo sapiens OX=9606 GN=SLC25A31 PE=1 SV=1	31700.5	19092.6	27684.7	218952	20506.6	25833.7
YHGHSMSDPGVSYR+M6(Oxidation);Y13(Phospho)	P08559; P29803	Pyruvate dehydrogenase E1 component subunit alpha, somatic form, mitochondrial OS=Homo sapiens OX=9606 GN=PDHA1 PE=1 SV=3; Pyruvate dehydrogenase E1 component subunit alpha, testis-specific form, mitochondrial OS=Homo sapiens OX=9606 GN=PDHA2 PE=1 SV=1	15256.6	7392.73	8517.81	10848.4	9798.61	23466.7
YHGHSMSDPGVSYR+Y13(Phospho)	P08559; P29803	Pyruvate dehydrogenase E1 component subunit alpha, somatic form, mitochondrial OS=Homo sapiens OX=9606 GN=PDHA1 PE=1 SV=3; Pyruvate dehydrogenase E1 component subunit alpha, testis-specific form, mitochondrial OS=Homo sapiens OX=9606 GN=PDHA2 PE=1 SV=1	23384.1	14585.8	25075.3	18032.3	15679.2	26011.9
YIASLK+Y1(Phospho)	O14818	Proteasome subunit alpha type-7 OS=Homo sapiens OX=9606 GN=PSMA7 PE=1 SV=1	57929.3	54818.6	49458.7	112369	49842.4	49901.2
YKVPDGKPENEFAFNAEFK+Y1(Phospho)	Q15181	Inorganic pyrophosphatase OS=Homo sapiens OX=9606 GN=PPA1 PE=1 SV=2	129861	103592	52673.6	303797	61619	36020.8
YLAEVAAGDDKK+Y1(Phospho)	P63104	14-3-3 protein zeta/delta OS=Homo sapiens OX=9606 GN=YWHAZ PE=1 SV=1	187668	218705	163948	111839	137304	98745.7
YLCEGTESPYQTGQLHPAIR+Y10(Phospho)	Q15262	Receptor-type tyrosine-protein phosphatase kappa OS=Homo sapiens OX=9606 GN=PTPRK PE=1 SV=2	13380.9	21227.7	14743.8	23414	11420.6	13943.2
YMEDSTYYK+M2(Oxidation);Y1(Phospho)	Q05397	Focal adhesion kinase 1 OS=Homo sapiens OX=9606 GN=PTK2 PE=1 SV=2	595863	590137	372400	808279	370541	473194
YMEDSTYYK+M2(Oxidation);Y7(Phospho)	Q05397	Focal adhesion kinase 1 OS=Homo sapiens OX=9606 GN=PTK2 PE=1 SV=2	678940	707612	1.12081e+06	613742	384824	1.27272e+06
YMEDSTYYK+Y1(Phospho)	Q05397	Focal adhesion kinase 1 OS=Homo sapiens OX=9606 GN=PTK2 PE=1 SV=2	711641	1.01591e+06	755477	1.36104e+06	557271	388298
YMEDSTYYK+Y7(Phospho)	Q05397	Focal adhesion kinase 1 OS=Homo sapiens OX=9606 GN=PTK2 PE=1 SV=2	1.80312e+06	2.96822e+06	5.32158e+06	2.52402e+06	1.08109e+06	1.89064e+06
YQEVWTSSTSPR+Y1(Phospho)	Q9H792	Inactive tyrosine-protein kinase PEAK1 OS=Homo sapiens OX=9606 GN=PEAK1 PE=1 SV=4	24950.3	22962.8	55631.1	31944.9	34693.2	73969
YSQNIYIQNR+Y6(Phospho)	Q99959	Plakophilin-2 OS=Homo sapiens OX=9606 GN=PKP2 PE=1 SV=2	60400.7	109298	47231.5	46994.2	49365.6	54253
YSYVCPDLVK+Y1(Phospho)	P61158	Actin-related protein 3 OS=Homo sapiens OX=9606 GN=ACTR3 PE=1 SV=3	62077.3	57526.7	52974.7	146696	56948	46139.9
YSYYDESQGEIYR+Y12(Phospho)	Q9Y316	Protein MEMO1 OS=Homo sapiens OX=9606 GN=MEMO1 PE=1 SV=1	23344.9	28599	15051.1	88152.1	18399	24940.3
YVDSEGHLYTVPIR+Y9(Phospho)	Q03135	Caveolin-1 OS=Homo sapiens OX=9606 GN=CAV1 PE=1 SV=4	63469.5	41448.9	47961.5	58274.7	36841.5	35188.8
YVLDDQYTSSSGAK+Y7(Phospho)	P42680	Tyrosine-protein kinase Tec OS=Homo sapiens OX=9606 GN=TEC PE=1 SV=2	102476	165217	69708.3	123830	69381.1	49736.3
YVPPSSTDRSPYEK+Y12(Phospho)	P15941	Mucin-1 OS=Homo sapiens OX=9606 GN=MUC1 PE=1 SV=3	96253.7	220678	549971	132566	467476	524990
YVPYVGDSK+Y1(Phospho)	Q9NPH2	Inositol-3-phosphate synthase 1 OS=Homo sapiens OX=9606 GN=ISYNA1 PE=1 SV=1	30913.7	50566.6	24129.9	139419	31513.6	22646.8
YYRPTEVDFLQGDCTK+Y1(Phospho)	O60547	GDP-mannose 4,6 dehydratase OS=Homo sapiens OX=9606 GN=GMDS PE=1 SV=1	63104.3	311978	94557.7	31465.9	202659	63459.1
YYRPTEVDFLQGDCTK+Y2(Phospho)	O60547	GDP-mannose 4,6 dehydratase OS=Homo sapiens OX=9606 GN=GMDS PE=1 SV=1	61993.9	246556	87392.2	32389	176135	72481.5
YYVTIIDAPGHR+Y2(Phospho)	P68104; Q5VTE0	Elongation factor 1-alpha 1 OS=Homo sapiens OX=9606 GN=EEF1A1 PE=1 SV=1; Putative elongation factor 1-alpha-like 3 OS=Homo sapiens OX=9606 GN=EEF1A1P5 PE=5 SV=1	21513.5	17289.3	21349.8	34369.6	20199.7	22110.1

## Sheet: Paired_R2
Annotated Sequence	Protein Accessions	Protein Descriptions	PDX17_B2	PDX2_B2	PDX41_B2	PDX17_S2	PDX2_S2	PDX41_S2
AAVPSGASTGIYEALELR+Y12(Phospho)	P13929; P09104; P06733	Beta-enolase OS=Homo sapiens OX=9606 GN=ENO3 PE=1 SV=5; Gamma-enolase OS=Homo sapiens OX=9606 GN=ENO2 PE=1 SV=3; Alpha-enolase OS=Homo sapiens OX=9606 GN=ENO1 PE=1 SV=2	86946.4	73689.7	55294.5	91103.6	43997.2	99717.5
AAVPSGASTGIYEALELRDNDK+Y12(Phospho)	P06733	Alpha-enolase OS=Homo sapiens OX=9606 GN=ENO1 PE=1 SV=2	25877.1	26771.6	18125.6	26560.4	13396.6	32600.6
AAYFGIYDTAK+Y7(Phospho)	P05141	ADP/ATP translocase 2 OS=Homo sapiens OX=9606 GN=SLC25A5 PE=1 SV=7	65281.7	50564.5	86998	130363	94930.5	145121
AFGYYGPLR+Y4(Phospho)	P84103	Serine/arginine-rich splicing factor 3 OS=Homo sapiens OX=9606 GN=SRSF3 PE=1 SV=1	22296	47428.4	27060.1	39147.7	28032.3	34259.6
AHAWPSPYKDYEVK+Y8(Phospho)	Q8NFJ5	Retinoic acid-induced protein 3 OS=Homo sapiens OX=9606 GN=GPRC5A PE=1 SV=2	798540	73602	65692.1	129428	354751	198173
ALCYPR+Y4(Phospho)	P13535; P12882; Q9UKX2	Myosin-8 OS=Homo sapiens OX=9606 GN=MYH8 PE=1 SV=3; Myosin-1 OS=Homo sapiens OX=9606 GN=MYH1 PE=1 SV=3; Myosin-2 OS=Homo sapiens OX=9606 GN=MYH2 PE=1 SV=1	9124.44	9137.47	11082.6	516845	7489.05	16508.2
ALDYYMLR+Y4(Phospho)	Q9Y490	Talin-1 OS=Homo sapiens OX=9606 GN=TLN1 PE=1 SV=3	72865	51691.5	46439.8	95636.6	22566.6	62726.3
ALEHFTDLYDIKR+Y9(Phospho)	Q00610	Clathrin heavy chain 1 OS=Homo sapiens OX=9606 GN=CLTC PE=1 SV=5	67091.6	47112.1	37373.7	50918.4	39548.9	70992.8
ALELDSNLYR+Y9(Phospho)	P35579	Myosin-9 OS=Homo sapiens OX=9606 GN=MYH9 PE=1 SV=4	667283	248170	344963	628896	132159	656838
ALNGAEPNYHSLPSAR+Y9(Phospho)	Q6IAA8	Ragulator complex protein LAMTOR1 OS=Homo sapiens OX=9606 GN=LAMTOR1 PE=1 SV=2	7889.11	11310.7	8830.56	7260.69	6722.21	10295.5
ALPQNDDHYVMQEHR+Y9(Phospho)	Q07912	Activated CDC42 kinase 1 OS=Homo sapiens OX=9606 GN=TNK2 PE=1 SV=3	3238.06	7567.33	8462.85	1775.8	4861.4	0
ANPQERDGVYDVPLHNPPDAK+Y10(Phospho)	Q14511	Enhancer of filamentation 1 OS=Homo sapiens OX=9606 GN=NEDD9 PE=1 SV=1	10531.3	9351.48	17708.2	12178.3	4493.04	64048.7
ASRRSDSASSEPVGIYQGFEK+S2(Phospho);S5(Phospho);Y16(Phospho)	Q05655	Protein kinase C delta type OS=Homo sapiens OX=9606 GN=PRKCD PE=1 SV=2	13617.8	14940.6	9615.16	36961.2	6308.92	23642
ASRSEPDLYCDPR+S4(Phospho);Y9(Phospho)	Q13835	Plakophilin-1 OS=Homo sapiens OX=9606 GN=PKP1 PE=1 SV=2	5439.63	4784.2	2925.98	6499.78	4796.42	0
AVCSTYLQSR+Y6(Phospho)	Q9H2X6; Q86Z02	Homeodomain-interacting protein kinase 2 OS=Homo sapiens OX=9606 GN=HIPK2 PE=1 SV=2; Homeodomain-interacting protein kinase 1 OS=Homo sapiens OX=9606 GN=HIPK1 PE=1 SV=1	1.77383e+06	5.32728e+06	2.56421e+06	3.21987e+06	2.74305e+06	2.25228e+06
AYDHLFK+Y2(Phospho)	P51153	Ras-related protein Rab-13 OS=Homo sapiens OX=9606 GN=RAB13 PE=1 SV=1	21970.9	23008.2	10788.6	33401.1	11898	26670.9
AYEFAER+Y2(Phospho)	Q00610; P53675	Clathrin heavy chain 1 OS=Homo sapiens OX=9606 GN=CLTC PE=1 SV=5; Clathrin heavy chain 2 OS=Homo sapiens OX=9606 GN=CLTCL1 PE=1 SV=2	35196.5	20565.4	35194.5	28005	14230.7	27387
AYSQEEITQGFEETGDTLYAPYSTHFQLQNQPPQK+Y19(Phospho)	Q8NFJ5	Retinoic acid-induced protein 3 OS=Homo sapiens OX=9606 GN=GPRC5A PE=1 SV=2	300567	21605.7	12903.1	22105.1	196531	100251
AYSQEEITQGFEETGDTLYAPYSTHFQLQNQPPQK+Y2(Phospho)	Q8NFJ5	Retinoic acid-induced protein 3 OS=Homo sapiens OX=9606 GN=GPRC5A PE=1 SV=2	80682.9	9468.88	9903.42	18349.1	32773.3	31557.3
AYTNFDAER+Y2(Phospho)	A6NMY6; P07355	Putative annexin A2-like protein OS=Homo sapiens OX=9606 GN=ANXA2P2 PE=5 SV=2; Annexin A2 OS=Homo sapiens OX=9606 GN=ANXA2 PE=1 SV=2	45472.4	56628.5	45796.7	41260.3	38682.4	96681.3
CYEMASHLR+Y2(Phospho)	P07737	Profilin-1 OS=Homo sapiens OX=9606 GN=PFN1 PE=1 SV=2	1743.91	3157.91	2356.32	1144.73	996.697	0
DASSQDCYDIPR+Y8(Phospho)	Q13480	GRB2-associated-binding protein 1 OS=Homo sapiens OX=9606 GN=GAB1 PE=1 SV=2	22881.8	25949.1	30788.4	8681.64	5820.92	34353.6
DAVTYTEHAK+Y5(Phospho)	P62805	Histone H4 OS=Homo sapiens OX=9606 GN=H4C1 PE=1 SV=2	8475.88	4599.34	4490.66	8972.55	5681.2	7709.34
DDGMEEVVGHTQGPLDGSLYAK+Y20(Phospho)	Q9HBL0	Tensin-1 OS=Homo sapiens OX=9606 GN=TNS1 PE=1 SV=2	24069.7	107185	13688.2	28659	19999.9	31681.5
DGHPLSPERDHLEGLYAK+Y16(Phospho)	Q8TEW8	Partitioning defective 3 homolog B OS=Homo sapiens OX=9606 GN=PARD3B PE=1 SV=2	11537.9	15189.5	13556.3	39257.1	7252.17	11601.3
DGVYDVPLHNPPDAK+Y4(Phospho)	Q14511	Enhancer of filamentation 1 OS=Homo sapiens OX=9606 GN=NEDD9 PE=1 SV=1	100233	78504.4	156004	78270	43479.5	220528
DHVVEGEPYAGYDR+Y9(Phospho)	O75063	Glycosaminoglycan xylosylkinase OS=Homo sapiens OX=9606 GN=FAM20B PE=1 SV=1	38364.5	47583.1	43097.8	45161.4	59170.3	47465.8
DHVVEGEPYAGYDRHNAEVAAFHLDR+Y9(Phospho)	O75063	Glycosaminoglycan xylosylkinase OS=Homo sapiens OX=9606 GN=FAM20B PE=1 SV=1	27798.3	30009.4	36736.8	31690.9	24831.1	28837.1
DIYETDYYR+Y3(Phospho)	P08069; P06213	Insulin-like growth factor 1 receptor OS=Homo sapiens OX=9606 GN=IGF1R PE=1 SV=1; Insulin receptor OS=Homo sapiens OX=9606 GN=INSR PE=1 SV=4	19601.1	20206.7	18366.6	15736.4	35433.4	16045.7
DIYETDYYRK+Y7(Phospho)	P08069; P06213	Insulin-like growth factor 1 receptor OS=Homo sapiens OX=9606 GN=IGF1R PE=1 SV=1; Insulin receptor OS=Homo sapiens OX=9606 GN=INSR PE=1 SV=4	31567.9	44157.8	16541.4	69104.6	89001	31234.5
DLDIIDNYDYSHTVK+Y10(Phospho)	O75369	Filamin-B OS=Homo sapiens OX=9606 GN=FLNB PE=1 SV=2	86974.1	58107.7	69351.6	70636.7	37785.9	125047
DNHLHFYQDR+Y7(Phospho)	Q8N4X5	Actin filament-associated protein 1-like 2 OS=Homo sapiens OX=9606 GN=AFAP1L2 PE=1 SV=1	2974.39	5329.73	2978.17	10142.7	3808.52	4687.23
DTLYEAVR+Y4(Phospho)	P62906	60S ribosomal protein L10a OS=Homo sapiens OX=9606 GN=RPL10A PE=1 SV=2	26259.6	34633.5	29641.1	38204.9	18883.9	37697.5
DVDAAYMSK+Y6(Phospho)	P08729	Keratin, type II cytoskeletal 7 OS=Homo sapiens OX=9606 GN=KRT7 PE=1 SV=5	24283	16065.7	45756.3	20315.2	11199.2	21562.5
DVPDGPLLREETYDVPPAFAK+Y13(Phospho)	P56945	Breast cancer anti-estrogen resistance protein 1 OS=Homo sapiens OX=9606 GN=BCAR1 PE=1 SV=2	77565.8	109958	58823	48897.3	47572.5	125094
DVTIGGSAPIYVK+Y11(Phospho)	Q8TEW0	Partitioning defective 3 homolog OS=Homo sapiens OX=9606 GN=PARD3 PE=1 SV=2	22625.2	17470.3	12602	45987.8	9837.25	21213.8
DYLHLPPEIVPATLR+Y2(Phospho)	P46783	40S ribosomal protein S10 OS=Homo sapiens OX=9606 GN=RPS10 PE=1 SV=1	15441.9	20508.1	19020.4	17996.7	13464.4	18822.2
DYSHYYTTIQDLR+Y5(Phospho)	P08727	Keratin, type I cytoskeletal 19 OS=Homo sapiens OX=9606 GN=KRT19 PE=1 SV=4	44041.7	41421.1	52196.9	49268.3	26036.1	66112.6
EADVDQDGRVNYEEFAR+Y12(Phospho)	Q9NZT1	Calmodulin-like protein 5 OS=Homo sapiens OX=9606 GN=CALML5 PE=1 SV=2	7744.69	5495.17	9126.66	13046.3	16363.3	9299.83
EAEYSDKHGQYLIGHGTK+Y4(Phospho)	P54760	Ephrin type-B receptor 4 OS=Homo sapiens OX=9606 GN=EPHB4 PE=1 SV=2	9073.43	2966.84	3217.19	7340.64	6990.82	8774.48
EATQPEPIYAESTK+Y9(Phospho)	Q86YV5	Inactive tyrosine-protein kinase PRAG1 OS=Homo sapiens OX=9606 GN=PRAG1 PE=1 SV=4	25421.5	34249	58015.8	23090.3	11236.9	126414
EATQPEPIYAESTKR+Y9(Phospho)	Q86YV5	Inactive tyrosine-protein kinase PRAG1 OS=Homo sapiens OX=9606 GN=PRAG1 PE=1 SV=4	82948.5	170540	346545	79843	39261.1	642689
EEDEHPYELLLTAETK+Y7(Phospho)	Q92625	Ankyrin repeat and SAM domain-containing protein 1A OS=Homo sapiens OX=9606 GN=ANKS1A PE=1 SV=4	62467.1	27241.4	70654.1	49190.4	19014.3	111366
EFEVYGPIKR+Y5(Phospho)	P08621	U1 small nuclear ribonucleoprotein 70 kDa OS=Homo sapiens OX=9606 GN=SNRNP70 PE=1 SV=2	239004	85636.2	154214	369171	136116	232638
EGYSALPQLDIER+Y3(Phospho)	Q9NP81	Serine--tRNA ligase, mitochondrial OS=Homo sapiens OX=9606 GN=SARS2 PE=1 SV=1	72137.2	37600.9	22686.2	26165.8	25600.8	58482.8
EHALLAYTLGVK+Y7(Phospho)	Q05639; P68104; Q5VTE0	Elongation factor 1-alpha 2 OS=Homo sapiens OX=9606 GN=EEF1A2 PE=1 SV=1; Elongation factor 1-alpha 1 OS=Homo sapiens OX=9606 GN=EEF1A1 PE=1 SV=1; Putative elongation factor 1-alpha-like 3 OS=Homo sapiens OX=9606 GN=EEF1A1P5 PE=5 SV=1	310926	434983	353691	543934	235964	407177
EKAEERPTFDYLQSVLDDFYTATEGQYQQQP+Y27(Phospho)	P07948	Tyrosine-protein kinase Lyn OS=Homo sapiens OX=9606 GN=LYN PE=1 SV=3	1.12215e+06	1.41173e+06	301395	1.00209e+06	660061	3.17222e+06
EKLYDFVK+Y4(Phospho)	Q92835	Phosphatidylinositol 3,4,5-trisphosphate 5-phosphatase 1 OS=Homo sapiens OX=9606 GN=INPP5D PE=1 SV=2	139300	349987	73751.9	198918	32112.8	165562
EKPAQDPLYDVPNASGGQAGGPQRPGR+Y9(Phospho)	Q13671	Ras and Rab interactor 1 OS=Homo sapiens OX=9606 GN=RIN1 PE=1 SV=4	70013.7	124525	35777.6	44004.3	34969.2	50951.8
ELFDDPSYVNVQNLDK+Y8(Phospho)	P29353	SHC-transforming protein 1 OS=Homo sapiens OX=9606 GN=SHC1 PE=1 SV=4	1.677e+06	1.07356e+06	1.95477e+06	2.47428e+06	308562	4.05066e+06
ELNYFAK+Y4(Phospho)	P00558	Phosphoglycerate kinase 1 OS=Homo sapiens OX=9606 GN=PGK1 PE=1 SV=3	385766	291605	167231	388417	208065	250471
EPPPYQEPRPR+Y5(Phospho)	Q08345	Epithelial discoidin domain-containing receptor 1 OS=Homo sapiens OX=9606 GN=DDR1 PE=1 SV=1	35949.3	9729.35	22605.3	4838.61	21654.3	28914
EQAEEERYFR+Y8(Phospho)	Q9UII2	ATPase inhibitor, mitochondrial OS=Homo sapiens OX=9606 GN=ATP5IF1 PE=1 SV=1	7555.84	5228.7	6669.05	2261.38	3122.9	9431.88
ERDYAEIQDFHR+Y4(Phospho)	Q8TEW0	Partitioning defective 3 homolog OS=Homo sapiens OX=9606 GN=PARD3 PE=1 SV=2	58307.8	28967.2	33214.5	55318.7	18304	43845.3
EVPIYANR+Y5(Phospho)	Q13443	Disintegrin and metalloproteinase domain-containing protein 9 OS=Homo sapiens OX=9606 GN=ADAM9 PE=1 SV=1	557964	103138	66150.7	97744.7	267081	179122
EVYFAER+Y3(Phospho)	P50238	Cysteine-rich protein 1 OS=Homo sapiens OX=9606 GN=CRIP1 PE=1 SV=3	11216.9	8538.8	13233.7	14874.6	9271.46	51777.2
EYDQLYEEYTR+Y6(Phospho)	O00459	Phosphatidylinositol 3-kinase regulatory subunit beta OS=Homo sapiens OX=9606 GN=PIK3R2 PE=1 SV=2	81135.3	79797.5	137195	128720	45944.1	90284.8
EYDRLYEEYTR+Y6(Phospho)	P27986; Q92569	Phosphatidylinositol 3-kinase regulatory subunit alpha OS=Homo sapiens OX=9606 GN=PIK3R1 PE=1 SV=2; Phosphatidylinositol 3-kinase regulatory subunit gamma OS=Homo sapiens OX=9606 GN=PIK3R3 PE=1 SV=2	102028	125406	113495	99417.4	82827.5	89571.6
EYGMIYLGK+Y2(Phospho)	Q7KZF4	Staphylococcal nuclease domain-containing protein 1 OS=Homo sapiens OX=9606 GN=SND1 PE=1 SV=1	91069.2	166437	123517	283618	127795	128511
FAGSGNEENRNNAYPHK+Y14(Phospho)	Q8NBF2	NHL repeat-containing protein 2 OS=Homo sapiens OX=9606 GN=NHLRC2 PE=1 SV=1	12449.4	71796.5	11405.6	24815.1	24472.9	9048.43
FAVPTYAAK+Y6(Phospho)	Q13443	Disintegrin and metalloproteinase domain-containing protein 9 OS=Homo sapiens OX=9606 GN=ADAM9 PE=1 SV=1	83172.1	21373.7	16112.2	29798.1	32074.5	28075.8
FDTQYPYGEKQDEFKR+Y7(Phospho)	P30040	Endoplasmic reticulum resident protein 29 OS=Homo sapiens OX=9606 GN=ERP29 PE=1 SV=4	16257.6	62622.4	10424.3	13885.9	14322.3	14577.2
FIHQQPQSSSPVYGSSAK+Y13(Phospho)	P49023	Paxillin OS=Homo sapiens OX=9606 GN=PXN PE=1 SV=3	80380.6	84732.5	51357.9	67607.7	31500.3	124497
FLEDDPSDPTYTSSLGGK+Y11(Phospho)	P54753	Ephrin type-B receptor 3 OS=Homo sapiens OX=9606 GN=EPHB3 PE=1 SV=2	320723	138443	99474.2	205023	177701	257609
FLEENSSDPTYTSSLGGK+Y11(Phospho)	P54760	Ephrin type-B receptor 4 OS=Homo sapiens OX=9606 GN=EPHB4 PE=1 SV=2	71526.6	50084.7	39411	59226.1	50476.4	70367.3
GAYSLSIR+Y3(Phospho)	P07947; P06241; P09769	Tyrosine-protein kinase Yes OS=Homo sapiens OX=9606 GN=YES1 PE=1 SV=3; Tyrosine-protein kinase Fyn OS=Homo sapiens OX=9606 GN=FYN PE=1 SV=3; Tyrosine-protein kinase Fgr OS=Homo sapiens OX=9606 GN=FGR PE=1 SV=2	210057	327844	540822	445432	194838	348720
GDKQVEYLDLDLDSGK+Y7(Phospho)	Q13480	GRB2-associated-binding protein 1 OS=Homo sapiens OX=9606 GN=GAB1 PE=1 SV=2	239155	329345	463212	194016	88083	685949
GEPNVSYICSR+Y7(Phospho);S10(Phospho)	P49840; P49841	Glycogen synthase kinase-3 alpha OS=Homo sapiens OX=9606 GN=GSK3A PE=1 SV=2; Glycogen synthase kinase-3 beta OS=Homo sapiens OX=9606 GN=GSK3B PE=1 SV=2	314156	512318	549871	377479	284685	368597
GEPNVSYICSR+Y7(Phospho)	P49840; P49841	Glycogen synthase kinase-3 alpha OS=Homo sapiens OX=9606 GN=GSK3A PE=1 SV=2; Glycogen synthase kinase-3 beta OS=Homo sapiens OX=9606 GN=GSK3B PE=1 SV=2	9.13142e+07	3.53972e+08	1.62517e+08	1.25053e+08	8.54274e+07	1.14985e+08
GHGQPGADAEKPFYVNVEFHHER+Y14(Phospho)	P11274	Breakpoint cluster region protein OS=Homo sapiens OX=9606 GN=BCR PE=1 SV=2	99768.5	65415.9	213572	75760.8	31685	176368
GLCTSPAEHQYFMTEYVATR+Y16(Phospho)	Q13164	Mitogen-activated protein kinase 7 OS=Homo sapiens OX=9606 GN=MAPK7 PE=1 SV=2	16263.7	34895.1	16436.1	22315.2	11567.1	26721.9
GPAVGIYNDNINTEMPR+Y7(Phospho)	Q9H5V8	CUB domain-containing protein 1 OS=Homo sapiens OX=9606 GN=CDCP1 PE=1 SV=3	53843.7	34437.8	37503.8	194349	22079.6	151529
GPLDGSPYAQVQRPPR+Y8(Phospho)	Q63HR2	Tensin-2 OS=Homo sapiens OX=9606 GN=TNS2 PE=1 SV=2	79535.5	35172.7	42030.2	32179.6	15847.2	48978
GSHQISLDNPDYQQDFFPK+Y12(Phospho)	P00533	Epidermal growth factor receptor OS=Homo sapiens OX=9606 GN=EGFR PE=1 SV=2	95787.6	85049.2	172789	108114	60797.4	338767
GSIDREDGSLQGPIGNQHIYQPVGKPDPAAPPK+Y20(Phospho)	Q05397	Focal adhesion kinase 1 OS=Homo sapiens OX=9606 GN=PTK2 PE=1 SV=2	17306.2	37580.3	17792.9	10514.7	7672.76	17387
GSPHYFSPFRPY+Y5(Phospho)	Q13242	Serine/arginine-rich splicing factor 9 OS=Homo sapiens OX=9606 GN=SRSF9 PE=1 SV=1	40068.8	49454.9	33720.4	45821.9	29574.2	47788.5
GSTAENAEYLR+Y9(Phospho)	P00533	Epidermal growth factor receptor OS=Homo sapiens OX=9606 GN=EGFR PE=1 SV=2	71764.8	68859.7	145272	75777	48724.5	237891
HELQANCYEEVKDR+Y8(Phospho)	P23528	Cofilin-1 OS=Homo sapiens OX=9606 GN=CFL1 PE=1 SV=3	4679.5	5582.12	5770.94	6800.56	2424.65	3452.22
HGETFTFRDPHLLDPTVEYVK+Y19(Phospho)	O75815	Breast cancer anti-estrogen resistance protein 3 OS=Homo sapiens OX=9606 GN=BCAR3 PE=1 SV=1	28750.6	27168.1	13143.9	15879.9	11509.4	33260.1
HGHYFVALFDYQAR+Y4(Phospho)	P42685	Tyrosine-protein kinase FRK OS=Homo sapiens OX=9606 GN=FRK PE=1 SV=1	89915.4	111082	90505.2	155353	79802	128231
HLLAPGPQDIYDVPPVR+Y11(Phospho)	P56945	Breast cancer anti-estrogen resistance protein 1 OS=Homo sapiens OX=9606 GN=BCAR1 PE=1 SV=2	118648	178173	117400	215469	99778.5	196433
HTDDEMTGYVATR+M6(Oxidation);T7(Phospho);Y9(Phospho)	Q16539	Mitogen-activated protein kinase 14 OS=Homo sapiens OX=9606 GN=MAPK14 PE=1 SV=3	24551.8	22326.2	18451	34055.6	15837.5	35345.5
HTDDEMTGYVATR+M6(Oxidation);Y9(Phospho)	Q16539	Mitogen-activated protein kinase 14 OS=Homo sapiens OX=9606 GN=MAPK14 PE=1 SV=3	22303.4	64371.3	34565.1	45742.6	17194.4	52555.2
HTDDEMTGYVATR+Y9(Phospho)	Q16539	Mitogen-activated protein kinase 14 OS=Homo sapiens OX=9606 GN=MAPK14 PE=1 SV=3	373000	1.59798e+06	728818	767721	283995	706998
HVHLENATEYATLR+Y10(Phospho)	Q96A22	Uncharacterized protein C11orf52 OS=Homo sapiens OX=9606 GN=C11orf52 PE=1 SV=2	80381.4	97077.2	100704	123024	50917.3	146618
HYGGLTGLNK+Y2(Phospho)	Q8N0Y7; P18669; P15259	Probable phosphoglycerate mutase 4 OS=Homo sapiens OX=9606 GN=PGAM4 PE=3 SV=1; Phosphoglycerate mutase 1 OS=Homo sapiens OX=9606 GN=PGAM1 PE=1 SV=2; Phosphoglycerate mutase 2 OS=Homo sapiens OX=9606 GN=PGAM2 PE=1 SV=3	211529	159522	164433	197055	93387.9	175085
IADPEHDHTGFLTEYVATR+T13(Phospho);Y15(Phospho)	P27361	Mitogen-activated protein kinase 3 OS=Homo sapiens OX=9606 GN=MAPK3 PE=1 SV=4	2.68889e+06	2.56654e+06	2.0287e+06	8.522e+06	972251	4.76046e+06
IADPEHDHTGFLTEYVATR+Y15(Phospho)	P27361	Mitogen-activated protein kinase 3 OS=Homo sapiens OX=9606 GN=MAPK3 PE=1 SV=4	1.35111e+06	2.43286e+06	1.12669e+06	3.94385e+06	622342	2.95576e+06
IEGVYAR+Y5(Phospho)	P18077	60S ribosomal protein L35a OS=Homo sapiens OX=9606 GN=RPL35A PE=1 SV=2	112031	46256.9	82751.5	258178	55204	154191
IGEGTYGVVYK+T5(Phospho);Y6(Phospho)	P24941; P06493; Q00526	Cyclin-dependent kinase 2 OS=Homo sapiens OX=9606 GN=CDK2 PE=1 SV=2; Cyclin-dependent kinase 1 OS=Homo sapiens OX=9606 GN=CDK1 PE=1 SV=3; Cyclin-dependent kinase 3 OS=Homo sapiens OX=9606 GN=CDK3 PE=1 SV=1	2.66163e+07	8.77911e+07	7.91571e+07	1.65917e+08	5.8943e+07	1.01413e+08
IGEGTYGVVYK+Y10(Phospho)	P24941; P06493; Q00526	Cyclin-dependent kinase 2 OS=Homo sapiens OX=9606 GN=CDK2 PE=1 SV=2; Cyclin-dependent kinase 1 OS=Homo sapiens OX=9606 GN=CDK1 PE=1 SV=3; Cyclin-dependent kinase 3 OS=Homo sapiens OX=9606 GN=CDK3 PE=1 SV=1	22721.4	147937	53710.6	103070	21910.8	32897
IGEGTYGVVYK+Y6(Phospho)	P24941; P06493; Q00526	Cyclin-dependent kinase 2 OS=Homo sapiens OX=9606 GN=CDK2 PE=1 SV=2; Cyclin-dependent kinase 1 OS=Homo sapiens OX=9606 GN=CDK1 PE=1 SV=3; Cyclin-dependent kinase 3 OS=Homo sapiens OX=9606 GN=CDK3 PE=1 SV=1	1.28997e+07	1.8196e+08	5.80799e+07	7.10132e+07	1.7333e+07	4.37302e+07
IGEGTYGVVYKGR+Y10(Phospho)	P06493	Cyclin-dependent kinase 1 OS=Homo sapiens OX=9606 GN=CDK1 PE=1 SV=3	52655.7	114540	65349.1	211999	38434.9	62044.2
IQNTGDYYDLYGGEK+Y7(Phospho)	Q06124	Tyrosine-protein phosphatase non-receptor type 11 OS=Homo sapiens OX=9606 GN=PTPN11 PE=1 SV=3	353608	528504	399464	343424	233364	438604
IRPGEYEQFESTIGFK+Y6(Phospho)	Q9H4G0	Band 4.1-like protein 1 OS=Homo sapiens OX=9606 GN=EPB41L1 PE=1 SV=2	50856.1	22521.3	44253.7	52741.7	18351.1	77326.7
IYGISFPDPK+Y2(Phospho)	P26639	Threonine--tRNA ligase 1, cytoplasmic OS=Homo sapiens OX=9606 GN=TARS1 PE=1 SV=3	18496.5	20766.2	10104.3	22553.3	15271.2	18055.1
IYQYIQSR+Y4(Phospho)	Q9Y463; Q13627	Dual specificity tyrosine-phosphorylation-regulated kinase 1B OS=Homo sapiens OX=9606 GN=DYRK1B PE=1 SV=1; Dual specificity tyrosine-phosphorylation-regulated kinase 1A OS=Homo sapiens OX=9606 GN=DYRK1A PE=1 SV=2	3.09525e+07	4.09017e+07	3.29418e+07	6.12089e+07	3.00763e+07	4.67631e+07
KAPTNEFYA+Y8(Phospho)	P31431	Syndecan-4 OS=Homo sapiens OX=9606 GN=SDC4 PE=1 SV=2	216780	123606	136488	161338	326827	208835
KDLYANTVLSGGTTMYPGIADR+Y4(Phospho)	P60709; P63261	Actin, cytoplasmic 1 OS=Homo sapiens OX=9606 GN=ACTB PE=1 SV=1; Actin, cytoplasmic 2 OS=Homo sapiens OX=9606 GN=ACTG1 PE=1 SV=1	28951.7	31422.8	23285.8	32286.9	11820.6	29529.5
KDPDERPTFEYIQSFLEDYFTATEPQYQPGENL+Y27(Phospho)	P07947	Tyrosine-protein kinase Yes OS=Homo sapiens OX=9606 GN=YES1 PE=1 SV=3	165670	114030	202324	170500	97847.5	362838
KDPEERPTFEYLQSFLEDYFTATEPQYQPGENL+Y27(Phospho)	P06241	Tyrosine-protein kinase Fyn OS=Homo sapiens OX=9606 GN=FYN PE=1 SV=3	33446.6	41582.5	58396.5	50410	25032.9	83872.4
KEPEERPTFEYLQAFLEDYFTSTEPQYQPGENL+Y27(Phospho)	P12931	Proto-oncogene tyrosine-protein kinase Src OS=Homo sapiens OX=9606 GN=SRC PE=1 SV=3	334950	210752	186466	552035	140792	715628
KLDNGGYYITTR+Y7(Phospho)	P07947; P06241	Tyrosine-protein kinase Yes OS=Homo sapiens OX=9606 GN=YES1 PE=1 SV=3; Tyrosine-protein kinase Fyn OS=Homo sapiens OX=9606 GN=FYN PE=1 SV=3	134397	192647	281202	200034	152286	196996
KLEAAEDIAYQLSR+Y10(Phospho)	P35232	Prohibitin OS=Homo sapiens OX=9606 GN=PHB PE=1 SV=1	209824	146545	98886.5	110047	213781	76881.9
KPTYDPVSEDQDPLSSDFKR+Y4(Phospho)	Q07912	Activated CDC42 kinase 1 OS=Homo sapiens OX=9606 GN=TNK2 PE=1 SV=3	104644	158207	107039	142086	55207.7	168163
[truncated: 128 more rows]

[truncated: 11 more sheets: VehicleTreated, BJ02_Run1, BJ02_Run2, BJ08_Run1, BJ08_Run2, BJ41_Run1, BJ41_Run2, BJ50_Run1, BJ50_Run2, TNBC_FFPE_Batch1, TNBC_FFPE_Batch2]
